# Supplementary material for: Crystal structure, Hirshfeld surface and inter­molecular inter­action energy analysis of the halogen-bonded 1:1 cocrystal 1-bromo-3,5-di­nitro­benzene–N,N-di­methyl­pyridin-4-amine
Source: Acta Crystallogr E Crystallogr Commun. 2025 Aug 5;81(Pt 9):783–7. doi: 10.1107/S2056989025006735 (PMC12412696; doi:10.1107/S2056989025006735)
Supplement: Supplementary file 1 [file e-81-00783-sup1.cif]

##############################################################################
#                                                                            #
# This CIF contains the data in a paper accepted for publication in          #
# Acta Crystallographica Section E. It conforms to the requirements of       #
# Notes for Authors for Acta Crystallographica Section E, and has been       #
# peer reviewed under the auspices of the IUCr Commission on Journals.       #
#                                                                            #
# Full details of the Crystallographic Information File format               #
# are given in the paper "The Crystallographic Information File (CIF):       #
# a New Standard Archive File for Crystallography" by S. R. Hall, F. H.      #
# Allen and I. D. Brown [Acta Cryst. (1991), A47, 655-685].                  #
#                                                                            #
# The current version of the core CIF dictionary is obtainable from          #
# ftp://ftp.iucr.org/pub/cif_core.dic.                                       #
#                                                                            #
# Software is freely available for graphical display of the structure(s)     #
# in this CIF. For information consult the CIF software page                 #
# http://www.iucr.org/resources/cif/software.                                #
#                                                                            #
# This file may be used for bona fide research purposes within the           #
# scientific community so long as proper attribution is given to the journal # 
# article from which it was obtained.                                        #
#                                                                            #
##############################################################################
data_I
_audit_creation_method     'SHELXL-2019/3'
_journal_date_recd_electronic     2025-06-27
_journal_date_accepted     2025-07-28
_journal_name_full     'Acta Crystallographica, Section E'
_journal_year     2025
_journal_volume     81
_journal_issue      1
_journal_page_first     0
_journal_page_last     0
_journal_paper_category     GO
_journal_paper_doi     10.1107/S2056989025006735
_journal_coeditor_code     EV2020
_publ_contact_author_name     'Eric Bosch'
_publ_contact_author_address
;
Chemistry and Biochemistry Department
Missouri State University
Springfield MO 65897
USA
;
_publ_contact_author_email     'ericbosch@missouristate.edu'
_publ_contact_author_fax     ?
_publ_contact_author_phone     '(417)836-4277'
_publ_section_title
;
Crystal structure, Hirshfeld surface and intermolecular interaction energy
analysis of the halogen-bonded 1:1 cocrystal
1-bromo-3,5-dinitrobenzene--<i>N</i>,<i>N</i>-dimethylpyridin-4-amine
;
_publ_section_title_footnote     .
loop_
    _publ_author_name
    _publ_author_footnote
    _publ_author_address
    'Bosch, Eric' .
;
Chemistry and Biochemistry Department
Missouri State University
Springfield MO 65897
USA
;
_publ_section_synopsis
;
The structure and analysis of the 1:1 cocrystal formed between
1-bromo-3,5-dinitrobenzene and <i>N</i>,<i>N</i>-dimethylpyridin-4-amine is
reported. Hirshfeld surface analysis and intermolecular interaction energies
within the cocrystal structure are reported.
;
_chemical_name_systematic
;
1-Bromo-3,5-dinitrobenzene--<i>N</i>,<i>N</i>-dimethylpyridin-4-amine (1/1)
;
_chemical_name_common     ?
_chemical_formula_moiety     'C6 H3 Br N2 O4, C7 H10 N2'
_chemical_formula_sum     'C13 H13 Br N4 O4'
_chemical_formula_iupac     'C6 H3 Br N2 O4, C7 H10 N2'
_chemical_formula_weight     369.18
_chemical_melting_point     ?
_space_group_crystal_system     monoclinic
_space_group_name_H-M_alt     'P 21/c'
_space_group_name_Hall     '-P 2ybc'
loop_
    _space_group_symop_operation_xyz
    'x, y, z'
    '-x, y+1/2, -z+1/2'
    '-x, -y, -z'
    'x, -y-1/2, z-1/2'
_cell_length_a     7.0308(8)
_cell_length_b     16.6382(19)
_cell_length_c     12.4113(14)
_cell_angle_alpha     90
_cell_angle_beta     99.665(2)
_cell_angle_gamma     90
_cell_volume     1431.3(3)
_cell_formula_units_Z     4
_cell_measurement_reflns_used     3676
_cell_measurement_theta_min     2.45
_cell_measurement_theta_max     25.99
_cell_measurement_temperature     100(2)
_exptl_crystal_description     'irregular'
_exptl_crystal_colour     'yellow'
_exptl_crystal_size_max     0.20
_exptl_crystal_size_mid     0.02
_exptl_crystal_size_min     0.02
_exptl_crystal_density_diffrn     1.713
_exptl_crystal_density_meas     ?
_exptl_crystal_density_method     ?
_exptl_crystal_F_000     744
_exptl_absorpt_coefficient_mu     2.897
_exptl_absorpt_correction_type     multi-scan
_exptl_absorpt_process_details
;
(SADABS; Krause et al., 2015)
;
_exptl_absorpt_correction_T_min     0.5644
_exptl_absorpt_correction_T_max     0.7455
_diffrn_ambient_temperature     100(2)
_diffrn_radiation_type     'Mo K\a'
_diffrn_radiation_wavelength     0.71073
_diffrn_measurement_device_type     'Bruker APEXI CCD'
_diffrn_measurement_method     '\f and \w scans'
_diffrn_detector_area_resol_mean     8.3660
_diffrn_reflns_number     17721
_diffrn_reflns_av_R_equivalents     0.0562
_diffrn_reflns_av_unetI/netI     0.0404
_diffrn_reflns_theta_min     2.066
_diffrn_reflns_theta_max     27.089
_diffrn_reflns_theta_full     25.242
_diffrn_measured_fraction_theta_max     0.999
_diffrn_measured_fraction_theta_full     1.000
_diffrn_reflns_limit_h_min     -8
_diffrn_reflns_limit_h_max     9
_diffrn_reflns_limit_k_min     -21
_diffrn_reflns_limit_k_max     21
_diffrn_reflns_limit_l_min     -15
_diffrn_reflns_limit_l_max     15
_refine_special_details     ?
_reflns_number_total     3132
_reflns_number_gt     2547
_reflns_threshold_expression     'I > 2\s(I)'
_refine_ls_structure_factor_coef     Fsqd
_refine_ls_matrix_type     full
_refine_ls_R_factor_all     0.0480
_refine_ls_R_factor_gt     0.0358
_refine_ls_wR_factor_gt     0.0870
_refine_ls_wR_factor_ref     0.0920
_refine_ls_goodness_of_fit_ref     1.040
_refine_ls_restrained_S_all     1.040
_refine_ls_number_reflns     3132
_refine_ls_number_parameters     201
_refine_ls_number_restraints     0
_refine_ls_hydrogen_treatment     constr
_refine_ls_weighting_scheme     calc
_refine_ls_weighting_details
                      'w=1/[\s^2^(Fo^2^)+(0.0543P)^2^] where P=(Fo^2^+2Fc^2^)/3'
_atom_sites_solution_hydrogens     geom
_atom_sites_solution_primary     dual
_atom_sites_solution_secondary     ?
_refine_ls_shift/su_max     0.001
_refine_ls_shift/su_mean     0.000
_refine_diff_density_max     1.217
_refine_diff_density_min     -0.549
_refine_ls_extinction_method     none
_refine_ls_extinction_coef     .
loop_
    _atom_type_symbol
    _atom_type_description
    _atom_type_scat_dispersion_real
    _atom_type_scat_dispersion_imag
    _atom_type_scat_source
    'C' 'C' 0.0033 0.0016
                         'International Tables Vol C Tables 4.2.6.8 and 6.1.1.4'
    'H' 'H' 0.0000 0.0000
                         'International Tables Vol C Tables 4.2.6.8 and 6.1.1.4'
    'N' 'N' 0.0061 0.0033
                         'International Tables Vol C Tables 4.2.6.8 and 6.1.1.4'
    'O' 'O' 0.0106 0.0060
                         'International Tables Vol C Tables 4.2.6.8 and 6.1.1.4'
    'Br' 'Br' -0.2901 2.4595
                         'International Tables Vol C Tables 4.2.6.8 and 6.1.1.4'
_computing_data_collection
;
SMART (Bruker, 2014)
;
_computing_cell_refinement
;
SAINT (Bruker, 2014)
;
_computing_data_reduction
;
SAINT (Bruker, 2014)
;
_computing_structure_solution
;
<i>SHELXT2018/2</i> (Sheldrick, 2015a)
;
_computing_structure_refinement
;
<i>SHELXL2019/2</i> (Sheldrick, 2015b)
;
_computing_molecular_graphics
;
<i>XSEED-4</i> (Barbour, 2020)
;
_computing_publication_material
;
<i>XSEED-4</i> (Barbour, 2020)
;
loop_
    _atom_site_type_symbol
    _atom_site_label
    _atom_site_fract_x
    _atom_site_fract_y
    _atom_site_fract_z
    _atom_site_U_iso_or_equiv
    _atom_site_adp_type
    _atom_site_calc_flag
    _atom_site_occupancy
    _atom_site_disorder_assembly
    _atom_site_disorder_group
    Br Br1 0.31687(4) 0.75730(2) 0.55714(2) 0.01681(11) Uani d 1 . .
    O O1 0.3932(3) 1.05122(11) 0.72079(17) 0.0251(5) Uani d 1 . .
    N N1 0.4765(3) 1.01510(13) 0.80118(19) 0.0187(5) Uani d 1 . .
    C C1 0.4418(4) 0.80802(16) 0.6864(2) 0.0146(5) Uani d 1 . .
    O O2 0.5403(3) 1.04681(12) 0.88887(17) 0.0273(5) Uani d 1 . .
    N N2 0.7373(4) 0.75831(13) 0.95599(19) 0.0189(5) Uani d 1 . .
    C C2 0.4190(4) 0.89029(15) 0.6955(2) 0.0158(6) Uani d 1 . .
    H H2 0.348194 0.920532 0.637240 0.019 Uiso calc 1 . .
    O O3 0.8011(3) 0.79467(13) 1.04068(16) 0.0251(5) Uani d 1 . .
    N N3 0.1014(3) 0.66874(13) 0.36346(18) 0.0181(5) Uani d 1 . .
    C C3 0.5024(4) 0.92726(15) 0.7920(2) 0.0160(6) Uani d 1 . .
    O O4 0.7592(3) 0.68655(13) 0.94276(17) 0.0313(5) Uani d 1 . .
    N N4 -0.1420(4) 0.46573(13) 0.18916(19) 0.0229(6) Uani d 1 . .
    C C4 0.6039(4) 0.88624(16) 0.8795(2) 0.0169(6) Uani d 1 . .
    H H4 0.656153 0.912401 0.945946 0.020 Uiso calc 1 . .
    C C5 0.6250(4) 0.80447(16) 0.8647(2) 0.0157(6) Uani d 1 . .
    C C6 0.5464(4) 0.76360(15) 0.7707(2) 0.0163(6) Uani d 1 . .
    H H6 0.563356 0.707268 0.764146 0.020 Uiso calc 1 . .
    C C7 -0.0647(4) 0.60854(15) 0.1970(2) 0.0159(6) Uani d 1 . .
    H H7 -0.122556 0.616190 0.122847 0.019 Uiso calc 1 . .
    C C8 0.0127(4) 0.67251(16) 0.2590(2) 0.0177(6) Uani d 1 . .
    H H8 0.002635 0.723897 0.225159 0.021 Uiso calc 1 . .
    C C9 0.1113(4) 0.59457(16) 0.4066(2) 0.0184(6) Uani d 1 . .
    H H9 0.173796 0.588900 0.480293 0.022 Uiso calc 1 . .
    C C10 0.0381(4) 0.52591(16) 0.3526(2) 0.0174(6) Uani d 1 . .
    H H10 0.052278 0.475284 0.388440 0.021 Uiso calc 1 . .
    C C11 -0.0578(4) 0.53166(16) 0.2441(2) 0.0166(6) Uani d 1 . .
    C C12 -0.1001(4) 0.38532(16) 0.2326(2) 0.0248(7) Uani d 1 . .
    H H12A 0.039973 0.377412 0.248658 0.037 Uiso calc 1 . .
    H H12B -0.157530 0.345532 0.178547 0.037 Uiso calc 1 . .
    H H12C -0.154332 0.378825 0.299808 0.037 Uiso calc 1 . .
    C C13 -0.2364(5) 0.47128(18) 0.0760(2) 0.0257(7) Uani d 1 . .
    H H13A -0.306021 0.522407 0.064445 0.039 Uiso calc 1 . .
    H H13B -0.327598 0.426671 0.059330 0.039 Uiso calc 1 . .
    H H13C -0.139295 0.468500 0.028008 0.039 Uiso calc 1 . .
loop_
    _atom_site_aniso_label
    _atom_site_aniso_U_11
    _atom_site_aniso_U_22
    _atom_site_aniso_U_33
    _atom_site_aniso_U_12
    _atom_site_aniso_U_13
    _atom_site_aniso_U_23
    Br1 0.02091(17) 0.01506(15) 0.01351(16) -0.00126(10) 0.00015(11)
                                                                    -0.00199(10)
    O1 0.0333(12) 0.0139(9) 0.0260(11) 0.0024(9) -0.0015(9) 0.0018(8)
    N1 0.0212(13) 0.0133(11) 0.0219(13) -0.0021(9) 0.0038(10) -0.0006(10)
    C1 0.0148(14) 0.0157(12) 0.0132(13) -0.0032(10) 0.0019(11) -0.0025(10)
    O2 0.0380(13) 0.0194(10) 0.0225(11) -0.0058(9) -0.0007(9) -0.0082(9)
    N2 0.0189(12) 0.0231(13) 0.0139(12) 0.0025(9) 0.0006(9) 0.0021(9)
    C2 0.0168(14) 0.0151(13) 0.0153(14) 0.0001(10) 0.0020(11) 0.0027(10)
    O3 0.0270(12) 0.0296(12) 0.0168(11) 0.0000(9) -0.0022(9) 0.0016(9)
    N3 0.0200(12) 0.0174(11) 0.0171(12) -0.0020(9) 0.0037(10) -0.0048(9)
    C3 0.0196(14) 0.0133(12) 0.0154(14) -0.0007(11) 0.0034(11) -0.0023(10)
    O4 0.0438(14) 0.0223(11) 0.0245(12) 0.0082(10) -0.0034(10) 0.0069(9)
    N4 0.0357(15) 0.0138(11) 0.0163(13) -0.0019(10) -0.0044(11) -0.0006(9)
    C4 0.0176(14) 0.0204(13) 0.0127(13) -0.0019(11) 0.0029(11) -0.0020(11)
    C5 0.0156(14) 0.0178(13) 0.0138(14) 0.0029(11) 0.0026(11) 0.0060(10)
    C6 0.0157(14) 0.0150(13) 0.0180(14) -0.0020(10) 0.0029(11) 0.0021(11)
    C7 0.0172(14) 0.0175(13) 0.0126(14) 0.0002(10) 0.0015(11) 0.0016(10)
    C8 0.0189(14) 0.0145(13) 0.0206(15) 0.0015(11) 0.0065(12) 0.0034(11)
    C9 0.0168(14) 0.0237(14) 0.0142(14) 0.0018(11) 0.0009(11) -0.0001(11)
    C10 0.0181(14) 0.0166(13) 0.0177(15) 0.0000(11) 0.0035(11) 0.0029(11)
    C11 0.0161(14) 0.0168(13) 0.0166(15) -0.0015(11) 0.0015(11) 0.0006(10)
    C12 0.0338(17) 0.0123(13) 0.0276(17) -0.0002(12) 0.0029(14) -0.0015(11)
    C13 0.0351(18) 0.0243(16) 0.0157(15) -0.0059(13) -0.0015(13) -0.0049(12)
_geom_special_details
;
 All esds (except the esd in the dihedral angle between two l.s. planes)
 are estimated using the full covariance matrix.  The cell esds are taken
 into account individually in the estimation of esds in distances, angles
 and torsion angles; correlations between esds in cell parameters are only
 used when they are defined by crystal symmetry.  An approximate (isotropic)
 treatment of cell esds is used for estimating esds involving l.s. planes.
;
loop_
    _geom_bond_atom_site_label_1
    _geom_bond_atom_site_label_2
    _geom_bond_site_symmetry_2
    _geom_bond_distance
    _geom_bond_publ_flag
    Br1 C1 . 1.893(3) ?
    O1 N1 . 1.226(3) ?
    N1 O2 . 1.225(3) ?
    N1 C3 . 1.480(3) ?
    C1 C2 . 1.385(4) ?
    C1 C6 . 1.387(4) ?
    N2 O4 . 1.218(3) ?
    N2 O3 . 1.230(3) ?
    N2 C5 . 1.482(3) ?
    C2 C3 . 1.386(4) ?
    C2 H2 . 0.9500 ?
    N3 C8 . 1.342(3) ?
    N3 C9 . 1.343(3) ?
    C3 C4 . 1.376(4) ?
    N4 C11 . 1.372(3) ?
    N4 C13 . 1.452(3) ?
    N4 C12 . 1.454(3) ?
    C4 C5 . 1.384(4) ?
    C4 H4 . 0.9500 ?
    C5 C6 . 1.383(4) ?
    C6 H6 . 0.9500 ?
    C7 C8 . 1.371(4) ?
    C7 C11 . 1.404(4) ?
    C7 H7 . 0.9500 ?
    C8 H8 . 0.9500 ?
    C9 C10 . 1.380(4) ?
    C9 H9 . 0.9500 ?
    C10 C11 . 1.404(4) ?
    C10 H10 . 0.9500 ?
    C12 H12A . 0.9800 ?
    C12 H12B . 0.9800 ?
    C12 H12C . 0.9800 ?
    C13 H13A . 0.9800 ?
    C13 H13B . 0.9800 ?
    C13 H13C . 0.9800 ?
loop_
    _geom_angle_atom_site_label_1
    _geom_angle_atom_site_label_2
    _geom_angle_atom_site_label_3
    _geom_angle_site_symmetry_1
    _geom_angle_site_symmetry_3
    _geom_angle
    _geom_angle_publ_flag
    O2 N1 O1 . . 124.4(2) ?
    O2 N1 C3 . . 117.5(2) ?
    O1 N1 C3 . . 118.0(2) ?
    C2 C1 C6 . . 121.3(2) ?
    C2 C1 Br1 . . 117.8(2) ?
    C6 C1 Br1 . . 120.9(2) ?
    O4 N2 O3 . . 124.1(2) ?
    O4 N2 C5 . . 117.9(2) ?
    O3 N2 C5 . . 118.0(2) ?
    C1 C2 C3 . . 118.1(2) ?
    C1 C2 H2 . . 120.9 ?
    C3 C2 H2 . . 120.9 ?
    C8 N3 C9 . . 114.4(2) ?
    C4 C3 C2 . . 123.4(2) ?
    C4 C3 N1 . . 118.9(2) ?
    C2 C3 N1 . . 117.7(2) ?
    C11 N4 C13 . . 121.2(2) ?
    C11 N4 C12 . . 120.5(2) ?
    C13 N4 C12 . . 116.6(2) ?
    C3 C4 C5 . . 115.8(2) ?
    C3 C4 H4 . . 122.1 ?
    C5 C4 H4 . . 122.1 ?
    C6 C5 C4 . . 124.0(2) ?
    C6 C5 N2 . . 118.4(2) ?
    C4 C5 N2 . . 117.6(2) ?
    C5 C6 C1 . . 117.4(2) ?
    C5 C6 H6 . . 121.3 ?
    C1 C6 H6 . . 121.3 ?
    C8 C7 C11 . . 119.4(2) ?
    C8 C7 H7 . . 120.3 ?
    C11 C7 H7 . . 120.3 ?
    N3 C8 C7 . . 125.6(2) ?
    N3 C8 H8 . . 117.2 ?
    C7 C8 H8 . . 117.2 ?
    N3 C9 C10 . . 125.2(3) ?
    N3 C9 H9 . . 117.4 ?
    C10 C9 H9 . . 117.4 ?
    C9 C10 C11 . . 119.3(3) ?
    C9 C10 H10 . . 120.3 ?
    C11 C10 H10 . . 120.3 ?
    N4 C11 C7 . . 122.7(2) ?
    N4 C11 C10 . . 121.3(2) ?
    C7 C11 C10 . . 116.0(2) ?
    N4 C12 H12A . . 109.5 ?
    N4 C12 H12B . . 109.5 ?
    H12A C12 H12B . . 109.5 ?
    N4 C12 H12C . . 109.5 ?
    H12A C12 H12C . . 109.5 ?
    H12B C12 H12C . . 109.5 ?
    N4 C13 H13A . . 109.5 ?
    N4 C13 H13B . . 109.5 ?
    H13A C13 H13B . . 109.5 ?
    N4 C13 H13C . . 109.5 ?
    H13A C13 H13C . . 109.5 ?
    H13B C13 H13C . . 109.5 ?
loop_
    _geom_hbond_atom_site_label_D
    _geom_hbond_atom_site_label_H
    _geom_hbond_atom_site_label_A
    _geom_hbond_site_symmetry_A
    _geom_hbond_distance_DH
    _geom_hbond_distance_HA
    _geom_hbond_distance_DA
    _geom_hbond_angle_DHA
    _geom_hbond_publ_flag
    C6 H6 O1 2_646 0.95 2.62 3.558(3) 170.9 yes
    C7 H7 O4 1_454 0.95 2.54 3.444(3) 159.9 yes
    C9 H9 O2 2_646 0.95 2.46 3.314(3) 148.9 yes
_shelx_space_group_comment
;
The symmetry employed for this shelxl refinement is uniquely defined
by the following loop, which should always be used as a source of
symmetry information in preference to the above space-group names.
They are only intended as comments.
;
_shelx_hkl_file
;
  -1   0   0  250.37   10.40
  -1   0   0  246.98   10.20
  -1   0   0  250.87   10.20
  -2   0   0   11.70    1.20
  -2   0   0    8.40    1.00
  -2   0   0    9.50    1.10
  -2   0   0   11.90    1.40
  -3   0   0  111.49    5.80
  -3   0   0  113.39    5.50
  -3   0   0  110.29    5.40
  -3   0   0  111.79    5.40
  -4   0   0   -0.70    1.20
  -4   0   0    0.40    1.40
  -4   0   0   -1.30    1.10
  -4   0   0   -0.40    1.00
   5   0   0  150.78    7.70
  -5   0   0  144.09    7.60
  -5   0   0  142.59    8.20
  -5   0   0  161.38    7.70
  -6   0   0   15.40    2.60
  -6   0   0   14.50    2.90
   6   0   0   19.30    3.00
  -6   0   0   14.50    3.30
  -7   0   0    0.20    2.60
   7   0   0   -2.00    2.30
  -7   0   0    2.50    2.50
   8   0   0   44.80    5.30
  -8   0   0   42.10    5.40
  -8   0   0   52.99    5.70
   0  -1   0   -0.10    0.20
   0  -1   0   -0.20    0.10
   0   1   0   -0.10    0.10
   0   1   0   -0.50    0.10
  -1  -1   0  152.98    6.80
  -1  -1   0  160.38    6.90
  -1  -1   0  160.28    6.80
  -1   1   0  162.98    6.90
   1   1   0  160.58    6.70
  -1   1   0  160.98    6.70
  -1   1   0  167.78    6.80
  -2  -1   0   66.19    3.40
  -2  -1   0   71.69    3.60
  -2  -1   0   68.59    3.50
  -2   1   0   71.89    3.50
  -2   1   0   68.39    3.80
  -2   1   0   71.39    3.40
  -2   1   0   72.49    3.30
   2   1   0   71.59    3.40
  -3  -1   0   18.20    1.80
  -3  -1   0   23.90    2.10
  -3  -1   0   20.30    2.20
  -3   1   0   21.10    2.10
  -3   1   0   19.60    1.80
  -3   1   0   21.00    2.40
   3   1   0   17.50    1.70
  -3   1   0   20.80    2.00
  -4  -1   0  478.55   20.70
  -4  -1   0  480.55   20.70
  -4  -1   0  502.75   21.10
  -4   1   0  480.65   21.30
  -4   1   0  474.75   20.60
  -4   1   0  489.05   20.50
  -4   1   0  500.85   20.80
   4   1   0  485.35   20.60
  -5  -1   0  109.19    6.60
  -5  -1   0  111.69    6.10
  -5  -1   0  106.49    6.00
  -5   1   0  113.69    6.80
  -5   1   0  103.49    5.80
   5   1   0  100.29    5.90
  -5   1   0  107.09    6.10
  -5   1   0  109.69    6.30
  -6  -1   0  188.68    9.40
   6  -1   0  167.88    9.30
  -6  -1   0  184.98    9.40
  -6  -1   0  173.38    9.80
   6   1   0  170.68    9.20
  -6   1   0  181.88    9.30
  -6   1   0  183.38    9.10
  -6   1   0  177.78   10.10
  -7  -1   0  142.79    8.40
  -7  -1   0  123.19    8.10
   7  -1   0  130.39    8.10
  -7   1   0  139.09    8.10
  -7   1   0  138.39    8.20
   7   1   0  132.29    8.00
   8  -1   0    4.40    3.10
  -8  -1   0    7.00    3.60
  -8  -1   0    7.80    3.60
  -8   1   0    1.20    3.40
  -8   1   0   10.90    3.60
   8   1   0    6.70    3.70
   0  -2   0  339.47   13.60
   0  -2   0  325.57   14.10
   0   2   0  341.47   13.70
   0   2   0  334.87   13.70
  -1  -2   0  125.29    5.50
  -1  -2   0  138.69    5.70
   1  -2   0  135.99    6.00
  -1   2   0  125.69    5.60
   1   2   0  122.59    5.50
   1   2   0  122.39    5.30
  -1   2   0  122.39    5.50
  -2  -2   0 1171.68   47.20
  -2  -2   0 1174.68   47.30
  -2   2   0 1171.68   47.10
  -2   2   0 1155.08   46.90
   2   2   0 1169.58   47.00
  -2   2   0 1153.88   47.30
  -3  -2   0  560.64   23.70
  -3  -2   0  583.64   23.60
  -3  -2   0  558.24   23.50
  -3   2   0  553.84   24.10
  -3   2   0  565.94   23.20
   3   2   0  564.84   23.30
  -3   2   0  571.34   23.60
  -3   2   0  561.94   23.40
  -4  -2   0    0.00    1.40
  -4  -2   0    0.70    1.10
  -4  -2   0    0.60    1.20
  -4   2   0    0.50    1.60
   4   2   0    1.60    1.10
  -4   2   0    1.50    1.30
  -4   2   0    0.30    1.10
  -4   2   0    0.40    1.00
  -5  -2   0   87.29    5.70
  -5  -2   0   86.29    5.30
  -5  -2   0   88.39    5.40
  -5   2   0   89.59    5.30
  -5   2   0   79.09    4.90
  -5   2   0   87.59    5.50
   5   2   0   88.19    5.10
  -6  -2   0   62.69    5.50
  -6  -2   0   72.89    5.30
  -6  -2   0   72.39    5.40
   6  -2   0   71.99    6.50
   6   2   0   69.59    5.10
  -6   2   0   74.09    5.30
  -6   2   0   80.09    5.00
  -7  -2   0   14.70    3.50
  -7  -2   0   14.00    3.40
   7  -2   0   13.50    6.00
   7  -2   0   15.50    3.30
  -7   2   0   19.40    3.50
  -7   2   0   15.60    3.10
   7   2   0   11.30    3.00
  -8  -2   0   95.49    7.80
   8  -2   0   67.29    6.60
  -8   2   0  100.29    7.00
  -8   2   0   59.49    6.00
   0  -3   0   -0.80    0.30
   0  -3   0   -0.50    0.60
   0   3   0   -0.70    0.40
   0   3   0   -0.60    0.40
   1  -3   0   36.60    2.50
  -1  -3   0   36.10    2.20
  -1  -3   0   36.40    2.00
  -1   3   0   34.90    2.10
   1   3   0   33.10    2.00
  -1   3   0   35.70    1.90
   1   3   0   34.50    1.70
  -2  -3   0  677.53   27.70
  -2  -3   0  695.93   27.90
   2  -3   0  627.94   28.30
  -2   3   0  694.23   27.60
   2   3   0  661.23   27.40
  -2   3   0  677.23   27.30
   2   3   0  688.63   27.70
  -2   3   0  674.63   27.80
   3  -3   0    2.70    1.70
  -3  -3   0    3.80    1.20
  -3  -3   0    3.40    1.10
  -3   3   0    1.70    1.10
   3   3   0    2.10    0.80
  -3   3   0    2.30    0.80
  -3   3   0    3.00    1.00
  -4  -3   0  594.64   25.20
  -4  -3   0  606.64   24.90
  -4  -3   0  564.64   24.90
   4  -3   0  616.24   26.00
   4   3   0  568.44   24.50
  -4   3   0  586.74   24.40
  -4   3   0  593.14   24.80
  -4   3   0  588.94   25.10
  -5  -3   0   95.49    5.90
  -5  -3   0   91.19    5.70
  -5  -3   0   92.59    5.60
   5  -3   0  102.29    7.00
  -5   3   0   94.89    5.50
   5   3   0   97.49    5.30
  -5   3   0   86.69    5.80
  -5   3   0   82.99    5.00
  -6  -3   0    8.30    2.60
  -6  -3   0    2.40    2.40
   6  -3   0    7.50    3.30
  -6   3   0    5.70    2.70
   6   3   0    8.90    2.30
  -6   3   0    4.20    2.30
  -6   3   0    8.20    2.20
  -7  -3   0  125.69    8.10
   7  -3   0  121.69    7.90
   7  -3   0  114.19    9.20
  -7   3   0  122.19    7.70
   7   3   0  123.19    8.00
   7   3   0  118.19    7.50
  -7   3   0  126.49    7.40
  -8  -3   0    1.30    3.40
   8  -3   0   -0.20    3.00
   8   3   0   -2.00    3.20
  -8   3   0   -0.70    3.30
   0  -4   0 1353.76   53.99
   0  -4   0 1291.37   54.79
   0   4   0 1361.06   54.09
   0   4   0 1367.46   54.19
   1  -4   0  395.36   17.30
  -1  -4   0  415.86   17.00
  -1  -4   0  390.06   16.50
  -1   4   0  405.56   16.50
   1   4   0  392.36   16.50
   1   4   0  392.36   16.30
  -2  -4   0  354.86   15.20
  -2  -4   0  371.46   15.50
   2  -4   0  327.67   15.90
  -2   4   0  366.96   15.00
  -2   4   0  370.16   15.30
   2   4   0  365.16   15.20
   2   4   0  354.16   14.80
  -3  -4   0  233.68   10.50
  -3  -4   0  219.88   10.30
   3  -4   0  229.48   11.20
   3   4   0  231.38   10.30
  -3   4   0  233.48    9.70
   3   4   0  226.08    9.80
  -3   4   0  229.28   10.10
  -3   4   0  225.78   10.40
   4  -4   0   81.29    5.90
  -4  -4   0   84.69    5.00
  -4  -4   0   77.29    4.80
  -4   4   0   76.09    4.50
  -4   4   0   77.59    4.10
   4   4   0   83.99    4.80
  -4   4   0   74.89    4.90
   4   4   0   79.79    4.30
  -5  -4   0  141.09    7.70
   5  -4   0  133.99    8.70
  -5  -4   0  138.59    7.60
   5   4   0  141.19    7.60
   5   4   0  138.09    7.00
  -5   4   0  144.69    7.40
  -5   4   0  148.19    7.90
  -5   4   0  136.89    6.90
  -6  -4   0  168.08    9.30
  -6  -4   0  165.68    9.30
   6  -4   0  161.18   10.40
  -6   4   0  171.68    8.40
  -6   4   0  170.68    9.00
   6   4   0  165.78    9.10
  -6   4   0  163.88    9.50
   6   4   0  181.48    8.80
   7  -4   0    6.00    3.90
  -7  -4   0   -1.20    2.90
  -7   4   0    3.40    2.80
   7   4   0    2.00    2.80
   8  -4   0   76.19    6.80
  -8  -4   0   86.39    7.90
   8   4   0   70.29    6.70
  -8   4   0   66.89    6.30
   0  -5   0    0.30    0.90
   0  -5   0    0.00    0.40
   0   5   0    0.30    0.50
   0   5   0    0.20    0.60
  -1  -5   0  383.96   16.90
  -1  -5   0  389.76   16.30
   1  -5   0  393.86   17.20
  -1   5   0  399.06   16.30
   1   5   0  390.26   16.00
  -1   5   0  393.46   16.40
   1   5   0  382.46   16.30
  -2  -5   0  180.58    7.90
   2  -5   0  184.28    8.80
  -2  -5   0  183.58    8.30
   2   5   0  161.48    7.80
  -2   5   0  164.68    7.90
  -2   5   0  165.48    7.70
   2   5   0  166.28    7.30
  -3  -5   0  122.49    6.20
  -3  -5   0  122.39    6.40
   3  -5   0  121.69    7.20
  -3   5   0  130.69    6.40
   3   5   0  128.39    6.20
   3   5   0  114.09    5.60
  -3   5   0  121.39    5.90
  -4  -5   0  237.78   11.20
  -4  -5   0  217.48   10.90
   4  -5   0  234.08   12.20
  -4   5   0  237.88   10.20
  -4   5   0  239.08   11.20
   4   5   0  227.78   10.30
   4   5   0  239.48   11.00
  -4   5   0  246.48   10.80
   5  -5   0  107.09    7.40
  -5  -5   0   95.49    6.10
  -5  -5   0   94.89    6.00
  -5   5   0   92.89    5.60
  -5   5   0   89.59    6.10
  -5   5   0   90.89    5.00
   5   5   0   96.59    5.30
   5   5   0   99.69    6.00
  -6  -5   0   37.20    4.40
  -6  -5   0   37.60    4.30
   6  -5   0   36.40    5.40
  -6   5   0   34.40    3.20
  -6   5   0   35.00    3.90
  -6   5   0   40.70    4.60
   6   5   0   31.20    3.70
   6   5   0   41.20    3.90
   7  -5   0  129.59    9.80
  -7  -5   0  126.29    8.60
  -7   5   0  122.39    8.00
   7   5   0  130.19    8.40
  -8  -5   0    6.00    4.00
   8  -5   0   -1.70    3.20
   8   5   0    0.10    3.50
  -8   5   0   -0.40    3.10
   0  -6   0  502.75   21.50
   0  -6   0  483.25   20.20
   0   6   0  502.25   20.60
   0   6   0  491.15   20.40
  -1  -6   0  432.76   18.10
   1  -6   0  382.66   18.20
  -1  -6   0  410.76   17.20
  -1   6   0  416.26   17.30
   1   6   0  404.66   17.00
  -1   6   0  417.66   17.30
   1   6   0  413.46   17.30
  -2  -6   0  191.58    9.10
   2  -6   0  188.88    9.60
  -2  -6   0  181.88    8.40
   2   6   0  182.48    7.90
   2   6   0  176.08    8.40
  -2   6   0  177.68    8.30
  -2   6   0  187.18    8.60
  -3  -6   0  242.78   11.20
  -3  -6   0  235.78   11.60
   3  -6   0  256.37   12.40
   3   6   0  246.28   11.10
  -3   6   0  241.48   10.90
   3   6   0  246.98   10.50
  -3   6   0  255.37   11.40
  -4  -6   0   19.20    2.50
  -4  -6   0   19.80    2.70
   4  -6   0   29.40    4.10
   4   6   0   17.00    2.40
  -4   6   0   24.00    3.10
  -4   6   0   16.10    2.20
   4   6   0   17.60    1.80
  -5  -6   0  220.98   10.70
   5  -6   0  220.48   12.10
  -5  -6   0  215.88   10.70
  -5   6   0  206.18   10.10
  -5   6   0  201.48   10.70
   5   6   0  201.38    9.60
   5   6   0  206.58   10.40
   6  -6   0   56.39    6.50
  -6  -6   0   67.09    5.60
  -6   6   0   57.29    5.70
  -6   6   0   71.09    5.50
   6   6   0   52.79    5.00
  -7  -6   0    5.30    3.40
   7  -6   0    6.00    4.00
  -7   6   0    6.40    3.70
   7   6   0    5.30    3.00
  -7   6   0    6.40    2.80
  -8  -6   0   52.39    6.90
   8  -6   0   56.09    6.10
  -8   6   0   55.29    5.90
   8   6   0   64.39    6.50
   0  -7   0   -0.50    1.20
   0  -7   0   -0.50    0.50
   0   7   0    0.20    0.70
   0   7   0   -0.10    0.70
  -1  -7   0  317.57   13.50
  -1  -7   0  310.97   14.50
  -1   7   0  315.57   13.70
   1   7   0  321.17   13.70
   1   7   0  315.17   13.30
  -1   7   0  317.57   13.60
  -2  -7   0  326.97   14.30
  -2  -7   0  340.07   15.20
   2  -7   0  332.97   15.70
  -2   7   0  343.97   14.30
   2   7   0  320.47   14.30
  -2   7   0  333.37   14.50
   2   7   0  316.07   13.80
  -3  -7   0   51.39    4.00
  -3  -7   0   46.20    3.50
   3  -7   0   57.89    5.00
   3   7   0   46.80    2.80
   3   7   0   50.19    3.60
  -3   7   0   56.29    3.40
  -3   7   0   51.09    3.80
   4  -7   0  241.78   12.80
  -4  -7   0  247.28   11.80
  -4  -7   0  240.78   11.50
   4   7   0  230.98   10.50
   4   7   0  246.18   11.40
  -4   7   0  241.78   11.10
  -4   7   0  237.98   11.60
   5  -7   0  120.69    8.60
  -5  -7   0  129.59    7.40
  -5  -7   0  117.99    7.30
   5   7   0  119.39    7.10
  -5   7   0  124.99    7.50
  -5   7   0  122.89    6.80
   5   7   0  116.69    6.90
  -6  -7   0   13.50    3.10
   6  -7   0   15.70    4.20
   6   7   0    9.10    2.80
  -6   7   0   13.40    3.50
  -6   7   0   11.80    2.80
  -7  -7   0   42.90    5.60
   7  -7   0   44.80    6.30
  -7   7   0   15.30    4.40
   7   7   0   33.50    4.70
  -7   7   0   43.90    4.80
  -8  -7   0    5.40    4.60
  -8   7   0    6.10    3.50
   8   7   0    8.10    4.20
   0  -8   0  166.88    8.50
   0  -8   0  149.69    6.70
   0   8   0  155.78    7.20
   0   8   0  143.79    7.00
  -1  -8   0   11.00    1.40
   1  -8   0   10.70    2.40
  -1  -8   0   16.60    2.70
  -1   8   0   11.10    1.70
  -1   8   0    9.80    1.60
   1   8   0    8.20    1.20
   1   8   0   11.10    1.70
   2  -8   0  116.29    7.30
  -2  -8   0  114.59    5.90
  -2  -8   0  127.79    6.90
   2   8   0  115.89    6.00
   2   8   0  108.49    5.30
  -2   8   0  120.99    5.90
  -2   8   0  111.49    6.10
  -3  -8   0  287.47   13.60
   3  -8   0  300.47   15.20
  -3  -8   0  327.07   14.60
   3   8   0  287.87   12.80
   3   8   0  303.87   13.70
  -3   8   0  316.87   14.00
  -3   8   0  299.77   13.50
  -4  -8   0    3.60    1.80
  -4  -8   0    1.20    1.80
   4  -8   0    2.30    2.60
   4   8   0    4.80    1.80
  -4   8   0    4.40    1.60
  -4   8   0    5.70    2.10
   4   8   0    4.20    1.10
  -5  -8   0  200.08   10.50
   5  -8   0  184.48   11.80
  -5  -8   0  214.58   10.80
  -5   8   0  204.78   10.70
  -5   8   0  198.48   10.00
   5   8   0  197.48   10.30
   6  -8   0   42.70    6.00
  -6  -8   0   39.80    5.10
  -6   8   0   33.80    4.80
   6   8   0   26.20    4.00
  -6   8   0   36.00    4.20
  -7  -8   0    7.90    4.20
   7  -8   0   10.50    4.40
  -7   8   0    8.10    3.00
  -7   8   0    5.70    3.80
   7   8   0    4.90    3.30
  -8  -8   0   60.89    7.20
  -8   8   0   50.39    5.80
  -8   8   0   45.80    7.00
   8   8   0   66.99    6.60
   0  -9   0    0.70    0.60
   0  -9   0   -0.10    1.50
   0   9   0   -0.70    0.70
   0   9   0   -0.60    0.80
  -1  -9   0  523.15   22.40
   1  -9   0  514.95   22.80
  -1  -9   0  472.15   20.70
   1   9   0  486.55   21.00
  -1   9   0  492.05   21.00
   1   9   0  488.05   20.60
  -1   9   0  482.75   21.00
   2  -9   0   75.39    5.80
  -2  -9   0   74.59    5.10
  -2  -9   0   73.49    4.10
  -2   9   0   66.29    4.40
   2   9   0   67.19    4.20
  -2   9   0   61.69    4.10
   2   9   0   63.29    3.50
  -3  -9   0   92.19    6.20
   3  -9   0   77.39    6.70
  -3  -9   0   98.59    5.50
   3   9   0   89.19    5.40
   3   9   0   90.59    4.50
  -3   9   0   91.59    5.70
  -3   9   0  101.59    5.30
  -4  -9   0  134.39    7.60
   4  -9   0  131.59    9.30
  -4  -9   0  150.28    8.50
   4   9   0  137.89    7.60
  -4   9   0  122.09    7.70
  -4   9   0  142.89    7.40
  -5  -9   0   81.59    6.20
  -5  -9   0   83.59    6.10
   5  -9   0   75.99    7.50
  -5   9   0   74.09    6.10
   5   9   0   68.79    5.50
  -5   9   0   89.19    5.70
   6  -9   0    2.20    3.60
  -6  -9   0    3.50    3.20
  -6   9   0    3.60    2.60
   6   9   0    1.50    2.50
  -6   9   0   -4.00    2.80
  -7  -9   0   60.39    6.90
   7  -9   0   49.99    7.20
   7   9   0   46.50    5.40
  -7   9   0   58.19    5.60
  -7   9   0   40.10    5.90
  -8  -9   0   -1.60    4.70
   8   9   0   -3.60    3.70
  -8   9   0   -0.50    4.10
  -8   9   0    4.40    3.70
   0 -10   0  139.59    8.60
   0 -10   0  142.19    6.80
   0  10   0  165.08    7.30
   0  10   0  163.78    7.60
   1 -10   0   68.39    5.70
  -1 -10   0   64.69    3.80
  -1 -10   0   72.19    5.50
  -1  10   0   69.59    4.20
  -1  10   0   67.59    4.20
   1  10   0   71.19    4.30
   1  10   0   66.59    3.70
  -2 -10   0   82.59    5.80
  -2 -10   0   74.59    4.50
   2 -10   0   92.89    6.60
  -2  10   0   78.79    4.70
   2  10   0   75.99    4.00
   2  10   0   74.79    4.80
  -2  10   0   76.59    4.90
  -3 -10   0  215.08   10.40
  -3 -10   0  210.68   11.40
   3 -10   0  216.38   12.20
   3  10   0  205.58    9.40
   3  10   0  215.48   10.50
  -3  10   0  238.68   10.90
  -3  10   0  214.08   10.30
   4 -10   0    1.00    2.70
  -4 -10   0   -0.90    1.80
  -4 -10   0    2.80    2.30
  -4  10   0    2.70    2.20
  -4  10   0    1.00    1.60
   4  10   0    2.80    2.00
   5 -10   0  134.09    9.80
  -5 -10   0  133.59    8.10
  -5 -10   0  128.09    8.40
  -5  10   0  119.09    8.10
   5  10   0  133.69    7.90
  -5  10   0  125.79    7.50
  -6 -10   0   99.19    8.10
   6 -10   0   87.59    8.60
  -6  10   0   98.59    6.40
   6  10   0   64.59    6.00
  -6  10   0   58.99    6.60
  -7 -10   0    7.80    4.60
   7 -10   0    8.10    4.80
  -7  10   0   10.10    3.60
  -7  10   0    5.10    4.10
   7  10   0   10.90    3.70
   0 -11   0    0.40    0.70
   0 -11   0    0.10    1.90
   0  11   0    0.10    1.00
   0  11   0   -0.10    1.10
  -1 -11   0  206.38   11.00
   1 -11   0  184.68   11.00
  -1 -11   0  198.58    9.00
   1  11   0  197.58    9.50
   1  11   0  189.38    8.90
  -1  11   0  191.38    9.40
  -1  11   0  201.18    9.40
  -2 -11   0   99.09    6.60
  -2 -11   0   92.19    5.10
   2 -11   0   99.59    7.30
   2  11   0   88.09    5.40
  -2  11   0   75.69    5.10
   2  11   0   81.99    4.50
  -2  11   0   91.19    5.50
   3 -11   0   11.10    3.60
  -3 -11   0    7.20    2.50
  -3 -11   0    8.10    1.90
  -3  11   0    6.40    2.20
   3  11   0    7.00    2.30
  -3  11   0    6.10    1.90
   4 -11   0  169.08   11.50
  -4 -11   0  189.88   10.00
  -4 -11   0  212.88   11.20
  -4  11   0  197.98   10.30
  -4  11   0  189.48    9.70
   4  11   0  167.28    9.60
   5 -11   0   45.00    6.40
  -5 -11   0   40.30    5.20
  -5 -11   0   40.20    4.70
  -5  11   0   36.40    4.00
   5  11   0   41.30    4.70
  -5  11   0   41.80    5.20
  -6 -11   0    0.00    3.40
   6 -11   0   -0.60    3.80
  -6  11   0   -3.70    3.10
  -6  11   0   -1.70    2.40
   6  11   0    0.40    2.80
   7 -11   0   69.99    8.50
  -7 -11   0   49.70    6.90
  -7  11   0   49.20    6.90
   7  11   0   65.39    6.40
  -7  11   0   48.10    5.60
   0 -12   0   53.79    5.30
   0 -12   0   51.79    3.10
   0  12   0   56.09    4.00
   0  12   0   53.49    3.60
  -1 -12   0   24.80    4.40
  -1 -12   0   14.30    1.90
   1 -12   0   18.60    4.10
  -1  12   0   17.90    2.60
   1  12   0   17.50    2.40
  -1  12   0   15.30    2.30
   1  12   0   14.60    1.90
  -2 -12   0   76.39    6.10
   2 -12   0   60.59    6.40
  -2 -12   0   69.59    4.40
  -2  12   0   76.29    4.80
   2  12   0   70.49    3.90
   2  12   0   67.99    4.80
  -2  12   0   67.69    4.90
  -3 -12   0  153.48    9.60
   3 -12   0  173.48   10.60
  -3 -12   0  149.39    8.10
  -3  12   0  145.99    8.50
  -3  12   0  145.69    8.20
   3  12   0  149.39    8.30
   4 -12   0    8.50    3.80
  -4 -12   0    7.50    2.50
  -4 -12   0    8.60    3.00
  -4  12   0    7.30    2.30
  -4  12   0    4.60    2.60
   4  12   0    6.90    2.50
   5 -12   0  164.68   12.10
  -5 -12   0  187.48   10.60
  -5 -12   0  188.98   11.30
  -5  12   0  186.48   10.00
  -5  12   0  173.38   10.60
   5  12   0  179.38   10.10
  -6 -12   0   90.19    8.00
   6 -12   0   64.19    8.30
   6  12   0   72.99    6.80
  -6  12   0   68.49    6.10
  -6  12   0   55.09    6.70
  -7 -12   0    2.90    4.80
   7 -12   0    1.30    4.70
   7  12   0    1.50    3.90
  -7  12   0    8.20    4.50
  -7  12   0    8.00    3.70
   0 -13   0    3.20    2.30
   0 -13   0    0.40    0.90
   0  13   0    0.00    1.30
   0  13   0    0.00    1.20
  -1 -13   0  215.38   12.30
  -1 -13   0  212.48    9.90
   1 -13   0  215.68   12.40
   1  13   0  208.38   10.50
  -1  13   0  215.38   10.60
   1  13   0  225.48   10.00
  -1  13   0  211.48   10.40
  -2 -13   0   23.80    2.80
  -2 -13   0   32.40    4.90
   2 -13   0   33.70    5.50
   2  13   0   28.60    2.60
   2  13   0   39.40    4.00
  -2  13   0   37.50    3.90
  -2  13   0   27.70    3.40
  -3 -13   0   -0.70    2.30
  -3 -13   0    0.50    1.50
   3 -13   0    2.40    3.00
   3  13   0   -1.50    1.80
  -3  13   0    3.00    2.20
  -3  13   0    0.10    1.90
  -4 -13   0   74.69    7.30
  -4 -13   0   89.59    6.50
   4 -13   0   96.79    8.70
  -4  13   0   96.49    6.40
   4  13   0   89.29    6.50
  -4  13   0   91.99    6.90
   5 -13   0   49.80    7.30
  -5 -13   0   52.29    5.80
  -5  13   0   52.09    5.10
  -5  13   0   37.40    5.20
   5  13   0   55.19    5.50
   6 -13   0    5.00    5.00
  -6 -13   0   -0.70    3.80
  -6  13   0    0.90    3.10
   6  13   0    1.30    2.90
  -6  13   0    5.50    3.50
  -7 -13   0   14.10    5.40
   7 -13   0   19.00    6.40
  -7  13   0   13.10    4.70
  -7  13   0   15.40    4.40
   7  13   0   12.20    4.20
   0 -14   0  700.83   32.00
   0 -14   0  687.83   29.00
   0  14   0  719.43   30.10
   0  14   0  691.73   29.60
   1 -14   0    1.90    2.40
  -1 -14   0   -0.20    1.00
  -1 -14   0    1.30    2.40
   1  14   0    1.00    1.60
  -1  14   0   -1.00    1.60
   1  14   0    0.00    1.10
  -1  14   0    1.80    1.70
  -2 -14   0   26.30    4.80
   2 -14   0   23.40    4.90
  -2 -14   0   17.00    2.40
  -2  14   0   26.80    3.50
   2  14   0   21.10    3.10
  -2  14   0   22.00    3.30
  -3 -14   0  135.99    7.40
   3 -14   0   96.69    9.20
  -3 -14   0  132.79    9.40
  -3  14   0  141.39    8.10
   3  14   0  114.99    7.40
  -3  14   0  128.79    7.70
   4 -14   0    8.90    4.40
  -4 -14   0    6.20    3.40
  -4 -14   0    9.80    2.80
  -4  14   0    6.90    2.70
   4  14   0    9.10    3.00
  -4  14   0    6.70    3.20
  -5 -14   0   40.90    5.40
   5 -14   0   36.60    6.70
   5  14   0   38.00    5.10
  -5  14   0   24.70    4.70
  -5  14   0   26.10    4.20
   6 -14   0    0.20    4.50
  -6 -14   0   -1.30    3.90
  -6  14   0    1.00    3.30
   6  14   0   -0.70    3.20
  -6  14   0   -2.10    3.20
   0 -15   0    2.60    2.70
   0  15   0    1.10    1.90
   0  15   0    1.60    1.50
  -1 -15   0   41.90    3.20
   1 -15   0   44.60    6.20
  -1 -15   0   40.10    6.10
   1  15   0   41.10    3.60
  -1  15   0   39.70    4.20
  -1  15   0   39.00    4.20
   1  15   0   54.69    5.20
  -2 -15   0   32.10    5.40
  -2 -15   0   25.70    2.90
   2 -15   0   33.60    5.80
  -2  15   0   30.10    3.80
  -2  15   0   28.20    3.70
   2  15   0   35.80    3.90
  -3 -15   0    0.10    1.80
  -3 -15   0    0.10    3.10
   3 -15   0   -1.60    3.20
  -3  15   0   -3.20    2.10
  -3  15   0   -0.60    2.10
   3  15   0   -0.10    2.00
  -4 -15   0   26.10    4.00
  -4 -15   0   34.20    5.60
   4 -15   0   25.30    6.00
  -4  15   0   24.30    4.00
  -4  15   0   27.40    4.80
   4  15   0   29.80    4.30
  -5 -15   0   15.10    4.20
   5 -15   0    5.10    5.10
  -5  15   0    8.70    4.00
   5  15   0    9.70    3.60
  -5  15   0   11.30    3.60
  -6 -15   0   39.20    6.00
   6 -15   0   50.59    8.60
   6  15   0   39.60    5.90
  -6  15   0   33.30    5.70
  -6  15   0   47.10    5.60
   0 -16   0   81.49    7.80
   0  16   0   85.69    5.60
   0  16   0   91.49    6.30
  -1 -16   0  105.09    8.70
   1 -16   0   84.99    8.30
  -1 -16   0   98.69    5.60
  -1  16   0  107.19    6.50
   1  16   0   96.09    6.70
  -1  16   0  104.09    6.80
  -2 -16   0   36.70    5.80
   2 -16   0   44.20    6.80
  -2 -16   0   35.10    3.50
  -2  16   0   29.10    3.90
  -2  16   0   32.00    4.10
   2  16   0   35.60    4.20
  -3 -16   0   77.69    8.60
   3 -16   0   76.19    9.10
  -3 -16   0   61.99    5.40
  -3  16   0   55.29    6.00
   3  16   0   65.99    5.90
  -3  16   0   66.09    6.00
   4 -16   0   -2.50    3.90
  -4 -16   0   -1.50    2.30
  -4 -16   0   -0.10    3.60
  -4  16   0   -0.80    2.60
  -4  16   0    1.30    3.00
   4  16   0    2.70    2.70
  -5 -16   0   30.00    4.70
   5 -16   0   12.50    5.90
   5  16   0   15.70    4.00
  -5  16   0   16.40    4.10
  -5  16   0   11.60    4.10
   0 -17   0   -0.20    3.20
   0  17   0    2.50    2.40
   0  17   0    0.50    1.70
   1 -17   0   14.70    4.50
  -1 -17   0   14.30    4.60
  -1  17   0   19.40    3.60
  -1  17   0   13.60    2.80
   1  17   0   18.10    3.40
   2 -17   0   51.69    7.30
  -2 -17   0   52.59    7.40
  -2 -17   0   45.30    4.20
  -2  17   0   50.79    5.20
   2  17   0   49.99    5.20
  -2  17   0   40.70    5.00
  -3 -17   0    3.80    3.80
  -3 -17   0    4.40    2.30
   3 -17   0    4.10    4.00
   3  17   0    4.00    2.60
  -3  17   0    1.80    2.80
  -3  17   0    3.10    2.90
  -4 -17   0   64.39    6.20
  -4 -17   0   66.49    8.50
   4 -17   0   66.49    9.00
  -4  17   0   53.69    6.10
   4  17   0   66.89    6.50
  -4  17   0   49.40    6.20
   5 -17   0    8.40    5.60
  -5 -17   0   12.50    4.00
   5  17   0    9.90    4.00
  -5  17   0    6.90    3.90
  -5  17   0    8.20    3.80
   0 -18   0   77.39    9.90
   0  18   0   63.09    6.30
   1 -18   0    8.10    4.10
  -1 -18   0    2.30    3.50
   1  18   0    5.40    2.80
  -1  18   0    7.90    2.90
  -1  18   0    5.30    2.50
  -2 -18   0   51.59    5.20
   2 -18   0   61.59    8.40
  -2 -18   0   57.79    8.30
  -2  18   0   45.60    5.40
  -2  18   0   65.29    6.00
   2  18   0   72.09    6.50
  -3 -18   0   24.70    3.70
  -3 -18   0   16.70    5.40
   3 -18   0   30.30    6.30
  -3  18   0   32.90    4.80
   3  18   0   19.10    4.10
  -3  18   0   16.70    3.90
  -4 -18   0   -0.40    4.20
  -4 -18   0    5.10    3.20
   4 -18   0    7.60    5.20
  -4  18   0    8.40    3.70
  -4  18   0    2.20    3.30
   4  18   0    9.10    3.60
   0 -19   0    2.90    3.90
   0  19   0   -0.10    2.70
  -1 -19   0   34.10    6.90
   1 -19   0   30.20    6.70
  -1  19   0   29.10    4.50
   1  19   0   36.50    4.90
  -1  19   0   20.80    3.70
   2 -19   0   36.50    7.30
  -2 -19   0   27.00    6.30
  -2  19   0   31.80    4.70
   2  19   0   33.60    5.00
  -2  19   0   25.20    4.50
  -3 -19   0    4.60    4.70
  -3 -19   0   -2.00    2.10
   3 -19   0    2.00    4.00
   3  19   0   -0.90    2.90
  -3  19   0   -0.60    3.10
  -3  19   0    1.50    3.20
  -4 -19   0   10.50    3.50
   4 -19   0    4.50    5.30
  -4  19   0    2.00    3.60
  -4  19   0    7.30    4.00
   4  19   0    4.90    3.70
   0 -20   0   35.70    7.20
   0  20   0   39.10    5.30
  -1 -20   0   43.60    8.30
   1 -20   0   48.50    8.60
   1  20   0   42.50    5.60
  -1  20   0   41.30    5.50
   2 -20   0   25.00    6.70
  -2 -20   0   30.50    6.80
  -2  20   0   22.90    4.30
  -2  20   0   31.00    5.00
   2  20   0   25.50    4.70
   3 -20   0   24.80    6.50
  -3 -20   0   13.80    6.00
   3  20   0   20.80    4.70
  -3  20   0   19.40    4.40
  -3  20   0   22.70    4.80
   0 -21   0    2.60    4.60
   0  21   0    5.70    3.70
   1 -21   0    2.90    4.90
  -1 -21   0    3.50    4.70
  -1  21   0    2.70    3.40
   1  21   0    6.80    3.80
  -8   0   1   -4.20    2.80
   8   0  -1   -0.10    2.80
  -8   0   1   -1.60    3.20
   7   0  -1    0.90    2.30
  -7   0   1    0.50    3.00
  -7   0   1   -1.60    2.40
  -7   0   1    0.00    2.40
  -6   0   1    1.60    2.60
  -6   0   1   -1.00    1.80
  -6   0   1    0.90    2.00
  -5   0   1   -0.30    1.30
  -5   0   1   -0.60    1.80
  -5   0   1    2.30    1.60
  -5   0   1    1.30    1.60
  -4   0   1   -0.10    1.00
  -4   0   1    0.70    1.10
  -4   0   1    0.80    1.50
  -4   0   1    0.10    1.00
  -3   0   1    0.00    0.80
  -3   0   1    0.70    1.10
  -3   0   1   -0.20    0.70
  -3   0   1    0.00    0.70
  -2   0   1   -0.40    0.50
  -2   0   1    0.00    0.50
  -2   0   1   -0.80    0.50
  -2   0   1   -0.50    0.80
  -1   0   1  -10.60    0.50
  -1   0   1  -10.50    0.50
  -1   0   1   -8.70    0.60
  -1   0   1   -8.30    0.90
   0   0  -1   -0.40    0.20
   0   0   1   -0.10    0.20
   0   0  -1    0.00    0.10
   0   0   1    0.10    0.20
  -1   0  -1    0.20    0.40
  -1   0  -1   -0.50    0.40
   1   0   1    0.00    0.40
  -2   0  -1    0.50    0.60
  -2   0  -1    0.30    0.70
   2   0   1    0.40    0.60
  -2   0  -1   -0.20    0.70
  -3   0  -1   -0.60    0.90
   3   0   1    0.30    0.90
  -3   0  -1    0.00    1.00
  -3   0  -1    1.00    0.80
  -4   0  -1    1.50    1.30
   4   0   1   -0.30    1.10
  -4   0  -1   -0.80    1.30
  -4   0  -1   -1.30    1.00
  -5   0  -1   -1.10    1.70
  -5   0  -1   -2.20    1.50
  -5   0  -1    0.10    1.40
   5   0   1    0.50    1.60
   6   0   1   -2.70    2.00
  -6   0  -1   -1.00    1.80
  -6   0  -1    1.80    2.10
   7   0   1   -1.90    2.50
  -7   0  -1   -0.50    2.50
  -7   0  -1    0.90    2.70
  -8   0  -1    3.40    3.40
   8   0   1    1.20    3.10
  -8   0  -1    0.10    3.20
   8  -1  -1   -3.00    2.80
  -8  -1   1   -1.60    3.20
  -8   1   1    1.30    3.20
  -8   1   1   -1.30    3.00
  -7  -1   1    1.80    2.50
   7  -1  -1    1.00    2.40
  -7  -1   1    2.30    2.70
  -7  -1   1    0.70    2.90
   7   1  -1   -0.80    2.30
  -7   1   1    0.70    2.40
  -7   1   1    0.50    2.40
  -7   1   1   -0.80    3.00
  -6  -1   1    0.80    2.30
  -6  -1   1    3.40    2.10
  -6  -1   1    2.40    2.00
  -6   1   1    3.20    2.10
  -6   1   1   -0.10    2.10
  -6   1   1   -0.10    2.50
   6   1  -1    2.90    2.00
  -6   1   1    2.40    2.00
  -5  -1   1    2.30    1.50
  -5  -1   1    0.70    1.50
  -5  -1   1    4.50    2.20
  -5   1   1    5.00    1.60
  -5   1   1    3.30    1.50
  -5   1   1    3.60    2.20
  -5   1   1    2.60    1.70
  -4  -1   1    3.10    1.30
  -4  -1   1    3.80    1.40
  -4  -1   1    3.20    1.60
  -4  -1   1    5.40    1.40
  -4   1   1    5.30    1.50
  -4   1   1    3.50    1.80
  -4   1   1    3.90    1.20
  -4   1   1    3.50    1.20
  -3  -1   1   21.60    1.80
  -3  -1   1   20.30    1.90
  -3  -1   1   17.70    1.80
  -3  -1   1   17.50    2.20
  -3   1   1   18.30    2.40
  -3   1   1   15.20    1.60
  -3   1   1   19.90    2.00
  -3   1   1   20.50    1.80
  -2  -1   1  602.54   25.80
  -2  -1   1  617.84   25.40
  -2  -1   1  624.24   25.40
  -2  -1   1  629.84   25.20
  -2   1   1  624.44   25.30
  -2   1   1  623.24   25.40
  -2   1   1  616.04   25.90
  -2   1   1  631.74   25.30
   1  -1  -1   -0.40    0.40
  -1  -1   1   -0.10    0.40
  -1  -1   1    0.20    0.60
  -1  -1   1   -0.50    0.30
  -1   1   1   -0.50    0.30
   1   1  -1   -0.50    0.40
  -1   1   1   -0.70    0.40
  -1   1   1    0.00    0.70
   0  -1  -1   35.50    1.80
   0  -1   1   36.90    2.00
   0  -1  -1   37.00    1.70
   0  -1   1   35.40    1.70
   0   1  -1   35.20    1.70
   0   1  -1   34.70    1.80
   0   1   1   35.90    1.80
   0   1   1   36.20    1.80
  -1  -1  -1   36.10    1.90
  -1  -1  -1   37.30    1.90
   1  -1   1   35.50    2.00
  -1   1  -1   32.40    1.70
  -1   1  -1   34.10    1.80
  -1   1  -1   39.20    2.00
   1   1   1   32.10    1.80
  -2  -1  -1    0.60    0.60
   2  -1   1    1.20    0.90
  -2  -1  -1    0.40    0.70
  -2   1  -1    0.90    0.70
  -2   1  -1    1.60    0.80
   2   1   1    0.60    0.70
  -2   1  -1    1.30    0.60
  -3  -1  -1    3.20    1.10
  -3  -1  -1    2.90    1.10
  -3  -1  -1    2.70    1.00
  -3   1  -1    2.30    1.10
  -3   1  -1    6.30    1.40
   3   1   1    2.70    1.00
  -3   1  -1    4.50    1.00
  -4  -1  -1   10.30    1.90
  -4  -1  -1    9.70    1.80
  -4  -1  -1    6.20    1.60
   4  -1   1    8.00    1.70
   4   1   1    7.20    1.60
  -4   1  -1    9.90    1.90
  -4   1  -1   10.80    1.70
   5  -1   1    0.30    2.00
  -5  -1  -1   -1.50    1.50
   5  -1   1   -0.40    1.50
  -5  -1  -1    0.60    1.70
  -5  -1  -1   -0.20    1.50
  -5   1  -1   -0.80    1.40
   5   1   1    1.40    1.70
  -5   1  -1   -0.20    1.60
   6  -1   1    2.50    2.20
  -6  -1  -1   -1.80    2.10
  -6  -1  -1    0.20    2.00
  -6  -1  -1   -0.20    2.00
   6  -1   1    1.40    2.50
  -6   1  -1    0.20    1.90
   6   1   1    1.20    2.20
  -6   1  -1   -0.40    2.00
  -7  -1  -1    2.30    2.90
  -7  -1  -1    1.40    2.60
   7  -1   1   -2.40    2.40
  -7   1  -1   -2.10    2.30
  -7   1  -1   -2.80    2.60
   7   1   1    2.60    2.60
   8  -1   1    2.20    3.20
  -8  -1  -1   -0.10    3.20
  -8  -1  -1    0.20    3.40
  -8   1  -1   -1.40    3.10
  -8   1  -1    2.50    3.40
   8   1   1    6.00    3.40
  -8  -2   1    3.10    3.50
   8  -2  -1    7.20    3.20
  -8   2   1   10.90    3.60
   8   2  -1    5.20    3.50
  -8   2   1    4.60    3.30
  -7  -2   1    2.10    3.10
  -7  -2   1    1.70    2.70
  -7   2   1    1.80    2.50
   7   2  -1    3.60    2.50
   7   2  -1    3.50    2.70
  -7   2   1   -1.70    2.40
  -6  -2   1   10.70    3.00
  -6  -2   1    6.20    2.40
  -6   2   1    9.30    2.30
  -6   2   1    6.80    2.10
  -6   2   1    6.70    3.20
   6   2  -1    6.80    2.20
  -6   2   1    7.10    2.50
  -5  -2   1    6.80    1.90
  -5  -2   1    7.40    2.30
  -5  -2   1    2.60    1.60
  -5   2   1    6.70    1.70
  -5   2   1    6.00    1.90
  -5   2   1    6.40    1.80
   5   2  -1    6.10    1.70
  -5   2   1    8.40    2.70
  -4  -2   1    6.70    1.90
  -4  -2   1    4.00    1.40
  -4  -2   1    7.10    1.60
  -4   2   1    4.30    1.50
  -4   2   1    5.90    2.00
  -4   2   1    4.50    1.30
   4   2  -1    5.80    1.30
  -4   2   1    4.30    1.20
  -3  -2   1   54.29    3.60
  -3  -2   1   52.99    3.20
  -3   2   1   53.09    3.00
  -3   2   1   54.79    3.90
  -3   2   1   52.49    3.00
  -3   2   1   52.49    3.20
  -2  -2   1  637.74   26.40
  -2  -2   1  624.64   26.00
  -2   2   1  635.64   25.80
   2   2  -1  632.94   26.00
  -2   2   1  628.74   26.10
  -2   2   1  634.94   26.60
  -2   2   1  645.74   25.80
  -1  -2   1    8.80    0.90
   1  -2  -1   10.30    0.80
  -1  -2   1    9.70    1.30
  -1   2   1    8.90    0.70
  -1   2   1    6.00    0.90
  -1   2   1    7.30    1.20
   1   2  -1    8.80    0.90
   0  -2  -1  309.17   13.10
   0  -2   1  314.47   12.70
   0  -2  -1  318.37   12.90
   0  -2   1  313.17   13.20
   0   2   1  315.37   12.90
   0   2  -1  316.47   12.80
   0   2  -1  309.47   12.90
   0   2   1  314.37   12.80
  -1  -2  -1    8.90    1.00
  -1  -2  -1   10.10    0.90
   1  -2   1    9.80    1.30
   1   2   1   10.70    1.00
  -1   2  -1    9.90    1.10
  -1   2  -1   10.50    1.00
  -2  -2  -1    4.20    1.00
  -2  -2  -1    1.70    0.80
   2  -2   1    3.70    1.20
  -2   2  -1    3.20    1.00
  -2   2  -1    1.90    0.60
  -2   2  -1    2.40    0.80
   2   2   1    2.70    0.80
   3  -2   1   11.10    2.00
  -3  -2  -1   10.50    1.50
  -3  -2  -1    7.00    1.30
  -3   2  -1   10.60    1.70
  -3   2  -1    9.50    1.50
  -3   2  -1   10.30    1.30
   3   2   1    7.30    1.30
  -4  -2  -1    4.00    1.50
   4  -2   1    6.80    2.10
  -4  -2  -1    5.60    1.60
  -4  -2  -1    3.60    1.50
   4   2   1    5.40    1.40
  -4   2  -1    4.10    1.70
  -4   2  -1    3.70    1.40
  -4   2  -1    4.40    1.30
   5  -2   1    5.40    2.00
  -5  -2  -1    4.50    1.90
  -5  -2  -1    3.60    1.80
  -5  -2  -1    5.10    1.90
   5  -2   1    5.20    2.40
   5   2   1    5.40    1.80
  -5   2  -1    5.00    1.60
  -5   2  -1    4.40    1.80
  -6  -2  -1   -0.90    2.10
   6  -2   1   -2.10    2.50
   6  -2   1   -0.50    2.00
  -6  -2  -1    1.70    2.20
   6   2   1    1.60    2.10
  -6   2  -1    1.30    2.20
  -6   2  -1   -0.60    1.70
   7  -2   1    1.40    2.60
  -7  -2  -1    5.10    2.90
  -7  -2  -1    3.80    2.90
  -7   2  -1   -0.40    2.50
   7   2   1    1.00    2.60
  -7   2  -1    2.20    2.70
  -8  -2  -1   -0.10    3.30
  -8  -2  -1   -2.30    3.20
   8  -2   1    2.80    3.30
  -8   2  -1   -2.20    3.10
  -8  -3   1    8.10    3.80
   8  -3  -1    4.40    3.40
  -8   3   1    0.60    3.00
   8   3  -1    5.60    3.60
  -7  -3   1    0.70    3.70
  -7  -3   1    3.80    3.00
   7  -3  -1    8.60    4.00
  -7   3   1    2.40    2.50
   7   3  -1    4.90    2.90
  -7   3   1    4.00    2.50
  -7   3   1    4.50    3.10
  -6  -3   1    1.10    2.30
  -6  -3   1    3.10    2.20
   6   3  -1    0.70    2.20
   6   3  -1    0.80    1.80
  -6   3   1    1.40    1.80
  -6   3   1   -0.40    1.80
  -6   3   1    0.60    2.40
  -5  -3   1    2.30    1.60
  -5  -3   1    1.90    1.90
  -5   3   1    1.80    1.40
   5   3  -1    4.10    1.90
  -5   3   1    1.70    1.40
   5   3  -1    0.40    1.30
  -5   3   1   -0.30    1.70
  -5   3   1    1.50    2.30
  -4  -3   1   27.50    2.70
  -4  -3   1   26.60    3.00
  -4   3   1   32.60    2.40
  -4   3   1   28.10    3.50
   4   3  -1   32.70    2.80
   4   3  -1   27.50    2.30
  -4   3   1   29.50    2.50
  -4   3   1   32.40    3.00
  -3  -3   1    1.60    1.00
  -3  -3   1    2.10    1.20
  -3   3   1    1.70    1.10
   3   3  -1    3.30    1.20
  -3   3   1    2.40    1.40
  -3   3   1    2.10    0.90
  -3   3   1    1.70    0.80
   3   3  -1    1.50    0.70
  -2  -3   1  194.88    8.70
   2  -3  -1  186.88    7.90
  -2  -3   1  181.88    8.20
  -2   3   1  185.48    7.90
  -2   3   1  182.58    8.80
  -2   3   1  184.88    8.20
   2   3  -1  179.68    8.10
   1  -3  -1   -0.70    0.80
   1  -3  -1   -0.40    0.40
  -1  -3   1   -0.20    0.50
  -1  -3   1   -0.40    0.70
   1   3  -1   -0.80    0.50
  -1   3   1   -0.50    0.40
  -1   3   1   -0.80    0.50
   0  -3  -1    1.60    0.80
   0  -3   1    0.40    0.70
   0  -3  -1    0.60    0.50
   0  -3   1    0.50    0.30
   0   3  -1    0.10    0.50
   0   3   1    0.20    0.40
   0   3  -1    0.60    0.50
   0   3   1    0.30    0.50
   1  -3   1  181.18    8.20
  -1  -3  -1  173.28    7.60
  -1  -3  -1  179.78    7.60
  -1   3  -1  168.18    7.50
  -1   3  -1  169.78    7.50
   1   3   1  175.88    7.50
   1   3   1  170.78    7.40
  -2  -3  -1    2.10    0.80
  -2  -3  -1    2.40    0.80
   2  -3   1    3.50    1.30
  -2   3  -1    3.80    0.90
  -2   3  -1    2.80    1.00
   2   3   1    3.00    0.80
  -3  -3  -1   15.50    1.80
   3  -3   1   18.00    2.60
  -3  -3  -1   14.60    1.80
   3   3   1   20.40    1.90
  -3   3  -1   19.50    1.60
  -3   3  -1   20.50    2.30
  -3   3  -1   24.00    2.20
  -4  -3  -1   42.70    3.30
   4  -3   1   40.30    4.00
  -4  -3  -1   45.60    3.40
  -4  -3  -1   43.50    3.20
   4   3   1   39.30    3.00
  -4   3  -1   44.10    3.60
  -4   3  -1   41.90    2.80
  -4   3  -1   37.10    3.20
  -5  -3  -1   16.30    2.70
  -5  -3  -1   24.50    3.00
   5  -3   1   28.00    3.80
  -5  -3  -1   20.50    2.80
  -5   3  -1   23.40    2.80
  -5   3  -1   21.40    2.40
   5   3   1   27.30    3.00
  -5   3  -1   30.30    3.40
   6  -3   1   17.60    3.90
  -6  -3  -1   13.70    3.00
   6  -3   1   12.70    2.90
  -6  -3  -1   15.30    3.00
  -6   3  -1   14.10    2.40
  -6   3  -1   15.80    3.00
   6   3   1   12.10    2.70
  -7  -3  -1   -2.00    2.60
   7  -3   1    0.80    2.60
  -7  -3  -1   -1.50    2.60
  -7   3  -1   -0.70    2.10
  -7   3  -1    3.60    2.80
   7   3   1   -1.20    2.30
   8  -3   1    4.40    3.40
  -8  -3  -1    9.80    3.80
   8   3   1    1.20    3.30
  -8   3  -1   -0.30    3.20
  -8  -4   1    6.80    3.90
  -8   4   1   -0.70    3.10
   8   4  -1    2.10    3.60
  -7  -4   1   -0.30    2.80
   7  -4  -1   -2.50    3.30
   7   4  -1    4.10    2.90
  -7   4   1    0.90    2.20
  -7   4   1    0.70    3.00
  -7   4   1    0.80    2.40
  -6  -4   1    0.80    2.40
   6  -4  -1    1.00    3.10
  -6  -4   1    2.10    2.20
   6   4  -1    0.40    1.80
   6   4  -1    0.10    2.10
  -6   4   1   -1.60    1.80
  -6   4   1    0.70    1.80
  -6   4   1    0.40    2.30
  -5  -4   1    9.30    2.40
   5  -4  -1   11.00    3.20
  -5  -4   1    5.00    1.90
   5   4  -1    6.80    2.10
  -5   4   1    7.70    1.80
  -5   4   1    9.50    1.80
  -5   4   1    5.80    2.20
   5   4  -1    8.10    1.70
   4  -4  -1   15.00    3.20
  -4  -4   1   23.40    2.80
  -4  -4   1   16.90    2.20
   4   4  -1   18.40    1.80
  -4   4   1   15.50    2.30
  -4   4   1   15.60    1.90
  -4   4   1   16.40    1.80
   4   4  -1   13.20    2.00
   3  -4  -1    5.90    2.10
  -3  -4   1    6.10    1.30
  -3  -4   1    5.70    1.60
   3   4  -1    7.20    1.00
  -3   4   1    8.80    1.60
   3   4  -1    6.10    1.30
  -3   4   1    7.90    1.20
  -2  -4   1  104.09    5.30
   2  -4  -1   92.59    4.30
   2  -4  -1   84.29    5.40
  -2  -4   1   98.99    4.70
   2   4  -1  100.99    4.70
  -2   4   1   94.29    4.40
  -2   4   1   91.39    4.80
  -1  -4   1  137.59    6.90
  -1  -4   1  143.59    6.30
   1  -4  -1  142.39    6.10
   1  -4  -1  154.58    7.20
   1   4  -1  141.49    6.40
  -1   4   1  148.59    6.20
  -1   4   1  132.99    6.40
   0  -4  -1  277.37   11.90
   0  -4   1  293.67   12.00
   0  -4   1  275.87   11.00
   0  -4  -1  262.97   11.20
   0   4  -1  248.18   11.30
   0   4   1  265.87   11.20
   0   4   1  258.77   11.30
  -1  -4  -1   15.50    1.60
   1  -4   1   12.40    1.90
  -1  -4  -1   18.80    1.60
  -1   4  -1   17.30    1.60
  -1   4  -1   19.10    1.70
   1   4   1   20.40    1.70
   1   4   1   16.80    1.40
   2  -4   1    0.80    1.30
  -2  -4  -1    2.10    0.90
  -2  -4  -1    1.80    0.80
  -2   4  -1    0.50    0.90
   2   4   1    1.00    0.80
   2   4   1    1.40    0.70
  -2   4  -1    1.50    0.80
   3  -4   1   22.90    2.90
  -3  -4  -1   17.00    2.00
  -3   4  -1   22.00    2.40
  -3   4  -1   18.60    2.00
   3   4   1   23.80    2.00
  -3   4  -1   19.50    1.50
  -4  -4  -1   20.90    2.50
  -4  -4  -1   15.40    2.30
   4  -4   1   20.90    3.20
  -4  -4  -1   25.20    2.60
  -4   4  -1   16.40    2.50
   4   4   1   26.70    2.40
  -4   4  -1   16.60    1.70
  -4   4  -1   15.00    2.10
  -5  -4  -1    0.10    1.60
   5  -4   1   -0.90    2.40
  -5  -4  -1    1.30    1.70
   5   4   1   -0.60    1.50
  -5   4  -1    0.80    1.20
  -5   4  -1   -1.50    1.90
  -5   4  -1    1.90    1.70
  -6  -4  -1    1.50    2.30
   6  -4   1   -2.40    2.70
   6   4   1    1.40    2.00
  -6   4  -1    0.20    2.00
  -6   4  -1   -1.50    1.60
   7  -4   1   49.50    5.30
  -7  -4  -1   49.99    5.50
  -7   4  -1   39.90    4.70
   7   4   1   46.90    5.00
   8  -4   1   -0.50    3.30
  -8  -4  -1   -0.30    3.50
   8   4   1    5.90    3.70
  -8   4  -1    0.10    3.20
  -8  -5   1   -0.20    3.60
   8   5  -1    3.00    3.40
  -8   5   1    5.10    4.00
  -8   5   1    2.80    3.10
   7  -5  -1   18.30    4.80
  -7  -5   1   25.80    4.50
   7   5  -1   21.10    3.80
  -7   5   1   15.10    3.90
  -7   5   1   12.60    3.10
   6  -5  -1    2.10    3.30
  -6  -5   1    0.30    2.10
  -6  -5   1    1.30    2.40
  -6   5   1    3.40    2.10
  -6   5   1   -0.80    1.60
   6   5  -1    1.90    2.30
  -6   5   1   -1.90    2.40
   5  -5  -1    0.20    2.80
  -5  -5   1    0.80    1.70
  -5  -5   1    1.10    1.80
  -5   5   1   -0.30    1.90
   5   5  -1    0.40    1.80
  -5   5   1   -0.30    1.40
   5   5  -1   -0.30    1.20
  -4  -5   1    3.00    1.50
  -4  -5   1    5.70    1.90
   4  -5  -1    7.20    1.30
   4  -5  -1    8.60    2.80
  -4   5   1    5.30    1.70
   4   5  -1    4.10    1.50
  -4   5   1    8.80    1.60
   4   5  -1    6.80    1.20
  -3  -5   1   30.70    3.00
   3  -5  -1   35.90    4.00
  -3  -5   1   34.70    2.90
   3  -5  -1   32.30    2.10
   3   5  -1   26.90    2.50
  -3   5   1   32.50    2.30
  -3   5   1   35.40    3.10
   2  -5  -1    9.60    2.10
  -2  -5   1   14.60    2.10
  -2  -5   1   11.70    1.50
   2   5  -1   11.70    1.60
  -2   5   1    8.00    1.50
  -2   5   1   13.20    1.30
  -1  -5   1    0.30    0.80
   1  -5  -1   -0.30    0.50
  -1  -5   1    0.30    0.50
   1  -5  -1   -0.50    0.90
  -1   5   1   -0.50    0.50
  -1   5   1    0.80    0.70
   1   5  -1    0.30    0.70
   0  -5  -1   20.50    1.60
   0  -5   1   19.20    1.30
   0  -5   1   22.10    2.50
   0  -5  -1   22.40    2.30
   0   5  -1   22.40    1.50
   0   5   1   26.00    1.90
   0   5  -1   20.30    1.80
   0   5   1   23.90    1.90
  -1  -5  -1   77.09    4.10
  -1  -5  -1   70.09    3.60
   1  -5   1   73.89    4.60
  -1   5  -1   60.29    3.60
   1   5   1   74.49    3.50
  -1   5  -1   66.99    3.70
   1   5   1   67.99    3.60
  -2  -5  -1  104.49    5.30
   2  -5   1  106.29    6.10
  -2  -5  -1  105.89    5.40
  -2   5  -1  101.59    5.40
   2   5   1  102.09    5.20
   2   5   1  110.39    5.00
  -2   5  -1  106.49    5.20
  -3  -5  -1   -0.10    1.00
   3  -5   1    0.50    1.70
  -3  -5  -1    1.00    1.10
  -3   5  -1    0.60    1.20
   3   5   1    1.90    1.20
  -3   5  -1   -1.10    0.90
   3   5   1   -1.20    0.80
   4  -5   1    8.10    2.50
  -4  -5  -1    5.90    1.60
  -4  -5  -1    2.70    1.50
  -4   5  -1    3.70    1.80
  -4   5  -1    4.00    1.00
   4   5   1    1.90    1.60
  -4   5  -1    4.60    1.60
   4   5   1    6.90    1.50
   5  -5   1   63.39    6.10
  -5  -5  -1   55.49    4.70
  -5  -5  -1   54.29    4.20
  -5   5  -1   53.59    3.50
  -5   5  -1   43.80    4.10
   5   5   1   53.79    4.00
   5   5   1   65.39    4.60
  -5   5  -1   53.39    4.80
  -6  -5  -1    1.60    2.40
   6  -5   1   -0.30    2.90
  -6   5  -1    0.00    2.70
   6   5   1   -1.20    2.00
  -6   5  -1    0.20    2.00
   6   5   1   -0.90    2.20
  -7  -5  -1   -3.70    2.90
   7  -5   1    0.90    2.80
  -7   5  -1    0.60    2.70
   7   5   1   -4.30    2.70
  -8  -5  -1    3.60    3.90
   8  -5   1    3.70    3.40
  -8   5  -1   -6.80    3.10
   8   5   1    7.60    3.80
  -8  -6   1    1.90    4.10
   8  -6  -1    4.00    5.40
  -8   6   1    0.40    3.80
  -8   6   1   -5.20    2.80
   8   6  -1    4.60    3.60
  -7  -6   1    9.50    3.60
   7  -6  -1   12.70    4.50
  -7   6   1    7.50    2.70
  -7   6   1    9.60    3.80
   7   6  -1   14.80    3.60
  -6  -6   1   12.30    3.30
  -6  -6   1    4.50    2.50
   6  -6  -1   15.20    4.40
  -6   6   1   11.10    2.50
  -6   6   1   12.20    3.20
   6   6  -1    9.80    2.60
   5  -6  -1    1.20    1.30
  -5  -6   1   -1.80    1.70
   5  -6  -1   -0.20    2.70
  -5  -6   1    0.10    1.80
  -5   6   1   -1.20    1.90
  -5   6   1   -1.00    1.40
   5   6  -1    1.10    1.80
   5   6  -1   -0.30    1.20
  -4  -6   1    0.30    1.40
  -4  -6   1   -1.70    1.30
   4  -6  -1    1.00    2.20
   4  -6  -1   -1.30    0.90
  -4   6   1   -0.20    1.10
  -4   6   1    0.60    1.50
   4   6  -1   -0.70    1.30
   3  -6  -1  133.69    8.00
  -3  -6   1  139.59    7.50
  -3  -6   1  134.89    6.80
  -3   6   1  141.99    7.00
  -3   6   1  133.09    6.40
   3   6  -1  132.99    6.70
  -2  -6   1   -0.50    1.00
  -2  -6   1    0.40    0.80
   2  -6  -1    0.50    1.40
  -2   6   1   -0.10    1.00
   2   6  -1    0.30    1.00
  -2   6   1    0.10    0.70
   1  -6  -1    8.80    1.00
  -1  -6   1    7.10    1.80
   1  -6  -1    5.70    1.70
  -1  -6   1    7.80    1.10
   1   6  -1    6.50    1.20
  -1   6   1    5.90    1.20
   1   6  -1    5.60    0.70
  -1   6   1    5.70    1.10
   0  -6  -1   27.30    1.90
   0  -6  -1   31.10    2.80
   0  -6   1   30.50    3.40
   0  -6   1   28.50    1.60
   0   6   1   29.50    2.00
   0   6   1   24.30    1.90
   0   6  -1   26.20    2.10
   0   6  -1   26.30    1.90
  -1  -6  -1  374.26   15.90
  -1  -6  -1  378.06   16.50
   1   6   1  381.46   15.90
  -1   6  -1  378.36   16.00
  -1   6  -1  375.06   16.00
   1   6   1  373.16   15.80
  -2  -6  -1   22.50    2.20
  -2  -6  -1   23.60    2.40
   2  -6   1   26.30    3.30
  -2   6  -1   26.50    2.50
  -2   6  -1   23.20    2.10
   2   6   1   26.70    2.30
   2   6   1   22.90    1.80
  -3  -6  -1    2.30    1.40
   3  -6   1    2.60    2.00
  -3  -6  -1    1.60    1.20
   3   6   1    0.60    0.90
  -3   6  -1    2.00    1.10
  -3   6  -1    1.90    1.40
   3   6   1    1.20    1.10
  -4  -6  -1   33.80    3.40
  -4  -6  -1   37.90    3.20
   4  -6   1   32.80    4.20
  -4   6  -1   40.40    3.50
  -4   6  -1   40.50    3.90
   4   6   1   36.80    3.50
   4   6   1   36.50    2.80
   5  -6   1   52.09    5.80
  -5  -6  -1   45.90    4.40
  -5  -6  -1   58.59    4.30
   5   6   1   47.70    4.30
  -5   6  -1   64.99    5.60
  -5   6  -1   58.09    4.40
   5   6   1   56.19    4.00
  -5   6  -1   51.99    3.40
   6  -6   1    3.80    3.20
  -6  -6  -1    0.80    2.50
   6   6   1    2.00    3.10
  -6   6  -1   -0.30    2.70
   6   6   1    0.20    2.30
  -6   6  -1    1.00    2.30
   7  -6   1    3.90    4.60
  -7  -6  -1    4.70    3.60
   7   6   1    2.10    2.80
  -7   6  -1    4.10    2.80
   8  -6   1    2.90    3.40
  -8  -6  -1    6.80    4.40
   8   6   1    8.80    4.00
  -8   6  -1   10.10    3.80
  -8  -7   1    4.30    4.30
   8  -7  -1    0.00    4.40
   8   7  -1    2.80    3.70
  -8   7   1    1.10    4.00
  -8   7   1    1.60    3.20
   7  -7  -1   -0.30    3.70
  -7  -7   1    1.30    3.30
   7   7  -1    1.70    2.90
  -7   7   1    0.50    2.40
  -7   7   1    0.00    3.30
   6  -7  -1    2.40    3.70
  -6  -7   1    8.80    3.00
  -6  -7   1   11.00    2.90
  -6   7   1    7.30    2.40
   6   7  -1    6.80    2.70
  -6   7   1    4.40    2.90
   5  -7  -1   47.30    5.90
  -5  -7   1   47.60    4.50
  -5  -7   1   39.70    4.40
  -5   7   1   39.30    3.60
  -5   7   1   38.60    4.30
   5   7  -1   42.60    4.00
  -4  -7   1    0.00    1.70
  -4  -7   1    1.90    1.60
   4  -7  -1    0.80    2.50
  -4   7   1    0.40    1.20
  -4   7   1    1.00    1.60
   4   7  -1    0.10    1.50
   3  -7  -1   59.79    5.10
  -3  -7   1   49.70    4.10
  -3  -7   1   48.10    3.40
  -3   7   1   46.70    3.10
  -3   7   1   44.80    3.60
   3   7  -1   45.20    3.40
  -2  -7   1    1.10    1.40
   2  -7  -1    0.20    1.60
  -2  -7   1    2.40    1.00
   2   7  -1    0.30    1.10
  -2   7   1    2.40    0.90
  -2   7   1    0.90    1.20
  -1  -7   1    7.10    1.10
   1  -7  -1    5.20    0.90
   1  -7  -1    7.90    2.10
  -1  -7   1    6.70    1.90
  -1   7   1    6.10    1.10
   1   7  -1    4.60    1.20
   1   7  -1    7.70    1.00
  -1   7   1    7.80    1.40
   0  -7  -1    1.60    1.40
   0  -7   1    1.40    0.50
   0  -7  -1    1.30    0.70
   0  -7   1    1.60    1.40
   0   7   1    0.40    0.70
   0   7  -1    0.70    0.90
   0   7  -1    1.20    0.80
   0   7   1    1.50    0.80
   1  -7   1   53.49    4.50
  -1  -7  -1   52.59    3.20
  -1  -7  -1   60.49    4.00
  -1   7  -1   54.89    3.40
  -1   7  -1   54.49    3.30
   1   7   1   56.59    3.30
   1   7   1   56.69    3.10
  -2  -7  -1   -0.10    1.00
   2  -7   1   -0.20    1.60
  -2  -7  -1    1.20    0.90
  -2   7  -1    0.00    1.10
   2   7   1    0.10    0.70
   2   7   1    0.80    0.90
  -2   7  -1    0.30    0.90
  -3  -7  -1   89.29    5.10
  -3  -7  -1   65.69    4.90
   3  -7   1   98.59    6.40
  -3   7  -1   93.89    4.90
   3   7   1   84.69    4.40
   3   7   1   82.29    4.80
  -3   7  -1   93.39    5.30
  -4  -7  -1    2.70    1.60
   4  -7   1    4.60    2.70
  -4  -7  -1    5.40    1.80
  -4   7  -1    4.40    2.10
   4   7   1    2.70    1.60
  -4   7  -1    4.50    1.80
   4   7   1    1.20    1.10
  -5  -7  -1    3.50    2.00
  -5  -7  -1    2.00    2.10
   5  -7   1    1.50    2.90
   5   7   1    2.20    1.80
  -5   7  -1    0.90    2.40
  -5   7  -1    2.00    1.90
   5   7   1    3.20    1.70
   6  -7   1    5.80    3.60
  -6  -7  -1   -1.10    2.40
  -6   7  -1    4.70    2.50
   6   7   1    2.60    2.30
  -6   7  -1   -0.30    3.00
  -7  -7  -1    5.90    3.70
   7  -7   1    3.40    3.90
   7   7   1    3.80    3.00
  -7   7  -1    1.10    2.90
  -7   7  -1    4.40    3.70
   8  -7   1   10.00    4.00
  -8  -7  -1   11.70    5.00
  -8   7  -1   10.00    3.90
   8   7   1    4.60    4.00
  -8  -8   1   -4.10    4.20
   8  -8  -1   -1.60    4.30
   8   8  -1   -4.30    3.60
  -8   8   1    6.10    3.30
  -8   8   1   -1.20    3.80
  -7  -8   1    5.00    3.90
   7  -8  -1    9.60    4.50
  -7   8   1    6.60    2.80
  -7   8   1    7.10    3.90
   7   8  -1    5.90    3.30
   6  -8  -1   -3.10    3.20
  -6  -8   1    2.10    2.80
  -6  -8   1    3.80    2.80
  -6   8   1    2.40    2.90
  -6   8   1    4.00    2.20
   6   8  -1    2.30    2.50
  -5  -8   1    1.70    2.20
   5  -8  -1    1.70    3.20
  -5  -8   1    2.30    2.10
  -5   8   1    1.30    1.70
   5   8  -1    0.80    1.90
  -5   8   1    2.20    2.30
  -4  -8   1   28.30    3.20
   4  -8  -1   41.70    5.30
  -4  -8   1   32.60    4.00
  -4   8   1   30.80    3.60
   4   8  -1   34.70    3.40
  -4   8   1   32.60    3.00
  -3  -8   1   19.70    3.20
  -3  -8   1   16.10    2.20
   3  -8  -1   21.70    3.70
  -3   8   1   20.50    2.20
   3   8  -1   16.10    2.30
  -3   8   1   18.90    2.70
  -2  -8   1  100.39    6.10
  -2  -8   1   82.59    4.70
   2  -8  -1  100.19    6.40
   2   8  -1   84.49    4.90
  -2   8   1   85.49    5.10
  -2   8   1   85.49    4.70
   1  -8  -1  639.64   26.60
  -1  -8   1  621.54   28.30
  -1  -8   1  647.14   26.80
   1  -8  -1  688.83   28.60
  -1   8   1  674.23   27.00
   1   8  -1  660.23   27.20
   1   8  -1  624.24   26.60
  -1   8   1  657.53   27.20
   0  -8  -1  190.38   10.20
   0  -8   1  202.18    8.50
   0  -8  -1  200.88    8.70
   0  -8   1  189.58   10.20
   0   8   1  198.28    9.00
   0   8  -1  203.18    8.80
   0   8  -1  200.58    9.20
   0   8   1  201.28    9.00
  -1  -8  -1   31.30    3.10
   1  -8   1   34.70    4.00
  -1  -8  -1   32.00    2.40
   1   8   1   36.50    2.50
   1   8   1   29.80    2.20
  -1   8  -1   32.90    2.90
  -1   8  -1   29.40    2.50
   2  -8   1   89.79    6.20
  -2  -8  -1   76.69    4.60
  -2  -8  -1   92.49    5.40
   2   8   1   74.39    4.60
   2   8   1   87.89    4.40
  -2   8  -1   89.19    4.90
  -2   8  -1   89.99    5.00
  -3  -8  -1   23.40    3.00
   3  -8   1   20.80    3.60
  -3  -8  -1   24.30    2.70
   3   8   1   23.60    2.10
  -3   8  -1   18.00    2.60
  -3   8  -1   17.80    2.30
   3   8   1   21.40    2.50
  -4  -8  -1    3.20    1.80
  -4  -8  -1    4.20    1.80
   4  -8   1    3.50    2.90
  -4   8  -1    5.00    2.20
  -4   8  -1    4.40    1.70
   4   8   1    2.70    1.60
   4   8   1    5.10    1.40
  -5  -8  -1    4.90    2.30
  -5  -8  -1    2.20    2.30
   5  -8   1    6.00    3.30
   5   8   1    1.90    2.00
  -5   8  -1    3.60    2.10
  -5   8  -1    2.80    2.50
   6  -8   1    3.30    3.50
  -6  -8  -1   -3.90    2.60
  -6   8  -1   -1.30    2.30
   6   8   1    0.90    2.40
  -6   8  -1   -0.90    3.00
   7  -8   1   25.50    5.60
  -7  -8  -1   31.50    5.60
  -7   8  -1   22.50    4.10
  -7   8  -1   21.90    5.10
   7   8   1   23.70    4.10
   8  -8   1   -2.30    3.30
  -8  -8  -1    1.80    4.70
   8   8   1   -0.20    3.70
  -8   8  -1    1.80    3.70
   8  -9  -1   13.60    5.40
  -8  -9   1   16.80    5.60
   8   9  -1   22.00    4.80
  -8   9   1   10.10    3.80
  -8   9   1   13.00    5.10
   7  -9  -1   22.60    5.80
  -7  -9   1   26.70    5.00
  -7   9   1   11.30    4.30
  -7   9   1   21.70    3.70
   7   9  -1   20.00    4.10
   6  -9  -1    3.20    3.60
  -6  -9   1   -0.40    2.90
  -6  -9   1    1.20    2.70
   6   9  -1    1.10    2.70
  -6   9   1    1.80    2.20
  -6   9   1    0.40    3.10
  -5  -9   1   63.99    5.90
  -5  -9   1   62.99    5.50
   5  -9  -1   61.19    7.00
  -5   9   1   61.29    5.70
  -5   9   1   58.39    4.60
   5   9  -1   64.69    5.30
   4  -9  -1    5.90    3.20
  -4  -9   1    4.70    2.00
  -4  -9   1    6.40    2.50
   4   9  -1    4.10    1.90
  -4   9   1    4.70    2.20
  -4   9   1    4.10    1.60
  -3  -9   1    0.20    1.20
  -3  -9   1    0.00    1.60
   3  -9  -1    1.20    2.40
   3   9  -1    1.40    1.50
  -3   9   1    0.90    1.20
  -3   9   1    0.10    1.60
   2  -9  -1    3.60    2.20
  -2  -9   1    1.90    1.60
  -2  -9   1    2.10    1.00
   2   9  -1    1.20    1.30
  -2   9   1    2.80    1.10
  -2   9   1    4.40    1.60
  -1  -9   1   19.40    3.10
   1  -9  -1   19.30    1.60
  -1  -9   1   19.10    1.90
   1  -9  -1   22.00    3.60
  -1   9   1   18.50    2.30
   1   9  -1   18.10    1.70
  -1   9   1   17.90    2.00
   1   9  -1   23.30    2.40
   0  -9   1   20.70    3.40
   0  -9  -1   17.30    1.70
   0  -9   1   18.50    1.50
   0  -9  -1   21.40    3.50
   0   9  -1   21.80    2.30
   0   9   1   19.20    2.20
   0   9  -1   17.00    1.90
   0   9   1   13.60    1.90
  -1  -9  -1    0.40    1.30
  -1  -9  -1    0.40    0.80
   1  -9   1    0.30    1.70
   1   9   1    0.80    0.80
   1   9   1    0.80    1.00
  -1   9  -1   -0.10    1.00
  -1   9  -1    0.60    1.00
  -2  -9  -1   11.50    1.80
   2  -9   1   15.20    3.40
  -2  -9  -1   10.10    2.30
  -2   9  -1    9.80    1.80
  -2   9  -1   12.50    2.10
   2   9   1   10.10    1.50
   2   9   1   11.00    1.80
  -3  -9  -1  120.59    7.10
   3  -9   1  111.29    8.00
  -3  -9  -1  123.79    6.60
  -3   9  -1  112.49    6.70
   3   9   1  115.09    5.80
  -3   9  -1  116.09    6.40
   3   9   1  121.99    6.50
   4  -9   1    2.70    2.80
  -4  -9  -1   -0.20    1.70
  -4  -9  -1    2.80    1.90
   4   9   1    0.20    1.20
  -4   9  -1    0.40    2.00
   4   9   1   -0.60    1.60
  -4   9  -1    0.50    1.60
   5  -9   1   29.90    5.00
  -5  -9  -1   19.70    3.40
  -5   9  -1   26.50    4.20
  -5   9  -1   34.50    3.80
   5   9   1   21.30    3.20
  -6  -9  -1   38.10    5.20
   6  -9   1   28.20    5.20
  -6   9  -1   23.80    4.60
   6   9   1   26.80    3.90
  -6   9  -1   38.30    4.20
   7  -9   1   10.30    4.90
  -7  -9  -1   -0.40    3.90
  -7   9  -1    6.80    3.60
   7   9   1    7.40    3.30
  -7   9  -1    6.10    3.90
  -7 -10   1   -3.90    3.90
   7 -10  -1    2.30    4.30
  -7  10   1    1.00    2.90
   7  10  -1   -1.00    3.30
  -7  10   1    1.90    3.80
  -6 -10   1    6.40    3.50
   6 -10  -1    3.10    4.10
  -6  10   1    1.20    2.20
   6  10  -1    1.50    2.80
  -6  10   1    0.60    2.90
   5 -10  -1    8.60    3.90
  -5 -10   1    9.90    3.40
  -5 -10   1    4.20    2.60
  -5  10   1    5.80    2.10
  -5  10   1    9.60    3.10
   5  10  -1    9.60    2.80
   4 -10  -1   17.20    4.30
  -4 -10   1   19.70    3.90
  -4 -10   1   18.80    2.80
   4  10  -1   17.80    2.90
  -4  10   1   17.60    2.50
  -4  10   1   17.80    3.20
  -3 -10   1  155.28    9.20
  -3 -10   1  150.18    7.90
   3 -10  -1  150.48    9.80
   3  10  -1  154.68    8.10
  -3  10   1  159.08    8.40
  -3  10   1  157.38    7.80
  -2 -10   1    0.00    0.90
   2 -10  -1   -1.40    1.80
  -2 -10   1    0.00    1.60
  -2  10   1   -0.60    1.40
  -2  10   1   -0.10    1.00
   2  10  -1   -0.60    1.20
   1 -10  -1  233.68   10.40
  -1 -10   1  261.47   12.90
  -1 -10   1  241.48   10.80
   1 -10  -1  246.18   12.80
   1  10  -1  239.48   11.20
  -1  10   1  246.38   11.30
  -1  10   1  246.88   11.10
   1  10  -1  243.28   10.60
   0 -10   1    5.70    1.00
   0 -10  -1    5.90    2.20
   0 -10  -1    6.10    1.20
   0 -10   1    6.50    2.20
   0  10   1    5.70    1.50
   0  10  -1    8.90    1.70
   0  10   1    5.70    1.40
   0  10  -1    6.00    1.30
  -1 -10  -1  178.08    9.40
  -1 -10  -1  166.48    7.90
   1 -10   1  163.08    9.60
   1  10   1  162.98    8.10
  -1  10  -1  165.58    8.20
   1  10   1  170.68    7.90
  -1  10  -1  165.88    8.10
   2 -10   1   22.00    4.40
  -2 -10  -1   38.20    3.90
  -2 -10  -1   32.60    3.10
   2  10   1   41.20    3.50
   2  10   1   39.00    2.60
  -2  10  -1   38.00    3.70
  -2  10  -1   37.80    3.30
   3 -10   1    7.30    3.00
  -3 -10  -1    3.70    2.00
  -3 -10  -1    8.00    2.00
   3  10   1   11.20    2.30
  -3  10  -1    8.10    2.20
   3  10   1   10.50    1.60
  -3  10  -1    5.90    1.90
  -4 -10  -1   13.40    2.70
   4 -10   1   20.40    4.50
  -4 -10  -1   14.10    3.00
  -4  10  -1   13.90    2.60
  -4  10  -1   12.50    2.90
   4  10   1   10.40    2.60
  -5 -10  -1   -1.40    2.20
   5 -10   1    2.70    3.30
   5  10   1    0.50    2.30
  -5  10  -1    1.90    2.70
  -5  10  -1   -3.90    2.00
   6 -10   1   27.30    5.60
  -6 -10  -1   24.10    4.60
  -6  10  -1   24.50    4.80
  -6  10  -1   22.60    3.80
   6  10   1   16.50    3.40
  -7 -10  -1    9.70    4.80
   7 -10   1    5.10    4.60
  -7  10  -1   -1.90    3.10
  -7  10  -1   -2.50    3.60
   7  10   1   -0.10    3.10
  -7 -11   1    3.20    4.20
   7 -11  -1    0.70    4.40
  -7  11   1   -1.60    3.60
   7  11  -1    0.60    3.50
  -7  11   1   -0.30    2.90
  -6 -11   1   70.09    6.60
   6 -11  -1   52.29    7.50
  -6  11   1   59.79    5.30
   6  11  -1   60.39    5.90
  -6  11   1   59.09    6.70
  -5 -11   1  101.99    7.30
   5 -11  -1  109.09    9.20
  -5 -11   1  104.59    8.10
  -5  11   1   90.19    7.20
   5  11  -1  109.09    7.00
  -5  11   1   98.99    6.40
   4 -11  -1   -0.20    3.10
  -4 -11   1   -0.70    2.20
  -4 -11   1    1.50    1.90
   4  11  -1   -1.90    1.80
  -4  11   1    0.60    1.60
  -4  11   1    0.80    2.10
  -3 -11   1    8.40    3.00
   3 -11  -1    9.70    3.40
  -3 -11   1    8.50    1.90
  -3  11   1   10.30    2.00
  -3  11   1    7.20    2.40
   3  11  -1   10.50    2.30
  -2 -11   1   97.99    6.70
   2 -11  -1   82.29    6.80
  -2 -11   1   83.19    4.80
  -2  11   1   82.49    5.30
   2  11  -1   82.09    4.20
   2  11  -1   83.49    5.30
  -2  11   1   83.49    5.00
   1 -11  -1   -0.20    0.70
   1 -11  -1    0.30    2.00
  -1 -11   1    0.80    0.80
  -1 -11   1    1.90    1.90
   1  11  -1    1.30    0.90
  -1  11   1    1.50    1.30
  -1  11   1    0.60    1.10
   1  11  -1    0.60    1.30
   0 -11  -1   38.00    2.60
   0 -11   1   40.00    4.90
   0 -11  -1   48.50    5.20
   0 -11   1   39.40    2.40
   0  11  -1   37.00    2.90
   0  11  -1   47.80    3.80
   0  11   1   41.20    3.50
   0  11   1   38.20    3.10
  -1 -11  -1    1.30    1.80
   1 -11   1    2.60    2.30
  -1 -11  -1    1.60    1.00
   1  11   1    0.90    1.00
  -1  11  -1    2.50    1.40
   1  11   1    1.10    1.10
  -1  11  -1    1.20    1.30
   2 -11   1    2.10    2.50
  -2 -11  -1    2.70    1.40
  -2 -11  -1    3.20    2.00
   2  11   1    4.60    1.20
  -2  11  -1    5.00    1.70
   2  11   1    3.70    1.60
  -2  11  -1    2.60    1.70
  -3 -11  -1   83.89    6.50
  -3 -11  -1  100.39    5.90
   3 -11   1   91.79    7.60
  -3  11  -1   87.69    6.00
  -3  11  -1   96.89    5.90
   3  11   1   88.49    4.80
   3  11   1   91.09    5.70
  -4 -11  -1  100.69    6.40
   4 -11   1   72.79    7.50
  -4 -11  -1   92.59    6.70
  -4  11  -1   94.19    6.10
   4  11   1   90.99    6.10
  -4  11  -1   75.79    6.30
  -5 -11  -1    0.30    2.60
   5 -11   1   -1.60    3.30
   5  11   1   -1.30    2.10
  -5  11  -1    1.40    2.80
  -5  11  -1    2.80    2.40
  -6 -11  -1   10.00    4.20
   6 -11   1    2.70    4.30
  -6  11  -1    4.40    2.90
  -6  11  -1    0.20    3.40
   6  11   1    5.40    2.90
   7 -11   1   -1.50    4.10
  -7 -11  -1   -2.30    4.50
  -7  11  -1    0.40    3.30
  -7  11  -1    1.50    3.90
   7  11   1   -0.90    3.10
   7 -12  -1   13.10    5.60
  -7 -12   1   11.60    5.10
  -7  12   1   12.90    4.80
   7  12  -1   17.40    4.60
  -6 -12   1   46.40    6.00
   6 -12  -1   49.60    7.60
  -6  12   1   65.69    5.50
   6  12  -1   64.29    6.20
  -6  12   1   46.00    6.10
   5 -12  -1   19.60    5.10
  -5 -12   1   20.40    4.50
  -5 -12   1   30.90    4.30
  -5  12   1   16.30    3.60
   5  12  -1   18.50    3.60
  -5  12   1   22.90    3.30
   4 -12  -1   31.00    5.20
  -4 -12   1   32.20    4.90
  -4 -12   1   36.70    4.00
  -4  12   1   32.80    3.50
  -4  12   1   30.40    4.30
   4  12  -1   29.60    3.80
  -3 -12   1    3.20    1.60
  -3 -12   1    3.60    2.60
   3 -12  -1    2.40    2.60
  -3  12   1    0.00    1.50
  -3  12   1    1.40    2.00
   3  12  -1   -0.40    1.80
   2 -12  -1   16.00    3.70
  -2 -12   1   13.60    2.00
  -2 -12   1   13.90    3.50
   2  12  -1   12.60    2.40
  -2  12   1   13.60    2.20
  -2  12   1   10.10    2.40
   2  12  -1    8.30    1.30
  -1 -12   1  122.89    8.30
   1 -12  -1  136.59    8.70
  -1 -12   1  127.39    6.00
   1 -12  -1  109.19    5.50
  -1  12   1  107.59    6.30
   1  12  -1  115.79    5.90
  -1  12   1  111.39    6.40
   1  12  -1  125.79    6.70
   0 -12   1   -0.30    2.00
   0 -12  -1   -1.50    1.60
   0 -12  -1   -0.70    0.70
   0 -12   1    0.80    0.70
   0  12   1    0.70    1.30
   0  12  -1    0.30    1.30
   0  12   1    0.00    1.10
   0  12  -1   -0.20    1.00
  -1 -12  -1   31.90    2.90
   1 -12   1   32.00    4.80
  -1 -12  -1   37.90    5.10
  -1  12  -1   34.20    3.50
   1  12   1   28.20    3.00
   1  12   1   28.50    2.80
  -1  12  -1   35.40    3.40
   2 -12   1   40.80    5.70
  -2 -12  -1   53.09    5.10
  -2 -12  -1   53.19    3.90
  -2  12  -1   50.39    4.60
  -2  12  -1   48.30    4.30
   2  12   1   54.59    3.50
   2  12   1   56.59    4.50
  -3 -12  -1   75.69    5.20
  -3 -12  -1   82.39    6.40
   3 -12   1   65.09    7.60
  -3  12  -1   72.49    5.50
   3  12   1   64.59    5.10
  -3  12  -1   66.69    5.20
   4 -12   1  184.78   11.80
  -4 -12  -1  183.58    9.70
  -4 -12  -1  145.29   10.00
  -4  12  -1  172.78    9.50
   4  12   1  193.88    9.60
  -4  12  -1  165.28    9.80
  -5 -12  -1   63.59    6.20
   5 -12   1   56.89    7.50
  -5  12  -1   49.90    5.20
  -5  12  -1   51.69    5.90
   5  12   1   49.99    5.30
  -6 -12  -1    2.20    3.80
   6 -12   1    1.00    4.20
  -6  12  -1   -2.70    3.10
   6  12   1    0.10    2.90
  -6  12  -1    1.60    3.00
   7 -12   1   11.60    5.40
  -7 -12  -1   13.90    5.20
   7  12   1    9.20    3.90
  -7  12  -1   14.40    4.20
  -7  12  -1    3.10    4.20
   7 -13  -1   -2.60    4.40
  -7 -13   1   -6.40    4.20
  -7  13   1    0.40    3.80
   7  13  -1    1.90    3.80
   6 -13  -1   23.20    6.00
  -6 -13   1   31.80    5.20
  -6  13   1   20.00    4.60
  -6  13   1   29.90    4.20
   6  13  -1   32.30    4.90
  -5 -13   1   37.90    5.80
   5 -13  -1   26.90    5.80
  -5 -13   1   40.90    5.10
  -5  13   1   35.30    5.10
  -5  13   1   37.60    4.30
   5  13  -1   39.20    5.00
  -4 -13   1    8.20    3.70
  -4 -13   1   13.70    2.80
   4 -13  -1    9.40    3.90
   4  13  -1   12.20    2.90
  -4  13   1   13.60    2.70
  -4  13   1   16.20    3.40
  -3 -13   1  102.69    7.90
   3 -13  -1   80.59    7.80
  -3 -13   1   95.29    5.90
  -3  13   1  101.29    6.60
   3  13  -1   91.99    6.20
  -3  13   1   94.29    6.00
   2 -13  -1    2.20    2.70
  -2 -13   1    2.00    2.30
  -2 -13   1    1.20    1.10
  -2  13   1    1.30    1.80
   2  13  -1    3.10    1.80
  -2  13   1    0.90    1.50
   1 -13  -1   -0.40    0.80
  -1 -13   1    1.10    2.40
   1 -13  -1    1.30    2.40
  -1 -13   1   -0.20    0.80
  -1  13   1   -0.20    1.30
   1  13  -1   -0.10    1.40
  -1  13   1    0.30    1.40
   1  13  -1   -0.40    1.10
   0 -13  -1   30.60    4.70
   0 -13   1   28.40    2.20
   0 -13   1   31.60    5.30
   0 -13  -1   26.20    2.40
   0  13   1   24.10    2.90
   0  13  -1   30.00    3.40
   0  13  -1   32.40    3.00
   0  13   1   25.70    3.10
  -1 -13  -1   82.59    4.90
   1 -13   1   75.99    6.90
  -1 -13  -1   99.09    7.20
  -1  13  -1   94.19    5.40
  -1  13  -1   84.39    5.50
   1  13   1   83.49    5.30
   1  13   1   84.09    5.00
  -2 -13  -1   28.20    3.30
   2 -13   1   41.60    5.80
  -2 -13  -1   40.90    5.30
   2  13   1   33.60    3.00
   2  13   1   37.10    3.70
  -2  13  -1   35.70    4.00
  -2  13  -1   26.70    3.50
  -3 -13  -1   47.20    4.30
  -3 -13  -1   45.40    5.90
   3 -13   1   44.50    6.50
  -3  13  -1   44.00    4.70
   3  13   1   42.40    4.40
  -3  13  -1   42.50    4.50
  -4 -13  -1   84.19    6.30
  -4 -13  -1   70.99    6.80
   4 -13   1   83.49    9.00
  -4  13  -1   88.19    6.40
  -4  13  -1   76.79    6.80
   4  13   1   83.39    6.40
   5 -13   1    4.60    4.40
  -5 -13  -1    0.90    3.30
   5  13   1    2.20    2.60
  -5  13  -1    0.40    2.70
  -5  13  -1    2.00    3.20
  -6 -13  -1   27.90    5.70
   6 -13   1   24.90    6.30
  -6  13  -1   19.90    4.60
   6  13   1   27.90    4.90
  -6  13  -1   18.90    4.20
   6 -14  -1   28.40    6.90
  -6 -14   1   19.00    5.00
  -6  14   1   27.20    4.60
  -6  14   1   16.60    4.60
   6  14  -1   20.20    4.50
  -5 -14   1    4.80    3.30
   5 -14  -1    9.40    4.60
  -5 -14   1    4.40    3.90
  -5  14   1    3.20    2.60
  -5  14   1    1.70    3.30
   5  14  -1   -3.80    2.70
  -4 -14   1   31.30    3.90
  -4 -14   1   25.30    5.00
   4 -14  -1   29.80    5.70
  -4  14   1   39.40    4.30
   4  14  -1   31.30    4.20
  -4  14   1   30.50    4.60
  -3 -14   1   75.79    7.40
  -3 -14   1   80.29    5.40
   3 -14  -1   73.09    7.50
   3  14  -1   71.29    6.10
  -3  14   1   85.59    5.70
  -3  14   1   73.19    5.90
   2 -14  -1   41.70    6.60
  -2 -14   1   55.69    6.90
  -2 -14   1   47.50    3.70
  -2  14   1   60.79    5.00
   2  14  -1   53.79    4.90
  -2  14   1   50.99    4.90
  -1 -14   1   21.30    2.40
   1 -14  -1   33.10    5.30
  -1 -14   1   34.70    5.90
  -1  14   1   25.30    3.20
   1  14  -1   27.10    2.70
  -1  14   1   24.30    3.10
   1  14  -1   28.80    3.60
   0 -14  -1   64.59    6.20
   0 -14   1   61.99    4.80
   0 -14  -1   58.59    3.80
   0 -14   1   73.89    8.20
   0  14   1   59.39    4.40
   0  14   1   64.49    4.70
   0  14  -1   63.59    4.30
   0  14  -1   65.69    5.50
   1 -14   1   82.99    7.40
  -1 -14  -1  107.19    5.40
  -1 -14  -1   71.99    7.10
   1  14   1   88.89    5.80
   1  14   1   97.29    5.40
  -1  14  -1   89.49    6.00
  -1  14  -1   92.09    5.70
  -2 -14  -1   51.99    4.50
  -2 -14  -1   62.09    7.00
   2 -14   1   53.99    6.60
  -2  14  -1   49.80    4.90
  -2  14  -1   60.69    5.30
   2  14   1   43.50    4.00
   2  14   1   64.29    5.20
   3 -14   1    4.90    3.50
  -3 -14  -1    8.40    3.40
  -3 -14  -1    6.60    2.20
  -3  14  -1    4.80    2.40
   3  14   1    5.30    2.40
  -3  14  -1    5.20    2.60
  -4 -14  -1   27.60    5.10
   4 -14   1   22.10    5.50
  -4 -14  -1   21.00    3.60
   4  14   1   22.80    3.70
  -4  14  -1   22.20    3.70
  -4  14  -1   14.50    3.70
   5 -14   1   11.20    5.30
  -5 -14  -1    6.10    3.60
  -5  14  -1    9.70    3.80
  -5  14  -1    9.80    3.50
   5  14   1    8.70    3.30
   6 -14   1   22.10    6.60
  -6 -14  -1   14.30    4.60
  -6  14  -1    7.50    4.10
   6  14   1    9.90    4.00
  -6  14  -1    8.60    3.90
   6 -15  -1   31.40    7.00
  -6 -15   1   24.60    5.30
   6  15  -1   29.80    4.90
  -6  15   1   14.30    4.50
  -5 -15   1   44.30    5.40
   5 -15  -1   37.20    6.90
  -5 -15   1   47.50    7.10
   5  15  -1   44.40    5.30
  -5  15   1   29.20    5.10
  -5  15   1   34.70    4.60
  -4 -15   1   14.70    3.20
  -4 -15   1   16.80    4.80
   4 -15  -1    9.90    4.60
   4  15  -1   11.60    3.20
  -4  15   1   12.30    3.00
  -4  15   1   10.30    3.70
  -3 -15   1   18.10    2.90
  -3 -15   1   19.80    4.70
   3 -15  -1   36.00    6.00
  -3  15   1   17.60    3.20
   3  15  -1   26.30    3.80
  -3  15   1   21.30    3.70
  -2 -15   1   79.69    7.80
  -2 -15   1   86.39    5.40
   2 -15  -1   95.79    8.50
  -2  15   1   93.19    6.10
  -2  15   1   94.99    6.30
   2  15  -1   84.49    6.10
  -1 -15   1    5.90    1.50
  -1 -15   1    7.30    3.30
   1 -15  -1    9.60    3.60
  -1  15   1    9.90    2.40
   1  15  -1    8.50    2.40
  -1  15   1    5.90    2.10
   0 -15  -1   49.00    3.50
   0 -15   1   48.10    6.80
   0 -15  -1   63.59    7.40
   0  15   1   56.29    4.90
   0  15  -1   50.69    4.00
   0  15   1   47.90    4.00
   0  15  -1   59.39    5.30
   1 -15   1   17.50    4.30
  -1 -15  -1   22.20    2.70
  -1 -15  -1   30.70    5.50
   1  15   1   20.20    3.10
  -1  15  -1   23.90    3.50
   1  15   1   26.40    2.90
  -1  15  -1   26.30    3.40
  -2 -15  -1   19.30    4.30
   2 -15   1   13.40    4.10
  -2 -15  -1   15.00    2.50
  -2  15  -1   15.30    3.00
   2  15   1   11.90    2.70
  -2  15  -1   15.20    3.10
   3 -15   1   59.39    7.60
  -3 -15  -1   60.59    7.20
  -3 -15  -1   55.79    5.00
  -3  15  -1   44.10    5.20
  -3  15  -1   46.00    5.00
   3  15   1   59.49    5.40
  -4 -15  -1   23.10    3.90
   4 -15   1   15.60    5.40
  -4 -15  -1   15.90    4.50
  -4  15  -1   15.50    3.60
  -4  15  -1   18.40    4.00
   4  15   1   13.90    3.50
   5 -15   1    4.60    5.00
  -5 -15  -1   -1.00    3.30
   5  15   1    2.20    3.30
  -5  15  -1    2.30    3.20
  -5  15  -1    4.30    3.50
  -6 -15  -1   31.20    5.80
   6 -15   1   25.80    6.80
  -6  15  -1   17.50    4.50
  -6  15  -1   20.70    4.50
   6  15   1   18.50    4.60
  -5 -16   1   -1.70    3.30
   5 -16  -1    6.90    5.20
  -5 -16   1    1.80    5.80
  -5  16   1   -3.40    2.80
  -5  16   1   -4.00    2.90
   5  16  -1    4.70    3.30
   4 -16  -1   39.10    7.00
  -4 -16   1   29.90    4.20
  -4 -16   1   26.50    5.50
  -4  16   1   24.50    4.10
   4  16  -1   32.50    4.50
  -4  16   1   36.70    5.30
  -3 -16   1   37.20    6.60
  -3 -16   1   27.40    3.50
   3 -16  -1   34.50    6.30
  -3  16   1   32.90    4.20
   3  16  -1   40.00    4.60
  -3  16   1   37.20    4.80
   2 -16  -1   30.50    5.90
  -2 -16   1   32.40    3.40
  -2 -16   1   48.20    7.10
   2  16  -1   31.00    4.10
  -2  16   1   39.10    4.50
  -2  16   1   37.40    4.50
  -1 -16   1   39.10    6.60
   1 -16  -1   37.10    6.30
   1  16  -1   36.70    4.60
  -1  16   1   25.40    3.60
  -1  16   1   27.40    3.70
   0 -16  -1   20.50    4.70
   0 -16   1   22.80    5.20
   0  16  -1   20.00    2.90
   0  16   1   17.70    2.90
   0  16   1   19.50    3.20
   0  16  -1   17.60    3.40
   1 -16   1   39.80    6.30
  -1 -16  -1   46.40    6.70
  -1 -16  -1   40.10    3.60
  -1  16  -1   34.90    4.00
   1  16   1   41.30    3.80
   1  16   1   52.99    5.20
  -1  16  -1   48.70    5.00
  -2 -16  -1   53.19    7.10
  -2 -16  -1   43.40    4.10
   2 -16   1   37.50    6.30
  -2  16  -1   45.90    4.80
   2  16   1   56.99    5.10
  -2  16  -1   49.60    5.10
  -3 -16  -1   -0.10    1.80
  -3 -16  -1    0.60    3.20
   3 -16   1    2.60    3.40
   3  16   1    1.40    2.40
  -3  16  -1   -0.30    2.60
  -3  16  -1   -0.10    2.50
  -4 -16  -1   74.39    6.60
   4 -16   1   65.89    8.60
   4  16   1   68.09    6.50
  -4  16  -1   74.59    7.20
  -4  16  -1   66.89    6.70
   5 -16   1   13.70    6.10
  -5 -16  -1   16.90    4.50
   5  16   1   11.60    3.80
  -5  16  -1   17.40    4.40
  -5  16  -1   16.80    4.60
   5 -17  -1   30.10    7.30
  -5 -17   1   44.50    5.60
   5  17  -1   35.60    5.50
  -4 -17   1   -0.10    2.60
  -4 -17   1    0.60    4.10
   4 -17  -1    2.60    4.60
   4  17  -1    0.50    2.90
  -4  17   1   -0.20    3.10
  -4  17   1    2.20    2.90
  -3 -17   1   34.90    6.60
   3 -17  -1   24.70    6.30
  -3 -17   1   27.50    3.60
  -3  17   1   25.40    4.00
  -3  17   1   27.00    4.50
   3  17  -1   24.10    4.00
  -2 -17   1   64.99    8.60
  -2 -17   1   42.90    3.90
   2 -17  -1   43.10    6.90
   2  17  -1   49.50    5.20
  -2  17   1   56.49    5.40
  -2  17   1   37.90    4.80
   1 -17  -1    0.30    3.10
  -1 -17   1    1.30    3.30
  -1  17   1    0.70    2.00
   1  17  -1    1.80    2.20
  -1  17   1    4.80    2.40
   0 -17   1   85.29   10.00
   0 -17  -1   88.09    9.70
   0  17   1   79.39    6.60
   0  17  -1   77.79    6.80
   0  17   1   69.49    5.40
  -1 -17  -1   33.20    6.00
   1 -17   1   29.90    5.90
  -1  17  -1   23.60    3.80
   1  17   1   28.30    4.10
  -1  17  -1   20.00    3.30
  -2 -17  -1    2.70    1.70
  -2 -17  -1    4.20    3.50
   2 -17   1    4.00    3.60
  -2  17  -1    7.60    2.90
   2  17   1    4.30    2.60
  -2  17  -1    4.70    2.60
  -3 -17  -1   77.09    9.20
   3 -17   1   61.89    8.30
  -3 -17  -1   58.99    5.50
  -3  17  -1   64.59    6.30
   3  17   1   66.09    6.20
  -3  17  -1   49.70    5.80
  -4 -17  -1   13.60    3.70
   4 -17   1   12.70    5.40
  -4  17  -1    6.70    3.60
  -4  17  -1    5.30    3.50
   4  17   1    8.90    3.60
  -5 -17  -1    3.60    3.90
   5 -17   1    1.90    4.90
   5  17   1    2.90    3.50
  -5  17  -1    7.60    3.90
  -5  17  -1    1.00    3.40
   4 -18  -1   24.70    6.70
  -4 -18   1   30.50    4.60
  -4 -18   1   26.50    6.40
   4  18  -1   26.50    4.70
  -4  18   1   25.30    4.60
  -4  18   1   23.20    4.70
  -3 -18   1    4.00    2.40
   3 -18  -1    0.20    4.40
  -3 -18   1    4.60    4.50
   3  18  -1    9.50    3.30
  -3  18   1    3.40    2.90
  -3  18   1    6.80    3.40
   2 -18  -1   36.10    6.60
  -2 -18   1   49.50    8.20
  -2  18   1   32.20    4.50
  -2  18   1   33.20    4.60
   2  18  -1   45.30    5.20
   1 -18  -1   86.09    8.80
  -1 -18   1   95.39   10.60
  -1  18   1   85.99    6.70
  -1  18   1   92.99    6.50
   1  18  -1   92.89    7.10
   0 -18   1   32.10    6.40
   0 -18  -1   36.00    7.00
   0  18   1   30.50    3.90
   0  18   1   33.70    4.60
   0  18  -1   33.10    4.70
   1 -18   1   12.00    4.80
  -1 -18  -1   21.70    5.50
  -1  18  -1   13.00    3.00
   1  18   1   15.90    3.60
  -1  18  -1   11.60    3.40
  -2 -18  -1   46.40    7.10
  -2 -18  -1   42.70    4.30
   2 -18   1   48.60    7.60
  -2  18  -1   54.69    5.80
  -2  18  -1   35.00    4.70
   2  18   1   51.59    5.50
  -3 -18  -1    0.00    2.30
   3 -18   1   -5.30    3.40
  -3 -18  -1    2.80    4.10
  -3  18  -1    0.70    2.90
  -3  18  -1    3.80    3.50
   3  18   1    2.10    3.00
   4 -18   1   33.70    7.00
  -4 -18  -1   27.70    4.50
  -4  18  -1   30.70    5.20
   4  18   1   43.20    5.60
  -4  18  -1   35.10    5.30
  -4 -19   1    8.90    3.60
  -4 -19   1    4.50    5.00
   4 -19  -1   10.50    5.50
   4  19  -1    6.40    3.80
  -4  19   1   12.70    4.20
   3 -19  -1   10.40    5.40
  -3 -19   1    4.70    4.90
  -3  19   1   10.60    3.70
  -3  19   1   10.10    3.40
   3  19  -1    5.90    3.70
  -2 -19   1   46.90    8.10
   2 -19  -1   54.69    8.20
  -2  19   1   52.79    5.80
  -2  19   1   54.29    5.70
   2  19  -1   59.19    6.30
   1 -19  -1    5.50    4.40
  -1 -19   1    3.90    4.20
   1  19  -1    3.90    3.10
  -1  19   1    1.70    2.50
  -1  19   1    3.60    2.80
   0 -19  -1   73.59    9.70
   0 -19   1   73.49    9.70
   0  19  -1   87.19    7.40
   0  19   1   87.99    7.30
   1 -19   1   12.30    5.70
  -1 -19  -1   12.70    4.90
   1  19   1   20.60    4.10
  -1  19  -1   19.30    4.00
  -2 -19  -1   38.00    7.00
   2 -19   1   32.10    6.90
   2  19   1   31.00    4.70
  -2  19  -1   30.30    4.90
  -2  19  -1   29.80    4.60
   3 -19   1   23.90    6.30
  -3 -19  -1   29.30    6.90
  -3 -19  -1   28.40    4.10
  -3  19  -1   30.20    5.10
   3  19   1   30.00    4.60
  -3  19  -1   30.40    5.00
   3 -20  -1   14.00    6.20
  -3 -20   1   14.60    6.20
  -3  20   1   12.90    4.00
   3  20  -1   10.60    4.00
  -3  20   1    9.10    4.00
   2 -20  -1   24.40    6.50
  -2 -20   1   12.30    5.80
  -2  20   1   20.40    4.20
   2  20  -1   15.40    4.20
  -2  20   1   15.10    3.90
  -1 -20   1   86.59   11.00
   1 -20  -1   93.69   10.50
   1  20  -1   78.19    7.60
  -1  20   1   84.89    7.50
  -1  20   1   75.69    7.20
   0 -20   1    9.90    5.20
   0 -20  -1    8.40    4.80
   0  20   1    5.30    3.20
   0  20  -1   14.00    4.00
   1 -20   1    4.80    5.20
  -1 -20  -1    9.80    5.00
   1  20   1   15.20    3.90
  -1  20  -1   12.60    3.90
  -2 -20  -1   18.40    6.00
   2 -20   1   11.90    5.60
  -2  20  -1   18.80    4.50
  -2  20  -1   24.90    4.30
   2  20   1   22.20    4.40
  -1 -21   1    5.40    4.80
   1 -21  -1   -3.50    4.20
  -1  21   1   -0.90    3.00
   1  21  -1   -1.40    3.40
   0 -21   1   30.50    7.50
   0 -21  -1   41.20    7.70
   0  21  -1   57.69    6.60
   0  21   1   52.09    6.00
   1 -21   1   45.90    8.70
  -1 -21  -1   30.90    7.20
   1  21   1   33.50    5.40
  -1  21  -1   33.50    5.50
  -8   0   2   23.40    4.30
  -8   0   2   27.00    7.70
  -7   0   2   39.80    5.60
   7   0  -2   41.50    4.20
  -7   0   2   40.90    4.50
  -7   0   2   38.30    4.30
  -6   0   2    3.80    2.10
  -6   0   2   11.20    3.40
  -6   0   2    5.60    2.30
  -6   0   2   11.50    2.50
  -5   0   2  140.89    7.10
  -5   0   2  138.79    8.20
  -5   0   2  129.39    7.10
  -5   0   2  141.19    7.10
  -4   0   2   30.90    3.50
  -4   0   2   29.20    2.50
  -4   0   2   30.40    2.70
  -4   0   2   28.10    2.60
  -3   0   2  103.39    4.90
  -3   0   2  101.89    5.10
  -3   0   2  110.79    5.90
  -3   0   2   99.09    4.90
  -2   0   2 9999.00  394.56
  -2   0   2 9657.33  395.16
  -2   0   2 9954.60  394.76
   1   0  -2  135.29    6.00
  -1   0   2  141.89    6.40
   0   0   2   57.69    2.80
   0   0  -2   57.59    2.50
   0   0  -2   54.49    2.70
   1   0   2  388.76   16.20
  -1   0  -2  396.96   16.20
  -1   0  -2  389.66   16.10
  -2   0  -2   17.50    1.60
   2   0   2   17.90    1.80
  -2   0  -2   16.40    1.70
  -3   0  -2  354.86   15.00
  -3   0  -2  344.97   15.10
   3   0   2  355.26   15.20
  -4   0  -2    2.10    1.50
  -4   0  -2   -0.10    1.20
   4   0   2    2.30    1.40
  -5   0  -2   23.70    3.00
   5   0   2   23.50    3.00
  -5   0  -2   23.40    2.80
  -6   0  -2  142.49    8.30
  -6   0  -2  151.18    8.10
   6   0   2  143.49    8.40
   7   0   2   21.20    3.80
  -7   0  -2   18.70    3.70
  -7   0  -2   21.00    3.60
  -8   0  -2   21.60    4.70
  -8   0  -2   29.70    4.50
   8   0   2   29.00    4.60
  -8  -1   2   50.09    5.70
   8  -1  -2   52.79    5.50
  -8   1   2   57.39    5.60
   8   1  -2   56.99    5.80
  -8   1   2   60.79    7.20
  -8   1   2   49.30    5.50
  -7  -1   2   55.69    5.30
  -7  -1   2   40.60    5.60
   7   1  -2   45.00    4.40
  -7   1   2   46.60    4.60
   7   1  -2   47.30    4.60
  -7   1   2   49.10    4.80
  -7   1   2   51.99    5.20
  -7   1   2   48.70    6.20
  -6  -1   2  243.08   12.40
  -6  -1   2  255.77   13.60
  -6   1   2  261.47   12.30
  -6   1   2  265.67   13.90
  -6   1   2  273.77   12.60
  -6   1   2  262.87   12.40
  -5  -1   2    1.80    1.50
  -5  -1   2    0.20    1.50
  -5  -1   2    1.10    1.50
  -5  -1   2    1.40    2.10
  -5   1   2    2.30    2.30
  -5   1   2    0.20    1.30
  -5   1   2    0.80    1.50
  -5   1   2    0.90    1.40
  -4  -1   2  182.68    8.80
  -4  -1   2  193.98    9.00
  -4  -1   2  194.28    8.70
  -4  -1   2  191.98    9.80
  -4   1   2  202.58    9.00
  -4   1   2  202.48    8.80
  -4   1   2  190.88    8.90
  -4   1   2  184.38    9.90
  -3  -1   2   57.89    3.30
  -3  -1   2   55.79    3.00
  -3  -1   2   53.99    3.80
  -3   1   2   53.19    3.20
  -3   1   2   54.79    3.20
  -3   1   2   53.79    3.90
  -3   1   2   56.09    3.00
  -2  -1   2  163.78    7.80
  -2  -1   2  166.18    7.00
  -2  -1   2  166.98    7.30
  -2   1   2  158.88    7.20
  -2   1   2  164.58    7.00
  -2   1   2  164.48    7.30
  -2   1   2  161.18    7.90
   2   1  -2  160.88    7.10
  -1  -1   2  248.88   10.90
  -1  -1   2  251.47   10.50
   1  -1  -2  251.77   10.50
  -1  -1   2  244.58   10.30
  -1   1   2  250.47   10.60
  -1   1   2  258.57   10.90
   1   1  -2  252.77   10.40
   0  -1  -2   14.30    1.20
   0  -1  -2   13.50    0.80
   0  -1   2   14.10    1.00
   0  -1   2   13.90    1.20
   0   1   2   13.00    1.10
   0   1  -2   13.30    1.00
   0   1   2   13.70    1.10
   0   1  -2   14.80    1.10
  -1  -1  -2   23.40    1.50
  -1  -1  -2   24.90    1.70
   1  -1   2   23.70    1.60
   1  -1   2   22.20    1.60
   1   1   2   22.70    1.60
  -1   1  -2   22.70    1.60
  -1   1  -2   21.10    1.50
  -2  -1  -2  620.14   25.80
  -2  -1  -2  629.04   25.80
   2  -1   2  634.74   25.90
   2  -1   2  628.14   25.90
  -2   1  -2  624.24   25.60
  -2   1  -2  629.84   25.80
   2   1   2  618.74   25.80
   3  -1   2  164.88    7.60
  -3  -1  -2  163.08    7.50
  -3  -1  -2  153.78    7.40
   3  -1   2  161.58    7.60
  -3   1  -2  154.78    7.50
  -3   1  -2  156.88    7.20
   3   1   2  152.58    7.50
  -4  -1  -2  316.97   13.70
   4  -1   2  310.27   13.90
  -4  -1  -2  317.47   13.80
   4  -1   2  303.87   13.80
  -4   1  -2  297.77   13.70
   4   1   2  306.17   13.70
  -4   1  -2  297.37   13.40
   5  -1   2  202.08   10.30
  -5  -1  -2  218.18   10.30
   5  -1   2  215.98   10.50
  -5  -1  -2  193.58   10.00
  -5   1  -2  200.48   10.10
   5   1   2  209.08   10.20
  -5   1  -2  206.18    9.80
  -6  -1  -2    7.00    2.60
  -6  -1  -2    7.10    2.50
   6  -1   2    6.60    2.60
  -6   1  -2    8.30    2.30
   6   1   2    4.60    2.50
  -6   1  -2    5.60    2.60
   7  -1   2  120.79    8.20
  -7  -1  -2  127.69    8.20
  -7  -1  -2  133.19    8.40
  -7   1  -2  123.69    8.30
   7   1   2  141.79    8.40
  -7   1  -2  125.69    7.80
  -8  -1  -2  136.99    9.40
   8  -1   2  154.28    9.70
  -8   1  -2  140.39    9.70
   8   1   2  145.89    9.40
  -8   1  -2  151.58   10.00
  -8  -2   2   40.60    5.60
   8  -2  -2   34.00    4.60
  -8   2   2   28.30    4.40
  -8   2   2   34.80    4.60
   8   2  -2   40.00    5.00
  -7  -2   2   27.50    4.00
  -7  -2   2   25.40    4.70
  -7   2   2   25.50    4.00
   7   2  -2   27.40    3.80
  -7   2   2   25.90    3.80
  -7   2   2   28.60    5.10
  -7   2   2   28.60    3.70
  -6  -2   2    5.20    2.20
  -6  -2   2    8.50    3.10
  -6   2   2    7.60    3.30
   6   2  -2    7.70    2.10
  -6   2   2    3.70    2.40
   6   2  -2    6.80    2.30
  -6   2   2    5.30    2.10
  -6   2   2    5.20    2.10
  -5  -2   2  171.18    9.40
  -5  -2   2  174.48    8.70
  -5   2   2  161.68    8.30
  -5   2   2  172.58    8.70
   5   2  -2  181.58    8.70
  -5   2   2  171.08    8.30
  -5   2   2  178.58    9.90
  -4  -2   2  204.58   10.30
  -4  -2   2  205.18    9.50
  -4  -2   2  204.48    9.00
  -4   2   2  199.98    9.40
  -4   2   2  211.38   10.50
   4   2  -2  193.68    9.30
  -4   2   2  198.18    9.20
  -4   2   2  201.38    9.10
  -3  -2   2   31.40    1.90
  -3  -2   2   32.60    2.90
  -3  -2   2   26.50    2.40
  -3   2   2   31.10    2.10
   3   2  -2   30.20    2.30
  -3   2   2   32.20    2.30
  -3   2   2   32.90    3.10
  -3   2   2   31.30    2.40
  -2  -2   2  762.22   32.10
  -2  -2   2  757.32   31.50
  -2  -2   2  775.22   31.10
   2  -2  -2  776.92   31.40
  -2   2   2  778.92   31.60
  -2   2   2  776.22   31.20
   2   2  -2  779.12   31.40
  -2   2   2  771.72   32.20
  -1  -2   2  455.35   18.70
   1  -2  -2  461.05   18.70
  -1  -2   2  427.06   19.20
  -1   2   2  474.65   19.20
   1   2  -2  462.45   18.70
  -1   2   2  451.55   18.80
   0  -2  -2 1559.94   62.29
   0  -2   2 1508.15   62.59
   0  -2   2 1554.14   62.19
   0   2   2 1544.05   62.29
   0   2   2 1552.34   62.39
   0   2  -2 1563.54   62.09
   0   2  -2 1554.44   62.19
  -1  -2  -2 1101.99   44.10
   1  -2   2 1099.69   44.10
   1  -2   2 1116.99   44.30
  -1  -2  -2 1090.79   43.90
  -1   2  -2 1090.79   44.00
   1   2   2 1061.69   44.00
  -1   2  -2 1053.49   43.80
  -2  -2  -2   52.39    3.10
   2  -2   2   53.69    3.40
  -2  -2  -2   52.89    3.00
   2  -2   2   54.39    3.10
  -2   2  -2   53.99    3.10
   2   2   2   52.59    3.00
  -2   2  -2   53.79    2.80
   3  -2   2  311.97   13.60
  -3  -2  -2  306.77   13.20
  -3  -2  -2  303.27   13.30
   3  -2   2  297.07   13.40
  -3   2  -2  305.07   13.20
  -3   2  -2  302.97   12.90
   3   2   2  294.77   13.20
   4  -2   2  204.08    9.90
  -4  -2  -2  198.08    9.50
   4  -2   2  196.08    9.60
  -4  -2  -2  202.28    9.50
  -4   2  -2  196.68    9.10
  -4   2  -2  198.28    9.50
   4   2   2  204.38    9.50
  -5  -2  -2   64.49    4.70
   5  -2   2   59.99    5.10
  -5  -2  -2   67.19    4.70
   5  -2   2   59.29    4.70
   5   2   2   68.39    4.70
  -5   2  -2   65.59    4.70
  -5   2  -2   65.89    4.30
  -6  -2  -2  118.29    7.60
  -6  -2  -2  133.69    7.80
   6  -2   2  131.19    7.90
  -6   2  -2  120.29    7.70
   6   2   2  140.19    7.90
  -6   2  -2  137.29    7.30
   7  -2   2   64.79    5.80
  -7  -2  -2   43.00    5.00
  -7  -2  -2   62.69    5.70
  -7   2  -2   57.19    5.70
   7   2   2   62.19    5.70
  -7   2  -2   56.79    4.90
   8  -2   2   30.60    4.80
  -8  -2  -2   23.20    4.50
  -8  -2  -2   20.90    4.80
  -8   2  -2   16.90    4.30
   8   2   2   20.70    4.30
  -8  -3   2    9.90    3.90
   8  -3  -2    5.50    4.60
  -8   3   2    5.90    3.20
  -8   3   2    6.90    3.70
   8   3  -2    4.20    3.50
  -8   3   2    4.10    3.20
  -7  -3   2   44.90    5.80
  -7  -3   2   49.70    5.20
   7   3  -2   49.50    4.90
  -7   3   2   57.69    4.90
  -7   3   2   51.19    5.40
  -7   3   2   47.60    4.60
  -6  -3   2  303.47   15.20
  -6  -3   2  305.97   14.40
  -6   3   2  287.17   13.80
   6   3  -2  308.57   13.70
   6   3  -2  295.67   14.20
  -6   3   2  310.37   13.90
  -6   3   2  324.67   16.00
  -6   3   2  291.27   14.40
  -5  -3   2    1.60    1.60
  -5  -3   2    1.30    2.00
  -5   3   2    1.60    2.40
  -5   3   2    1.10    1.70
   5   3  -2    1.60    1.30
  -5   3   2   -0.30    1.40
   5   3  -2    4.20    1.80
  -5   3   2    0.90    1.30
  -4  -3   2  301.07   14.40
  -4  -3   2  295.77   13.60
  -4   3   2  315.97   13.30
   4   3  -2  304.07   13.00
  -4   3   2  301.87   14.70
  -4   3   2  311.07   13.70
   4   3  -2  317.67   13.60
  -4   3   2  305.57   13.20
   3  -3  -2  135.59    6.20
  -3  -3   2  134.69    7.10
  -3  -3   2  135.69    6.60
  -3   3   2  136.79    6.60
  -3   3   2  133.99    7.40
  -3   3   2  138.09    6.20
   3   3  -2  138.19    6.50
  -2  -3   2    6.50    1.10
  -2  -3   2   12.20    1.90
   2  -3  -2   10.00    1.10
  -2   3   2    6.50    1.20
  -2   3   2   11.60    1.00
   2   3  -2    5.80    1.10
  -2   3   2    6.80    1.60
  -1  -3   2   75.09    4.10
   1  -3  -2   71.19    3.40
  -1  -3   2   68.99    3.40
  -1   3   2   69.49    3.90
   1   3  -2   66.19    3.50
  -1   3   2   69.99    3.60
   0  -3   2  445.46   18.00
   0  -3  -2  429.96   18.10
   0  -3  -2  456.75   18.50
   0  -3   2  436.36   18.70
   0   3  -2  444.16   17.90
   0   3   2  433.86   18.20
   0   3  -2  429.26   18.10
   0   3   2  442.96   17.90
  -1  -3  -2   54.19    2.70
   1  -3   2   49.90    3.20
  -1  -3  -2   49.40    2.90
  -1   3  -2   48.60    2.80
   1   3   2   53.59    2.80
  -1   3  -2   53.69    2.90
  -2  -3  -2  684.53   28.00
   2  -3   2  651.23   28.50
  -2  -3  -2  696.93   28.10
  -2   3  -2  680.73   27.50
  -2   3  -2  685.73   28.00
  -2   3  -2  672.63   28.20
   2   3   2  683.53   28.00
  -3  -3  -2  101.49    5.20
   3  -3   2   98.19    5.70
  -3  -3  -2   95.89    5.20
  -3   3  -2   93.39    4.60
  -3   3  -2  102.29    5.20
   3   3   2   97.59    5.10
  -3   3  -2   98.99    5.40
   4  -3   2   36.80    3.70
  -4  -3  -2   36.70    3.30
  -4  -3  -2   33.30    3.10
  -4   3  -2   32.30    2.60
  -4   3  -2   28.40    2.90
   4   3   2   38.50    3.20
  -5  -3  -2  270.67   12.70
  -5  -3  -2  291.07   12.90
   5  -3   2  256.07   12.80
   5  -3   2  278.07   13.30
   5   3   2  262.47   12.60
  -5   3  -2  261.37   12.70
  -5   3  -2  272.47   12.10
   6  -3   2    1.20    3.60
  -6  -3  -2    0.50    2.40
  -6  -3  -2    0.90    2.00
   6  -3   2    6.10    2.60
   6   3   2    1.10    2.30
  -6   3  -2    2.20    2.30
  -6   3  -2    4.60    2.00
  -7  -3  -2   99.39    7.30
  -7  -3  -2  100.09    7.00
   7  -3   2   90.29    7.00
   7   3   2  100.49    6.80
  -7   3  -2   61.59    6.10
  -8  -3  -2   22.50    4.70
   8  -3   2   29.00    4.80
  -8   3  -2   15.30    4.20
  -8  -4   2   74.59    7.10
   8  -4  -2   65.99    8.10
  -8   4   2   70.69    6.00
   8   4  -2   84.69    7.10
  -8   4   2   70.19    7.20
   7  -4  -2   38.90    6.00
  -7  -4   2   49.60    6.00
  -7  -4   2   46.70    5.10
  -7   4   2   48.40    4.60
  -7   4   2   50.59    5.50
   7   4  -2   36.10    4.50
  -6  -4   2    6.80    2.40
  -6  -4   2    9.10    3.10
   6   4  -2   11.20    2.70
  -6   4   2    4.60    2.60
  -6   4   2    5.80    2.10
  -5  -4   2  200.38   10.50
  -5  -4   2  201.38    9.80
   5   4  -2  186.88    9.60
  -5   4   2  205.18   10.00
  -5   4   2  196.48    9.20
  -5   4   2  196.58   11.10
   5   4  -2  187.48    8.90
  -4  -4   2  217.38   10.10
   4  -4  -2  222.08    9.60
  -4  -4   2  220.18   10.80
  -4   4   2  207.28   11.10
  -4   4   2  220.08    9.60
   4   4  -2  213.18    9.90
  -4   4   2  205.08   10.10
   4   4  -2  207.48    9.20
   3  -4  -2  176.28    8.00
  -3  -4   2  186.88    9.10
  -3  -4   2  176.28    8.30
  -3   4   2  182.78    9.30
  -3   4   2  179.18    7.90
   3   4  -2  170.78    8.20
  -3   4   2  186.28    8.50
   2  -4  -2  687.53   27.50
  -2  -4   2  621.24   28.60
  -2  -4   2  688.73   27.80
  -2   4   2  673.53   28.70
  -2   4   2  678.33   28.00
   2   4  -2  677.43   27.80
  -2   4   2  695.43   27.40
   1  -4  -2  176.58    7.60
  -1  -4   2  175.08    7.60
  -1  -4   2  190.98    8.60
   1  -4  -2  174.78    8.50
   1   4  -2  170.68    7.80
  -1   4   2  171.48    7.40
  -1   4   2  171.58    7.90
   0  -4   2  577.84   24.80
   0  -4  -2  554.24   24.40
   0  -4  -2  614.24   24.10
   0   4  -2  581.44   24.10
   0   4  -2  587.04   23.80
   0   4   2  603.84   24.10
   0   4   2  581.84   23.80
  -1  -4  -2  201.28    8.60
  -1  -4  -2  208.98    8.70
   1  -4   2  189.68    9.20
   1   4   2  186.48    8.50
  -1   4  -2  190.68    8.50
   1   4   2  190.68    8.40
  -1   4  -2  187.18    8.50
   2  -4   2  165.38    7.60
  -2  -4  -2  148.79    6.80
  -2   4  -2  139.69    6.80
   2   4   2  131.29    6.50
  -2   4  -2  127.49    6.60
  -3  -4  -2  373.86   16.20
   3  -4   2  394.36   17.00
  -3  -4  -2  357.96   16.30
  -3   4  -2  373.86   16.50
  -3   4  -2  372.16   16.20
   3   4   2  379.66   16.10
   4  -4   2  218.98   10.70
  -4  -4  -2  199.58    9.80
  -4  -4  -2  214.58   10.00
   4   4   2  205.58    9.60
  -4   4  -2  204.48    9.10
  -4   4  -2  201.68    9.80
  -4   4  -2  198.88   10.10
  -5  -4  -2    8.80    2.20
   5  -4   2   11.10    2.40
   5  -4   2   12.60    3.00
  -5  -4  -2   10.30    2.30
  -5   4  -2   10.20    1.80
  -5   4  -2   11.90    2.50
   5   4   2   11.50    2.40
  -6  -4  -2  150.18    8.50
  -6  -4  -2  165.28    9.00
   6  -4   2  139.79    8.60
   6  -4   2  140.79    9.20
  -6   4  -2  156.88    7.70
   6   4   2  143.99    8.40
  -6   4  -2  144.79    8.50
  -7  -4  -2   13.00    3.90
   7  -4   2   19.00    3.80
  -7   4  -2   22.30    4.10
   7   4   2   22.00    3.70
   8  -4   2    5.90    3.70
  -8  -4  -2    1.10    3.90
   8   4   2    6.20    3.80
  -8   4  -2    5.10    3.70
  -8  -5   2    3.40    4.00
   8  -5  -2    6.90    4.70
   8   5  -2    7.40    3.70
  -8   5   2   14.80    3.60
  -8   5   2    6.60    4.10
   7  -5  -2   52.89    7.00
  -7  -5   2   53.99    6.20
  -7  -5   2   56.79    5.70
   7   5  -2   52.79    5.10
  -7   5   2   52.19    4.70
  -7   5   2   55.99    6.10
   6  -5  -2  126.09    6.70
  -6  -5   2  121.69    7.60
   6  -5  -2  120.89    9.40
  -6  -5   2  117.69    8.00
  -6   5   2  116.99    7.70
   6   5  -2  122.59    7.40
  -6   5   2  130.99    7.00
  -5  -5   2   58.29    5.20
   5  -5  -2   58.69    3.90
   5  -5  -2   64.99    6.70
  -5  -5   2   61.99    4.50
   5   5  -2   51.69    3.40
  -5   5   2   51.09    4.70
   5   5  -2   56.49    4.50
  -5   5   2   65.69    4.00
   4  -5  -2  141.39    8.80
  -4  -5   2  148.49    7.30
   4  -5  -2  139.09    6.70
  -4  -5   2  138.29    8.00
   4   5  -2  134.29    7.20
  -4   5   2  156.78    6.90
  -4   5   2  135.89    7.40
   3  -5  -2   26.50    3.80
  -3  -5   2   36.00    3.30
  -3  -5   2   25.60    2.40
   3  -5  -2   34.10    2.20
  -3   5   2   33.60    3.00
   3   5  -2   29.70    2.50
  -3   5   2   29.40    2.10
  -2  -5   2  106.99    7.00
  -2  -5   2  134.69    6.30
   2  -5  -2  134.49    7.50
   2  -5  -2  139.09    6.00
  -2   5   2  145.29    6.00
   2   5  -2  134.49    6.40
  -2   5   2  148.09    6.70
  -1  -5   2  899.41   40.40
  -1  -5   2  959.80   39.40
   1  -5  -2 1051.49   40.60
   1  -5  -2  973.90   39.40
  -1   5   2  974.50   39.30
  -1   5   2  984.30   39.70
   1   5  -2  956.70   39.60
   0  -5   2  235.38   10.90
   0  -5  -2  222.98   10.60
   0  -5  -2  237.18   10.00
   0  -5   2  233.58    9.70
   0   5  -2  232.08   10.10
   0   5  -2  241.78    9.80
   0   5   2  222.38   10.10
   0   5   2  231.58    9.80
  -1  -5  -2  115.09    5.60
  -1  -5  -2  113.59    5.40
   1  -5   2  112.09    6.20
   1   5   2  110.39    5.20
   1   5   2  115.29    5.30
  -1   5  -2  110.39    5.30
  -1   5  -2  104.99    5.40
   2  -5   2  519.25   23.00
  -2  -5  -2  536.75   22.20
  -2   5  -2  528.15   22.20
  -2   5  -2  528.55   22.10
   2   5   2  517.95   21.90
   2   5   2  528.05   22.00
  -3  -5  -2  214.88    9.80
   3  -5   2  209.08   10.50
  -3   5  -2  206.68    9.90
   3   5   2  204.98    9.60
   3   5   2  200.58    9.30
  -3   5  -2  207.68    9.60
  -4  -5  -2   54.09    4.10
   4  -5   2   52.89    4.80
   4   5   2   50.19    3.60
  -4   5  -2   50.19    4.40
  -4   5  -2   52.39    3.90
  -4   5  -2   50.59    3.00
  -5  -5  -2  121.09    7.10
   5  -5   2  109.29    7.80
  -5   5  -2  118.69    7.40
  -5   5  -2  120.59    6.90
   5   5   2  125.99    6.70
  -5   5  -2  117.49    5.90
   6  -5   2    6.00    3.30
  -6  -5  -2    0.90    2.50
   6  -5   2   -0.50    2.30
   6   5   2    2.80    2.30
  -6   5  -2    6.30    2.70
   6   5   2    4.20    2.40
   7  -5   2   56.99    5.80
  -7  -5  -2   70.89    6.80
   7   5   2   52.29    5.30
  -7   5  -2   50.89    5.60
  -8  -5  -2   51.19    6.60
   8  -5   2   45.80    6.00
  -8   5  -2   50.29    5.80
   8   5   2   50.79    6.00
  -8  -6   2   29.30    5.40
   8  -6  -2   35.00    6.60
   8   6  -2   25.40    4.70
  -8   6   2   28.10    4.10
  -8   6   2   23.80    5.30
  -7  -6   2   97.69    7.90
  -7  -6   2   90.39    7.60
   7  -6  -2   88.59    9.10
  -7   6   2   93.69    6.50
   7   6  -2  105.09    7.30
  -7   6   2   92.79    7.70
   6  -6  -2   13.00    4.10
  -6  -6   2   14.00    3.20
  -6  -6   2   15.00    3.50
   6  -6  -2   12.90    3.20
  -6   6   2   11.90    2.40
   6   6  -2    8.90    2.70
  -6   6   2   12.30    3.40
   5  -6  -2  150.08    7.20
  -5  -6   2  132.49    7.80
  -5  -6   2  142.39    8.60
   5  -6  -2  147.09    9.80
  -5   6   2  151.78    7.30
  -5   6   2  135.89    8.00
   5   6  -2  140.29    7.80
  -4  -6   2   91.59    5.40
   4  -6  -2   68.59    6.50
  -4  -6   2   92.59    6.10
   4  -6  -2   89.89    4.70
  -4   6   2   88.89    5.50
   4   6  -2   97.39    5.40
  -4   6   2   89.09    4.70
   3  -6  -2  252.97   12.20
  -3  -6   2  245.98   11.60
  -3  -6   2  221.38   10.50
   3  -6  -2  222.58    9.90
   3   6  -2  230.18   10.50
  -3   6   2  219.18   10.00
  -3   6   2  219.68   10.60
   2  -6  -2  416.16   17.30
   2  -6  -2  433.36   19.00
  -2  -6   2  410.36   17.60
  -2   6   2  409.36   17.90
   2   6  -2  414.36   17.80
  -2   6   2  416.16   17.30
   1  -6  -2  286.47   12.00
  -1  -6   2  300.47   12.10
  -1  -6   2  272.67   13.20
   1  -6  -2  270.97   13.20
   1   6  -2  280.37   12.40
  -1   6   2  286.87   12.50
  -1   6   2  290.57   12.00
   0  -6   2  326.67   14.40
   0  -6  -2  307.37   13.10
   0  -6   2  294.27   12.70
   0   6   2  291.67   13.00
   0   6  -2  307.17   13.30
   0   6  -2  315.57   13.00
   0   6   2  325.77   13.30
  -1  -6  -2  285.17   12.60
  -1  -6  -2  301.07   13.10
   1  -6   2  293.67   13.70
   1   6   2  299.57   12.50
  -1   6  -2  284.27   12.60
   1   6   2  299.17   12.60
  -1   6  -2  278.77   12.70
  -2  -6  -2    0.10    0.80
   2  -6   2    0.10    1.70
  -2  -6  -2    0.70    1.00
   2   6   2    0.30    0.80
  -2   6  -2    1.90    1.20
   2   6   2    0.60    0.80
  -2   6  -2    0.30    0.90
   3  -6   2  310.57   14.50
  -3  -6  -2  307.17   13.50
   3   6   2  284.47   13.00
  -3   6  -2  288.97   13.20
  -3   6  -2  295.37   13.50
   3   6   2  298.77   13.30
   4  -6   2   97.99    6.70
  -4  -6  -2  102.29    5.90
  -4   6  -2   89.49    5.90
   4   6   2   91.09    5.60
   4   6   2   89.89    5.20
  -4   6  -2   95.69    5.60
  -5  -6  -2   42.30    4.20
   5  -6   2   42.20    5.10
   5   6   2   33.30    3.40
  -5   6  -2   45.90    4.60
   5   6   2   33.80    3.70
  -5   6  -2   31.90    3.70
   6  -6   2  186.18   11.10
  -6  -6  -2  176.78   10.20
   6   6   2  179.48    9.90
  -6   6  -2  173.58    9.80
   6   6   2  181.68    9.50
  -7  -6  -2    9.30    3.80
   7  -6   2   10.40    3.50
  -7   6  -2   11.70    3.50
   7   6   2   11.90    3.40
   8  -6   2   16.80    4.30
  -8  -6  -2   18.50    5.10
   8   6   2   15.70    4.50
  -8   6  -2   11.10    4.20
  -8  -7   2    9.20    4.80
   8  -7  -2   12.30    5.20
   8   7  -2    4.50    3.90
  -8   7   2    0.30    3.90
  -8   7   2    4.90    4.20
   7  -7  -2  103.29    9.70
  -7  -7   2  127.09   14.20
  -7  -7   2  108.79    8.30
  -7   7   2   95.89    8.00
   7   7  -2  102.49    7.70
  -7   7   2  102.39    6.90
  -6  -7   2  112.69    7.70
   6  -7  -2  125.69    9.60
  -6  -7   2  120.99    8.30
  -6   7   2  113.79    7.90
   6   7  -2  109.89    7.40
  -6   7   2  117.09    6.70
  -5  -7   2    1.00    2.40
   5  -7  -2    1.60    1.50
   5  -7  -2   -0.50    2.80
  -5  -7   2    0.40    1.80
  -5   7   2    0.60    2.00
  -5   7   2    1.40    1.50
   5   7  -2    0.70    1.90
  -4  -7   2  185.08   10.20
   4  -7  -2  175.88    8.30
  -4  -7   2  181.48    9.20
   4  -7  -2  189.88   11.00
  -4   7   2  184.58    8.60
   4   7  -2  192.68    9.20
  -4   7   2  192.38    9.50
   3  -7  -2  410.66   17.90
  -3  -7   2  461.65   19.90
  -3  -7   2  428.06   18.60
   3  -7  -2  426.46   20.10
   3   7  -2  424.96   18.60
  -3   7   2  429.96   18.90
  -3   7   2  435.96   18.10
   2  -7  -2   49.60    4.60
  -2  -7   2   59.99    3.50
  -2  -7   2   58.39    4.50
   2  -7  -2   60.69    3.10
  -2   7   2   52.49    3.70
   2   7  -2   59.79    3.70
  -2   7   2   59.39    3.20
   1  -7  -2   49.99    3.00
   1  -7  -2   40.30    4.50
  -1  -7   2   53.19    3.00
  -1  -7   2   57.99    4.20
   1   7  -2   56.39    2.70
  -1   7   2   52.09    3.40
  -1   7   2   59.59    3.10
   1   7  -2   55.39    3.40
   0  -7  -2  345.07   16.30
   0  -7   2  372.86   14.90
   0  -7  -2  365.46   15.30
   0  -7   2  321.17   16.50
   0   7   2  365.86   15.50
   0   7   2  369.76   15.30
   0   7  -2  363.36   15.60
   0   7  -2  376.66   15.20
  -1  -7  -2  396.06   16.10
   1  -7   2  347.27   17.20
  -1  -7  -2  380.66   16.70
   1   7   2  374.36   16.00
  -1   7  -2  387.56   16.10
  -1   7  -2  368.36   16.20
   1   7   2  377.76   16.00
  -2  -7  -2  298.27   12.90
  -2  -7  -2  290.17   13.20
   2   7   2  276.87   12.60
  -2   7  -2  286.37   12.90
   2   7   2  309.17   12.80
  -2   7  -2  279.37   12.90
   3  -7   2   70.19    5.60
  -3  -7  -2   55.89    4.10
  -3  -7  -2   65.29    4.40
  -3   7  -2   78.59    4.80
   3   7   2   61.99    3.80
   3   7   2   73.39    4.30
  -3   7  -2   68.19    4.30
   4  -7   2   53.79    5.40
  -4  -7  -2   50.59    4.50
   4   7   2   51.89    3.60
   4   7   2   49.50    4.20
  -4   7  -2   46.70    4.40
  -4   7  -2   43.90    4.00
  -5  -7  -2  123.59    7.50
   5  -7   2  121.79    8.40
   5   7   2  111.19    7.00
  -5   7  -2  114.59    7.00
  -5   7  -2  124.09    7.70
   5   7   2  112.79    6.50
  -6  -7  -2   -0.40    2.60
   6  -7   2    2.50    3.30
  -6   7  -2    4.00    2.60
   6   7   2   -2.30    2.10
  -6   7  -2    2.00    3.10
   7  -7   2   71.39    6.70
  -7  -7  -2   83.99    7.50
  -7   7  -2   75.59    6.50
   7   7   2   65.59    6.10
   8  -7   2   26.20    5.10
  -8  -7  -2   29.40    5.70
  -8   7  -2   35.40    5.50
   8   7   2   29.90    5.00
  -8  -8   2    0.80    4.80
   8  -8  -2    6.70    5.10
   8   8  -2   13.30    4.20
  -8   8   2    9.90    4.90
  -7  -8   2   59.49    6.70
   7  -8  -2   55.49    7.90
  -7   8   2   42.20    4.40
  -7   8   2   35.90    5.70
   7   8  -2   43.00    5.30
  -6  -8   2   12.00    3.70
   6  -8  -2   15.60    4.70
  -6  -8   2   12.10    3.20
   6   8  -2   12.50    3.10
  -6   8   2   13.80    2.70
  -6   8   2    6.70    3.30
  -5  -8   2  188.08   10.70
  -5  -8   2  170.48    9.50
   5  -8  -2  181.88   11.60
   5   8  -2  184.78    9.60
  -5   8   2  185.18    8.90
  -5   8   2  177.48    9.90
  -4  -8   2   63.29    5.70
  -4  -8   2   74.99    5.00
   4  -8  -2   74.59    4.00
   4  -8  -2   80.69    6.90
  -4   8   2   74.79    4.30
   4   8  -2   77.09    5.10
  -4   8   2   73.29    5.20
   3  -8  -2  112.99    7.70
  -3  -8   2  105.09    7.00
  -3  -8   2  107.39    5.90
  -3   8   2  116.39    5.60
   3   8  -2  116.59    6.20
  -3   8   2  107.99    6.30
   2  -8  -2  168.08    9.60
   2  -8  -2  171.68    7.70
  -2  -8   2  172.08    9.50
  -2  -8   2  186.18    8.20
  -2   8   2  181.18    8.60
  -2   8   2  181.18    8.10
   2   8  -2  169.78    8.40
  -1  -8   2    1.00    0.70
   1  -8  -2   -0.70    1.40
  -1  -8   2    0.20    1.40
   1  -8  -2   -0.10    0.70
   1   8  -2    1.00    1.10
   1   8  -2    0.10    0.60
  -1   8   2    0.30    0.70
  -1   8   2    0.10    1.00
   0  -8   2  141.79    6.20
   0  -8  -2  145.69    6.60
   0  -8   2  109.69    7.70
   0   8   2  153.78    6.90
   0   8  -2  145.79    7.00
   0   8   2  143.09    6.60
   0   8  -2  143.99    6.50
   1  -8   2  317.07   16.50
  -1  -8  -2  349.87   16.00
  -1  -8  -2  363.06   15.30
  -1   8  -2  368.76   15.30
   1   8   2  360.26   15.20
   1   8   2  361.56   15.20
  -1   8  -2  347.47   15.40
  -2  -8  -2    2.90    1.40
  -2  -8  -2    3.40    1.30
   2  -8   2    2.60    2.10
  -2   8  -2    2.20    1.30
  -2   8  -2    1.60    1.40
   2   8   2    2.50    1.10
   2   8   2    3.00    1.20
   3  -8   2  422.66   20.00
  -3  -8  -2  447.36   18.60
  -3  -8  -2  388.36   18.50
  -3   8  -2  426.76   18.70
  -3   8  -2  422.06   18.50
   3   8   2  416.36   18.40
   3   8   2  427.86   18.00
   4  -8   2  117.09    8.50
  -4  -8  -2  130.99    7.40
  -4   8  -2  119.19    7.40
  -4   8  -2  126.09    7.10
   4   8   2  133.39    7.10
   4   8   2  129.59    6.60
  -5  -8  -2    2.30    2.10
   5  -8   2    0.50    3.20
  -5   8  -2    2.90    2.70
   5   8   2    1.90    1.90
   5   8   2   -0.70    1.70
  -5   8  -2    1.10    2.10
  -6  -8  -2  125.79    8.60
   6  -8   2  130.39    9.60
  -6   8  -2  135.89    8.20
  -6   8  -2  120.39    8.80
   6   8   2  121.49    7.90
   7  -8   2    3.30    3.10
  -7  -8  -2   -1.70    3.60
  -7   8  -2   -3.50    3.00
   7   8   2    2.40    3.00
   8  -9  -2   -0.40    4.60
  -8  -9   2   -0.10    4.90
  -8   9   2   -0.40    4.20
   8   9  -2   -0.20    3.80
   7  -9  -2   96.19    9.80
  -7  -9   2   89.59    8.30
   7   9  -2   94.29    7.60
  -7   9   2   96.59    6.80
  -6  -9   2   84.59    7.20
   6  -9  -2   85.79    8.70
  -6  -9   2   95.09    7.70
  -6   9   2   69.19    7.00
  -6   9   2   84.99    5.70
   6   9  -2   88.89    6.80
   5  -9  -2   99.49    8.30
  -5  -9   2   86.99    7.10
  -5  -9   2   87.89    6.20
  -5   9   2   83.79    5.30
   5   9  -2   83.09    6.10
  -5   9   2   81.39    6.40
  -4  -9   2   76.49    6.30
   4  -9  -2   72.49    6.90
  -4  -9   2   72.89    5.20
  -4   9   2   77.09    4.50
  -4   9   2   74.09    5.50
   4   9  -2   72.09    5.20
  -3  -9   2  119.69    6.60
  -3  -9   2  139.49    8.30
   3  -9  -2  127.79    8.50
  -3   9   2  130.09    7.20
   3   9  -2  117.09    6.80
  -3   9   2  130.19    6.40
   2  -9  -2   49.40    4.80
  -2  -9   2   36.00    4.50
  -2  -9   2   41.90    3.00
   2  -9  -2   44.90    2.70
  -2   9   2   47.00    3.60
  -2   9   2   44.80    3.00
   2   9  -2   43.70    3.80
   1  -9  -2  615.34   25.50
  -1  -9   2  619.74   25.60
  -1  -9   2  642.74   27.70
   1   9  -2  623.04   25.40
   1   9  -2  615.24   26.20
  -1   9   2  622.54   26.20
  -1   9   2  596.14   25.80
   0  -9  -2  133.59    7.70
   0  -9   2  121.79    7.80
   0  -9  -2  125.79    6.20
   0  -9   2  129.69    5.80
   0   9  -2  139.29    6.70
   0   9   2  125.99    6.40
   0   9   2  127.89    6.20
   0   9  -2  124.69    6.10
  -1  -9  -2   32.40    3.80
   1  -9   2   33.30    4.40
  -1  -9  -2   36.60    3.00
   1   9   2   37.30    3.10
   1   9   2   31.00    2.50
  -1   9  -2   33.30    3.00
  -1   9  -2   31.70    3.00
  -2  -9  -2  246.88   12.70
  -2  -9  -2  272.27   12.10
   2  -9   2  245.08   13.60
  -2   9  -2  264.57   12.30
   2   9   2  271.37   11.80
  -2   9  -2  288.77   12.40
   2   9   2  270.77   12.10
  -3  -9  -2   47.50    3.90
  -3  -9  -2   45.40    3.90
   3  -9   2   40.10    5.40
   3   9   2   41.30    3.60
  -3   9  -2   47.50    4.30
  -3   9  -2   40.50    3.80
   3   9   2   38.40    3.10
  -4  -9  -2   13.80    2.50
  -4  -9  -2   18.60    3.10
   4  -9   2   16.80    3.90
  -4   9  -2   15.60    3.10
   4   9   2   14.00    2.10
   4   9   2   12.80    2.60
  -4   9  -2   17.60    2.80
  -5  -9  -2   78.29    6.30
   5  -9   2   79.09    7.50
   5   9   2   53.89    5.30
  -5   9  -2   70.49    5.90
  -5   9  -2   76.19    6.60
   6  -9   2    8.90    4.30
  -6  -9  -2    8.50    3.50
  -6   9  -2    9.10    3.20
  -6   9  -2    7.50    3.70
   6   9   2    7.80    3.00
  -7  -9  -2   61.49    7.40
   7   9   2   49.99    5.50
  -7   9  -2   33.80    5.00
   7 -10  -2   75.09    9.00
  -7 -10   2   82.49    8.40
  -7  10   2   69.59    7.80
   7  10  -2   81.69    7.30
  -6 -10   2    1.50    3.30
   6 -10  -2    5.50    4.10
  -6 -10   2    4.40    3.10
  -6  10   2    3.50    3.20
   6  10  -2    3.50    3.10
  -6  10   2    0.60    2.10
   5 -10  -2  153.18   10.50
  -5 -10   2  144.49    9.60
  -5 -10   2  146.19    8.50
   5  10  -2  146.09    8.40
  -5  10   2  140.79    7.60
  -5  10   2  117.99    8.40
  -4 -10   2   86.39    5.70
   4 -10  -2   83.09    7.40
  -4 -10   2   94.89    7.20
  -4  10   2   88.99    5.10
  -4  10   2   79.19    6.00
   4  10  -2   79.99    5.70
   3 -10  -2   39.80    5.50
  -3 -10   2   63.19    5.50
  -3 -10   2   58.29    4.10
  -3  10   2   60.29    3.80
  -3  10   2   62.19    4.70
   3  10  -2   60.69    4.40
   2 -10  -2   84.49    4.50
  -2 -10   2  114.19    7.20
  -2 -10   2   89.49    5.00
   2 -10  -2   89.29    6.90
   2  10  -2   95.59    5.50
  -2  10   2   91.19    5.10
  -2  10   2  100.19    5.70
  -1 -10   2    5.70    2.20
   1 -10  -2   10.20    2.80
  -1 -10   2    5.40    1.10
   1 -10  -2    6.30    1.30
   1  10  -2    4.50    1.10
  -1  10   2    5.80    1.70
   1  10  -2    5.80    1.60
  -1  10   2    3.10    1.20
   0 -10   2   93.19    4.50
   0 -10  -2  103.49    5.00
   0  10  -2   98.89    5.50
   0  10  -2   92.39    5.00
   0  10   2   94.49    5.20
   0  10   2   89.79    5.00
   1 -10   2  241.48   13.00
  -1 -10  -2  252.57   12.50
  -1 -10  -2  244.08   11.20
  -1  10  -2  245.68   11.40
   1  10   2  256.87   11.30
   1  10   2  244.48   11.20
  -1  10  -2  257.67   11.60
   2 -10   2    0.10    2.20
  -2 -10  -2   -0.10    1.10
  -2 -10  -2   -0.60    1.40
  -2  10  -2   -1.10    1.30
   2  10   2   -0.30    1.10
  -2  10  -2    0.80    1.50
   2  10   2   -0.30    1.00
   3 -10   2  166.58   11.10
  -3 -10  -2  181.88    9.40
  -3 -10  -2  177.68    9.80
   3  10   2  182.68    9.20
  -3  10  -2  202.08    9.50
   3  10   2  188.68    8.80
  -3  10  -2  192.18    9.60
  -4 -10  -2   67.19    5.30
   4 -10   2   72.59    7.40
  -4 -10  -2   57.99    5.20
  -4  10  -2   52.89    4.90
   4  10   2   62.69    4.80
  -4  10  -2   65.99    5.80
   4  10   2   72.09    4.40
  -5 -10  -2   77.09    6.50
   5 -10   2   70.29    7.30
  -5  10  -2   54.59    5.20
  -5  10  -2   51.69    5.90
   5  10   2   58.69    5.50
  -6 -10  -2   92.89    8.20
   6 -10   2   92.19    8.90
  -6  10  -2   96.39    7.30
   6  10   2   92.99    7.00
   7 -10   2   20.20    7.90
  -7 -10  -2   15.70    5.00
   7  10   2   27.80    4.80
  -7  10  -2   11.50    4.10
   7 -11  -2   12.50    5.20
  -7 -11   2   17.80    5.10
  -7  11   2   18.90    5.20
   7  11  -2   27.80    4.80
  -6 -11   2  107.69    8.70
   6 -11  -2   76.49    9.20
  -6 -11   2  112.39    8.00
   6  11  -2   89.99    7.30
  -6  11   2   93.49    6.30
  -6  11   2   86.39    8.30
  -5 -11   2   12.80    3.90
  -5 -11   2   13.00    3.20
   5 -11  -2    7.70    4.20
   5  11  -2    9.20    2.90
  -5  11   2    7.40    2.20
  -5  11   2    7.60    3.20
   4 -11  -2   51.29    6.50
  -4 -11   2   41.80    5.40
  -4 -11   2   45.30    4.20
  -4  11   2   40.10    3.60
   4  11  -2   46.30    4.40
  -4  11   2   39.60    4.50
  -3 -11   2  142.69    9.60
   3 -11  -2  137.39    9.90
  -3 -11   2  157.58    8.00
   3  11  -2  166.78    8.40
  -3  11   2  162.68    7.90
  -3  11   2  166.28    8.60
   2 -11  -2   -2.00    2.10
   2 -11  -2   -0.10    0.80
  -2 -11   2   -0.40    1.80
  -2 -11   2    0.90    1.00
  -2  11   2    0.50    1.10
   2  11  -2    0.60    1.30
  -2  11   2    1.10    1.50
  -1 -11   2  201.48   12.20
  -1 -11   2  232.38   10.30
   1 -11  -2  235.88   10.20
  -1  11   2  240.28   11.00
   1  11  -2  228.08   10.10
   1  11  -2  236.68   11.00
  -1  11   2  230.88   10.60
   0 -11  -2   69.79    4.00
   0 -11   2   75.39    6.20
   0 -11  -2   77.79    6.00
   0 -11   2   74.59    3.70
   0  11   2   64.89    4.20
   0  11  -2   65.69    4.60
   0  11   2   70.49    4.40
   0  11  -2   69.69    4.20
   1 -11   2   94.89    7.10
  -1 -11  -2  100.09    5.30
  -1 -11  -2   95.19    6.50
   1  11   2   88.19    5.30
  -1  11  -2   95.19    5.40
   1  11   2   97.49    5.30
  -1  11  -2   84.69    5.50
  -2 -11  -2  285.87   12.90
   2 -11   2  282.17   14.80
  -2 -11  -2  259.57   13.90
   2  11   2  281.67   12.90
  -2  11  -2  270.17   13.00
  -2  11  -2  284.67   13.10
   2  11   2  287.87   12.50
  -3 -11  -2   99.99    6.30
  -3 -11  -2  117.09    7.30
   3 -11   2  105.99    8.30
   3  11   2  105.39    5.70
  -3  11  -2   99.09    6.60
  -3  11  -2   98.69    6.50
   3  11   2  100.99    6.20
  -4 -11  -2    3.10    2.20
  -4 -11  -2    0.60    2.20
   4 -11   2    5.00    3.50
  -4  11  -2    1.40    2.50
  -4  11  -2   -2.10    2.00
   4  11   2    2.10    2.00
   5 -11   2   73.69    8.30
  -5 -11  -2   99.29    7.50
   5  11   2   63.99    5.80
  -5  11  -2   79.39    7.20
  -5  11  -2   68.99    6.10
   6 -11   2    2.10    4.10
  -6 -11  -2   -2.70    3.40
  -6  11  -2    1.30    3.30
  -6  11  -2   -4.90    2.60
   6  11   2    3.30    2.90
  -7 -11  -2   34.80    6.70
   7 -11   2   30.90    7.50
   7  11   2   29.00    4.60
  -7  11  -2   20.30    5.10
  -7  11  -2   29.20    5.00
   7 -12  -2   52.79    8.50
  -7 -12   2   66.59    7.70
  -7  12   2   40.20    6.20
   7  12  -2   52.49    6.30
  -6 -12   2    7.20    3.70
  -6 -12   2    1.60    3.50
   6 -12  -2    5.60    4.60
   6  12  -2    1.70    3.20
  -6  12   2   -0.40    3.30
  -6  12   2   -2.80    3.70
   5 -12  -2  109.69    9.70
  -5 -12   2  106.39    7.60
  -5 -12   2  125.69    9.30
  -5  12   2  114.99    6.80
  -5  12   2  104.69    7.90
   5  12  -2  103.29    7.60
  -4 -12   2    5.00    2.20
   4 -12  -2    5.50    3.70
  -4 -12   2    8.80    3.50
   4  12  -2    3.20    2.20
  -4  12   2    7.80    2.00
  -4  12   2   10.20    3.00
  -3 -12   2    6.50    2.90
  -3 -12   2    4.50    1.70
   3 -12  -2    7.80    3.50
  -3  12   2    3.90    1.60
  -3  12   2    5.60    2.30
   3  12  -2    5.50    2.00
   2 -12  -2   96.29    7.70
  -2 -12   2  112.19    7.90
  -2 -12   2   99.09    5.60
  -2  12   2   98.19    5.80
  -2  12   2  103.99    6.30
   2  12  -2  100.89    6.10
   1 -12  -2   36.80    5.20
  -1 -12   2   30.20    2.60
  -1 -12   2   23.40    4.20
   1 -12  -2   29.70    2.40
  -1  12   2   28.80    3.20
   1  12  -2   26.60    2.40
   1  12  -2   24.10    3.10
  -1  12   2   25.70    2.90
   0 -12   2  154.18    7.00
   0 -12   2  161.98   10.00
   0 -12  -2  154.68    9.40
   0 -12  -2  149.19    7.40
   0  12  -2  165.48    8.20
   0  12  -2  147.29    7.50
   0  12   2  150.98    7.80
   0  12   2  153.48    7.70
  -1 -12  -2  113.29    5.80
  -1 -12  -2   98.59    7.00
   1 -12   2   96.09    7.50
   1  12   2   96.29    5.80
  -1  12  -2  104.39    6.20
   1  12   2  107.69    5.70
  -1  12  -2  106.49    5.90
  -2 -12  -2   18.60    2.60
   2 -12   2   16.00    3.90
  -2 -12  -2   18.40    3.50
  -2  12  -2   11.70    2.40
   2  12   2   14.80    2.40
  -2  12  -2   17.80    2.80
   2  12   2   17.40    2.30
  -3 -12  -2  358.56   17.00
   3 -12   2  379.76   19.20
  -3 -12  -2  354.76   18.00
  -3  12  -2  376.76   17.30
   3  12   2  386.36   17.00
   3  12   2  369.86   16.30
  -3  12  -2  370.66   17.20
   4 -12   2  172.78   12.10
  -4 -12  -2  188.68   10.20
  -4  12  -2  176.88    9.90
  -4  12  -2  190.48   10.40
   4  12   2  175.38    9.70
   5 -12   2   15.10    5.20
  -5 -12  -2   16.30    3.80
  -5  12  -2    8.40    3.60
  -5  12  -2   10.60    3.40
   5  12   2   20.30    3.80
   6 -12   2    5.90    4.80
  -6 -12  -2   10.70    4.50
   6  12   2    5.60    3.30
  -6  12  -2    8.10    3.90
  -6  12  -2    7.80    3.60
   7 -12   2   16.60    6.30
  -7 -12  -2   11.70    5.70
  -7  12  -2   16.00    4.60
  -7  12  -2   11.80    4.60
   7  12   2    7.70    4.20
   7 -13  -2   31.80    7.10
  -7 -13   2   31.90    6.00
   7  13  -2   38.00    5.80
  -7  13   2   23.80    5.30
  -6 -13   2   89.49   11.30
   6 -13  -2   79.79    9.40
  -6 -13   2   95.99    8.00
   6  13  -2  100.19    8.00
  -6  13   2   54.29    7.30
  -5 -13   2    3.80    3.40
  -5 -13   2    4.90    3.00
   5 -13  -2    1.70    3.80
   5  13  -2    5.90    3.10
  -5  13   2    2.40    2.20
  -5  13   2    2.80    3.00
   4 -13  -2   47.70    6.90
  -4 -13   2   54.39    5.00
  -4 -13   2   67.29    7.60
  -4  13   2   50.49    4.50
   4  13  -2   71.59    5.70
  -4  13   2   58.09    5.70
  -3 -13   2  119.69    6.90
  -3 -13   2  110.69    8.80
   3 -13  -2  119.59    9.10
  -3  13   2  127.09    7.70
  -3  13   2  127.19    7.00
   3  13  -2  121.19    7.30
  -2 -13   2   -0.60    1.10
   2 -13  -2    1.40    2.70
  -2 -13   2    0.70    2.50
  -2  13   2    0.80    1.40
  -2  13   2    0.20    1.60
   2  13  -2    0.80    1.60
   1 -13  -2  215.88   13.00
  -1 -13   2  232.58   10.30
   1 -13  -2  217.98   10.10
  -1 -13   2  197.68   12.70
   1  13  -2  233.78   11.30
  -1  13   2  232.78   10.90
  -1  13   2  240.68   11.20
   1  13  -2  237.68   10.30
   0 -13  -2    7.70    1.60
   0 -13   2    7.40    3.10
   0 -13   2    8.50    1.30
   0 -13  -2    7.20    2.80
   0  13  -2    7.50    1.70
   0  13   2    6.50    1.80
   0  13   2    5.70    1.70
   0  13  -2    4.70    2.10
   1 -13   2    2.20    2.40
  -1 -13  -2    0.80    1.30
  -1 -13  -2    2.10    2.20
   1  13   2    1.00    1.20
   1  13   2   -0.60    1.20
  -1  13  -2   -1.80    1.80
  -1  13  -2    0.20    1.40
  -2 -13  -2   41.80    5.40
  -2 -13  -2   58.29    4.30
   2 -13   2   46.30    6.10
   2  13   2   47.30    3.70
  -2  13  -2   56.19    4.90
  -2  13  -2   55.99    4.80
   2  13   2   56.19    4.60
   3 -13   2   36.20    5.70
  -3 -13  -2   15.20    3.50
  -3 -13  -2   33.10    3.80
   3  13   2   26.50    3.40
  -3  13  -2   29.30    3.90
  -3  13  -2   27.30    3.70
  -4 -13  -2   27.40    4.10
   4 -13   2   24.60    5.40
  -4  13  -2   13.90    3.70
  -4  13  -2   23.10    4.00
   4  13   2   24.90    3.70
   5 -13   2   40.80    7.00
  -5 -13  -2   46.60    5.50
   5  13   2   41.00    5.20
  -5  13  -2   33.80    4.70
  -5  13  -2   29.20    4.90
   6 -13   2    1.00    4.70
  -6 -13  -2   -0.30    4.20
  -6  13  -2    4.20    3.50
  -6  13  -2    2.50    3.40
   6  13   2    4.10    3.50
   6 -14  -2    5.40    5.00
  -6 -14   2    4.10    4.00
  -6  14   2    3.30    3.50
   6  14  -2    7.90    4.00
   5 -14  -2   61.19    8.10
  -5 -14   2   77.99    8.80
  -5 -14   2   74.59    6.70
   5  14  -2   72.69    6.60
  -5  14   2   69.19    5.80
  -5  14   2   67.39    7.10
   4 -14  -2   17.20    4.80
  -4 -14   2   24.70    5.20
  -4 -14   2   18.60    3.20
   4  14  -2   18.00    3.30
  -4  14   2   14.30    3.70
  -4  14   2   23.60    3.20
  -3 -14   2    6.10    3.40
  -3 -14   2    7.70    2.10
   3 -14  -2    6.10    3.70
  -3  14   2    2.00    2.50
   3  14  -2    4.60    2.10
  -3  14   2    5.90    2.10
  -2 -14   2  422.76   18.20
   2 -14  -2  397.46   21.00
  -2 -14   2  387.56   20.90
  -2  14   2  438.36   18.70
   2  14  -2  403.36   18.90
  -2  14   2  427.76   19.00
   1 -14  -2    1.70    1.20
   1 -14  -2    1.50    2.70
  -1 -14   2    1.20    1.10
  -1 -14   2    1.10    2.50
   1  14  -2    1.30    1.80
  -1  14   2    2.50    1.80
  -1  14   2    5.00    1.80
   0 -14  -2   16.60    3.90
   0 -14   2   17.40    4.20
   0 -14  -2   16.10    2.10
   0  14   2   18.20    2.70
   0  14  -2   15.50    2.30
   0  14   2   17.50    2.70
   0  14  -2   17.20    2.80
  -1 -14  -2  241.88   13.40
  -1 -14  -2  250.17   11.30
   1 -14   2  238.98   13.90
   1  14   2  241.58   11.40
  -1  14  -2  235.28   11.60
   1  14   2  238.58   11.60
  -1  14  -2  233.48   11.90
  -2 -14  -2    4.00    1.80
  -2 -14  -2    6.60    2.90
   2 -14   2    4.50    3.20
   2  14   2    6.00    2.10
  -2  14  -2    4.80    2.20
   2  14   2    3.20    1.60
  -2  14  -2    7.60    2.60
  -3 -14  -2   68.19    6.60
   3 -14   2   74.89    7.60
  -3 -14  -2   76.59    5.80
  -3  14  -2   77.79    6.50
   3  14   2   71.79    5.50
  -3  14  -2   71.99    5.90
  -4 -14  -2    0.70    2.70
   4 -14   2    0.50    3.70
  -4  14  -2   -0.80    2.80
  -4  14  -2    0.20    2.80
   4  14   2   -1.20    2.50
   5 -14   2   23.70    6.20
  -5 -14  -2   35.60    5.30
  -5  14  -2   21.60    4.30
   5  14   2   25.80    4.40
  -5  14  -2   25.50    4.80
   6 -14   2   63.19    9.00
  -6 -14  -2   67.59    7.50
  -6  14  -2   47.60    5.90
  -6  14  -2   26.00    5.30
   6  14   2   58.39    6.10
  -6 -15   2   19.00    4.80
   6 -15  -2   15.30    5.80
   6  15  -2   15.80    4.30
  -6  15   2    6.70    3.90
  -5 -15   2    2.10    4.00
   5 -15  -2   -1.00    3.80
  -5 -15   2   -3.90    2.70
  -5  15   2    3.50    3.40
   5  15  -2    3.50    3.10
  -4 -15   2   36.70    6.60
   4 -15  -2   25.20    5.70
  -4 -15   2   25.80    3.90
   4  15  -2   23.80    3.80
  -4  15   2   27.30    3.70
  -4  15   2   26.40    4.50
  -3 -15   2   46.80    6.70
  -3 -15   2   32.90    3.70
   3 -15  -2   34.80    6.40
  -3  15   2   37.50    4.70
  -3  15   2   26.70    3.50
   3  15  -2   37.00    4.50
  -2 -15   2   20.20    4.50
  -2 -15   2   22.70    2.80
   2 -15  -2   29.00    5.50
  -2  15   2   27.30    3.80
   2  15  -2   23.80    3.60
  -2  15   2   32.80    3.70
  -1 -15   2   42.50    3.30
  -1 -15   2   41.70    6.40
   1 -15  -2   60.99    7.50
   1  15  -2   49.20    4.70
  -1  15   2   52.99    4.70
  -1  15   2   47.90    4.70
   0 -15   2   48.60    7.30
   0 -15  -2   38.90    3.40
   0 -15  -2   59.19    6.90
   0  15   2   51.19    4.50
   0  15  -2   45.30    4.60
   0  15   2   39.40    4.10
   0  15  -2   37.10    3.60
   1 -15   2    6.10    3.30
  -1 -15  -2    9.50    3.50
  -1 -15  -2    4.10    1.70
  -1  15  -2   10.10    2.40
   1  15   2    8.00    2.00
   1  15   2    5.90    2.10
  -1  15  -2    9.60    2.70
  -2 -15  -2   61.69    4.80
   2 -15   2   61.99    7.50
  -2 -15  -2   62.39    7.40
  -2  15  -2   51.49    5.10
  -2  15  -2   57.89    5.40
   2  15   2   66.79    5.40
   3 -15   2    5.50    3.80
  -3 -15  -2    9.80    2.90
  -3 -15  -2    9.20    3.70
  -3  15  -2    9.50    3.20
  -3  15  -2    8.40    3.10
   3  15   2    9.30    2.70
  -4 -15  -2   38.70    4.80
   4 -15   2   38.10    6.50
  -4  15  -2   34.00    4.80
   4  15   2   47.00    5.40
  -4  15  -2   28.50    4.80
  -5 -15  -2  100.89    8.50
   5 -15   2  101.09   10.50
   5  15   2   88.99    7.90
  -5  15  -2   86.99    7.90
   6 -15   2   16.20    5.80
  -6 -15  -2   13.40    5.00
   6  15   2    4.60    3.80
  -6  15  -2   13.00    4.40
  -6  15  -2    4.30    3.90
  -5 -16   2   35.50    7.00
   5 -16  -2   24.90    6.70
  -5 -16   2   28.00    4.60
   5  16  -2   25.30    4.50
  -5  16   2   31.70    5.20
  -4 -16   2   24.80    3.80
   4 -16  -2   15.30    5.30
  -4 -16   2   17.70    5.60
  -4  16   2   12.90    3.20
  -4  16   2   24.00    4.40
   4  16  -2   16.20    3.60
  -3 -16   2   51.09    7.40
  -3 -16   2   44.10    4.20
   3 -16  -2   47.50    7.40
  -3  16   2   45.30    4.80
   3  16  -2   40.60    4.80
  -3  16   2   41.30    5.10
  -2 -16   2   82.69    8.30
  -2 -16   2   83.49    5.30
   2 -16  -2   88.79    9.80
  -2  16   2   83.69    6.00
   2  16  -2   78.99    6.70
  -2  16   2   82.09    6.20
  -1 -16   2  102.89    9.00
   1 -16  -2  102.79    8.70
  -1  16   2  113.39    6.90
   1  16  -2  106.59    7.10
  -1  16   2  108.89    6.80
   0 -16   2   48.80    7.30
   0 -16  -2   52.99    6.60
   0  16   2   38.10    4.10
   0  16   2   47.80    4.50
   0  16  -2   45.70    4.10
   0  16  -2   36.20    4.40
  -1 -16  -2   71.89    7.80
  -1 -16  -2  110.59    6.10
   1 -16   2  103.99    9.10
   1  16   2  110.39    6.70
  -1  16  -2   94.19    6.80
  -1  16  -2  104.99    6.50
   1  16   2  106.39    6.30
  -2 -16  -2    5.00    3.20
   2 -16   2    5.80    3.60
  -2 -16  -2    5.40    2.10
  -2  16  -2    4.80    2.60
   2  16   2    5.70    2.40
  -2  16  -2    4.30    2.70
  -3 -16  -2   39.60    4.60
  -3 -16  -2   43.40    6.70
   3 -16   2   54.59    7.60
  -3  16  -2   43.70    5.30
   3  16   2   54.49    5.50
  -3  16  -2   51.29    5.50
   4 -16   2   19.30    5.80
  -4 -16  -2   15.00    3.80
  -4  16  -2   11.40    3.90
   4  16   2   20.20    3.90
  -4  16  -2   11.60    3.90
  -5 -16  -2    8.30    4.10
   5 -16   2   11.40    5.20
   5  16   2    7.90    3.50
  -5  16  -2    4.60    3.70
  -5  16  -2    7.60    3.90
   5 -17  -2   -0.50    4.60
  -5 -17   2   -0.40    3.20
  -5 -17   2    1.60    5.00
  -5  17   2    4.10    3.70
   5  17  -2    3.20    3.60
   4 -17  -2   35.50    6.90
  -4 -17   2   43.60    7.50
  -4 -17   2   44.90    5.00
  -4  17   2   38.80    5.50
   4  17  -2   34.60    5.10
   3 -17  -2    5.90    4.60
  -3 -17   2   16.90    2.90
  -3 -17   2   18.10    5.30
  -3  17   2   13.80    3.20
  -3  17   2   18.70    4.00
   3  17  -2   20.30    3.80
  -2 -17   2   -0.20    3.40
   2 -17  -2    0.60    3.70
  -2  17   2   -1.60    2.20
  -2  17   2    0.70    2.20
   2  17  -2   -2.70    2.40
   1 -17  -2   18.50    4.90
  -1 -17   2   26.00    5.70
  -1  17   2   26.70    3.80
  -1  17   2   23.70    3.60
   1  17  -2   22.60    3.90
   0 -17   2   28.40    6.00
   0 -17  -2   25.40    5.40
   0  17   2   26.80    3.80
   0  17   2   17.60    3.10
   0  17  -2   15.30    3.50
   1 -17   2    6.30    4.00
  -1 -17  -2   12.50    4.30
  -1 -17  -2    4.90    1.90
   1  17   2   10.10    2.80
  -1  17  -2    9.60    2.50
  -1  17  -2    6.80    2.90
   1  17   2    5.00    2.70
  -2 -17  -2   68.79    8.40
  -2 -17  -2   57.39    5.20
   2 -17   2   51.39    7.70
  -2  17  -2   48.80    5.30
   2  17   2   59.19    5.80
  -2  17  -2   56.69    5.90
   3 -17   2    1.60    4.00
  -3 -17  -2    7.20    2.80
  -3 -17  -2    4.90    3.80
  -3  17  -2    3.70    3.50
  -3  17  -2    4.80    3.10
   3  17   2    5.40    2.70
   4 -17   2    2.70    4.60
  -4 -17  -2   -1.20    3.00
   4  17   2   -0.40    2.90
  -4  17  -2   -5.00    3.10
  -4  17  -2    2.80    3.40
   5 -17   2   46.80    8.10
  -5 -17  -2   61.39    6.90
  -5  17  -2   35.60    5.90
   5  17   2   51.59    6.10
  -5  17  -2   40.50    5.90
   4 -18  -2    3.60    4.70
  -4 -18   2   19.20    3.80
  -4 -18   2   21.00    6.20
   4  18  -2   16.50    4.00
  -4  18   2    8.30    3.80
   3 -18  -2   23.70    6.70
  -3 -18   2   19.20    5.90
  -3 -18   2   17.30    3.20
   3  18  -2   19.00    4.10
  -3  18   2   17.80    3.50
  -3  18   2   18.30    4.10
   2 -18  -2   39.90    6.90
  -2 -18   2   57.49    8.50
  -2  18   2   48.30    5.50
  -2  18   2   44.90    5.00
   2  18  -2   54.09    5.80
  -1 -18   2    8.50    4.50
   1 -18  -2   12.40    4.70
  -1  18   2    3.90    2.40
  -1  18   2    9.90    2.90
   1  18  -2   17.70    3.70
   0 -18  -2   85.59    9.10
   0 -18   2   72.09    9.50
   0  18   2   86.19    6.30
   0  18  -2   76.29    7.20
   0  18   2   72.09    6.20
  -1 -18  -2   37.10    6.80
   1 -18   2   33.50    7.00
  -1  18  -2   33.80    4.80
   1  18   2   25.70    4.10
  -1  18  -2   25.50    3.80
   2 -18   2    2.90    3.90
  -2 -18  -2    1.80    3.50
  -2 -18  -2    6.40    2.40
  -2  18  -2    6.80    3.50
  -2  18  -2    3.00    2.80
   2  18   2    1.70    2.70
  -3 -18  -2   50.49    5.30
  -3 -18  -2   24.90    6.90
   3 -18   2   52.19    8.00
   3  18   2   52.59    5.70
  -3  18  -2   54.49    6.30
  -3  18  -2   30.50    4.80
  -4 -18  -2   38.20    5.30
   4 -18   2   41.90    7.70
   4  18   2   42.30    5.30
  -4  18  -2   30.80    5.50
  -4  18  -2   30.90    5.40
   4 -19  -2   37.60    7.70
  -4 -19   2   32.40    4.70
  -4 -19   2   28.20    7.10
   4  19  -2   19.90    4.70
  -4  19   2   25.10    5.00
  -3 -19   2    6.20    4.90
   3 -19  -2    9.30    5.50
   3  19  -2    6.90    3.60
  -3  19   2    5.10    3.50
  -2 -19   2    3.60    4.50
   2 -19  -2    0.10    4.00
  -2  19   2    2.00    2.70
   2  19  -2   -1.80    2.80
  -2  19   2    0.50    2.70
   1 -19  -2   39.10    7.10
  -1 -19   2   47.70    8.10
   1  19  -2   47.70    5.80
  -1  19   2   41.70    5.00
  -1  19   2   39.90    5.00
   0 -19  -2   14.40    5.20
   0 -19   2   15.50    5.30
   0  19  -2   18.50    4.10
   0  19   2   15.60    3.50
  -1 -19  -2    4.70    4.20
   1 -19   2    3.30    4.20
   1  19   2    8.80    3.20
  -1  19  -2    4.10    3.30
  -2 -19  -2   15.10    5.20
   2 -19   2   17.50    5.90
  -2  19  -2   17.90    4.40
   2  19   2   16.60    3.80
  -2  19  -2   11.70    3.60
   3 -19   2   10.40    5.20
  -3 -19  -2   12.60    3.30
  -3  19  -2   12.60    4.30
   3  19   2   16.20    4.00
  -3  19  -2   13.00    4.00
  -3 -20   2   11.10    6.00
   3 -20  -2   14.10    5.60
  -3  20   2   11.70    4.10
   3  20  -2   12.30    4.20
   2 -20  -2   26.70    6.70
  -2 -20   2   10.70    5.70
   2  20  -2   27.10    4.70
  -2  20   2   23.10    4.30
  -2  20   2   26.30    4.60
  -1 -20   2   33.60    7.20
   1 -20  -2   32.30    7.10
   1  20  -2   41.80    5.60
  -1  20   2   42.80    5.20
  -1  20   2   34.60    4.90
   0 -20  -2   36.50    7.40
   0 -20   2   37.40    7.80
   0  20  -2   39.70    5.80
   0  20   2   55.39    5.90
   1 -20   2   26.20    7.00
  -1 -20  -2   23.10    6.00
  -1  20  -2   15.80    4.30
   1  20   2   21.70    4.40
  -2 -20  -2    7.40    4.80
   2 -20   2    9.10    5.60
  -2  20  -2    2.10    3.60
   2  20   2    8.10    3.60
   1 -21  -2    9.30    5.20
  -1 -21   2    7.50    5.20
  -1  21   2   13.10    3.80
   1  21  -2    8.00    3.90
   0 -21   2   21.40    6.50
   0 -21  -2   34.60    7.10
   0  21  -2   37.70    5.60
   0  21   2   41.30    5.40
   9   0  -3   -4.70    3.60
  -8   0   3   -1.90    3.20
   8   0  -3   -1.10    2.90
  -8   0   3    1.30    4.10
  -7   0   3   -0.80    2.40
  -7   0   3    0.50    3.30
  -7   0   3   -3.20    2.20
   7   0  -3    0.10    2.30
  -6   0   3    1.30    1.90
  -6   0   3   -2.60    1.90
  -6   0   3   -0.80    2.60
  -5   0   3   -1.10    2.00
  -5   0   3    0.40    1.50
  -5   0   3    0.50    1.40
  -4   0   3    0.10    1.10
  -4   0   3   -1.00    1.60
  -4   0   3   -0.90    1.00
  -3   0   3    0.50    0.90
  -3   0   3   -1.10    0.80
   3   0  -3   -0.40    0.80
  -3   0   3   -0.60    1.20
  -2   0   3    0.40    0.90
   2   0  -3    0.10    0.80
   2   0  -3   -0.40    0.60
  -2   0   3    0.40    0.70
  -1   0   3   -0.40    0.70
   1   0  -3   -0.10    0.60
  -1   0   3   -0.10    0.60
   0   0  -3    0.00    0.70
   0   0   3   -0.50    0.60
   0   0   3    0.30    0.60
   0   0  -3   -0.30    0.50
  -1   0  -3   -0.40    0.60
  -1   0  -3   -0.40    0.70
   1   0   3   -0.90    0.60
   2   0   3   -0.30    0.80
  -2   0  -3   -0.50    0.80
  -2   0  -3   -0.30    0.90
  -3   0  -3   -0.70    1.10
  -3   0  -3   -0.70    0.90
   3   0   3    0.00    1.10
  -4   0  -3   -0.50    1.30
  -4   0  -3    0.10    1.20
   4   0   3    0.40    1.30
  -5   0  -3    0.80    1.60
  -5   0  -3    0.90    1.90
   5   0   3   -2.50    1.70
  -6   0  -3    0.00    2.20
  -6   0  -3    0.30    2.10
   6   0   3    1.60    2.30
   7   0   3    0.30    2.70
  -7   0  -3    0.10    2.80
  -7   0  -3    2.60    2.80
   8   0   3   -0.60    3.20
  -8   0  -3    1.70    3.60
  -8   0  -3   -0.30    3.20
   8  -1  -3    6.00    3.20
  -8  -1   3    0.80    3.40
  -8  -1   3    1.50    4.00
  -8   1   3    2.10    4.30
   8   1  -3    0.90    3.10
  -8   1   3   -0.20    3.30
  -7  -1   3    2.00    3.40
  -7  -1   3    1.70    2.60
  -7   1   3    3.10    2.70
  -7   1   3    3.60    2.70
  -7   1   3    3.30    3.50
   7   1  -3    3.70    2.50
  -6  -1   3    6.10    3.00
  -6  -1   3    4.10    2.00
  -6  -1   3    4.20    2.20
   6   1  -3   -0.10    2.00
  -6   1   3    2.10    2.10
  -6   1   3    2.30    1.90
  -6   1   3    1.30    2.00
  -6   1   3    4.00    3.00
  -5  -1   3   19.60    3.50
  -5  -1   3   24.30    2.50
  -5  -1   3   19.00    2.60
  -5   1   3   23.30    2.80
  -5   1   3   21.50    2.40
  -5   1   3   20.80    3.50
  -5   1   3   23.50    2.80
   5   1  -3   21.30    2.50
  -4  -1   3  312.17   14.30
  -4  -1   3  298.57   12.80
  -4  -1   3  300.17   13.20
  -4   1   3  301.07   13.10
  -4   1   3  280.57   12.70
  -4   1   3  296.17   13.10
   4   1  -3  295.37   12.90
  -4   1   3  293.27   14.30
  -3  -1   3   -0.70    0.80
  -3  -1   3   -0.50    0.90
  -3  -1   3    0.20    1.20
  -3   1   3   -1.10    0.90
   3   1  -3    0.70    0.90
  -3   1   3   -0.30    1.40
  -3   1   3    0.20    0.70
  -2  -1   3  869.11   36.80
   2  -1  -3  889.01   36.10
  -2  -1   3  886.21   36.20
  -2  -1   3  891.51   35.90
  -2   1   3  883.21   36.90
   2   1  -3  900.31   35.90
  -2   1   3  887.11   36.20
  -1  -1   3   39.10    2.10
  -1  -1   3   35.70    2.60
   1  -1  -3   37.50    2.30
  -1   1   3   35.50    2.20
   1   1  -3   39.20    2.00
   1   1  -3   38.00    2.30
  -1   1   3   38.30    2.60
   0  -1  -3   19.00    1.20
   0  -1   3   20.30    1.70
   0  -1  -3   18.60    1.60
   0  -1   3   18.20    1.40
   0   1   3   19.70    1.50
   0   1   3   20.10    1.60
   0   1  -3   18.10    1.50
   0   1  -3   17.70    1.30
   1  -1   3   29.30    2.10
   1  -1   3   37.00    2.20
  -1  -1  -3   27.70    1.90
  -1  -1  -3   32.50    2.20
  -1   1  -3   31.10    2.10
  -1   1  -3   30.60    2.00
   1   1   3   32.60    2.20
  -2  -1  -3  175.18    8.10
  -2  -1  -3  177.78    8.00
   2  -1   3  178.58    8.20
  -2   1  -3  183.18    7.90
  -2   1  -3  174.58    8.00
   2   1   3  178.98    8.20
   3  -1   3    0.20    1.00
  -3  -1  -3   -1.10    1.00
  -3  -1  -3   -0.50    1.10
  -3   1  -3    0.50    1.10
   3   1   3   -0.70    0.90
  -3   1  -3    0.00    0.90
  -4  -1  -3    4.90    1.70
   4  -1   3    4.80    1.80
  -4  -1  -3    5.70    1.60
  -4   1  -3    2.70    1.40
  -4   1  -3    6.40    1.80
   4   1   3    5.20    1.80
  -5  -1  -3    2.70    1.80
   5  -1   3    5.50    2.20
  -5  -1  -3    1.70    1.90
  -5   1  -3    1.20    1.60
   5   1   3    4.20    2.00
  -5   1  -3    4.80    2.00
  -6  -1  -3    5.10    2.60
   6  -1   3    8.10    2.80
  -6  -1  -3    7.60    2.60
  -6   1  -3    9.00    2.30
  -6   1  -3   11.20    3.10
   6   1   3    7.00    2.70
  -7  -1  -3    5.70    3.20
   7  -1   3    4.70    3.00
  -7  -1  -3   11.10    3.30
  -7   1  -3    3.70    2.80
  -7   1  -3    6.60    3.30
   7   1   3    6.60    3.20
  -8  -1  -3    2.30    3.70
   8  -1   3   10.40    4.00
  -8  -1  -3    9.80    3.90
  -8   1  -3    3.60    3.80
   8   1   3    7.40    3.80
  -8  -2   3   11.20    4.10
  -8  -2   3    8.70    4.60
  -8   2   3    6.60    4.80
  -8   2   3    7.60    3.60
  -8   2   3    8.40    3.50
   8   2  -3   12.40    3.60
  -7  -2   3    0.80    3.40
  -7  -2   3   -3.10    2.50
  -7   2   3    0.50    2.60
  -7   2   3    1.70    2.30
   7   2  -3    2.10    2.60
  -7   2   3   -2.10    3.30
  -7   2   3    0.70    2.60
  -6  -2   3    2.90    2.30
  -6  -2   3    2.00    2.60
  -6   2   3    0.30    1.90
  -6   2   3    0.60    1.80
   6   2  -3    2.00    2.20
  -6   2   3    6.20    2.20
  -6   2   3    1.80    3.00
  -5  -2   3   17.00    2.20
  -5  -2   3   16.70    2.60
  -5  -2   3   17.80    3.40
  -5   2   3   13.60    1.90
  -5   2   3   15.80    2.40
  -5   2   3   23.00    3.90
  -5   2   3   14.20    2.40
   5   2  -3   19.00    2.40
  -4  -2   3  395.86   18.40
  -4  -2   3  402.36   16.90
  -4  -2   3  417.26   17.50
  -4   2   3  386.76   17.40
  -4   2   3  395.96   18.50
   4   2  -3  411.96   17.20
  -4   2   3  407.46   17.00
   3  -2  -3   11.00    1.50
  -3  -2   3   15.50    1.40
  -3  -2   3    8.30    1.40
  -3  -2   3   11.00    2.10
  -3   2   3   10.50    1.10
  -3   2   3   11.40    1.70
   3   2  -3   11.40    1.40
  -3   2   3   15.00    2.40
  -2  -2   3  144.09    7.60
  -2  -2   3  157.78    6.60
  -2  -2   3  156.28    7.00
   2  -2  -3  152.08    6.90
   2   2  -3  152.78    6.80
  -2   2   3  155.48    7.70
  -2   2   3  157.38    7.10
   1  -2  -3    6.30    1.00
  -1  -2   3    4.90    0.70
  -1  -2   3    6.30    1.40
   1   2  -3    4.40    0.80
  -1   2   3    6.50    1.30
   1   2  -3    5.40    0.90
  -1   2   3    3.30    0.90
   0  -2   3   -0.90    0.80
   0  -2  -3    0.00    0.40
   0  -2  -3    0.90    0.80
   0  -2   3    0.00    0.50
   0   2   3   -0.10    0.60
   0   2   3    0.10    0.60
   0   2  -3    1.30    0.70
   0   2  -3    0.80    0.60
  -1  -2  -3    2.10    1.00
   1  -2   3    3.20    0.90
  -1  -2  -3    1.50    0.80
   1  -2   3    2.50    1.00
  -1   2  -3    2.90    0.90
  -1   2  -3    1.80    0.80
   1   2   3    2.80    0.90
   2  -2   3   27.30    2.50
  -2  -2  -3   32.60    2.40
  -2  -2  -3   35.80    2.50
   2  -2   3   29.90    2.40
  -2   2  -3   33.60    2.40
  -2   2  -3   35.80    2.20
   2   2   3   37.10    2.50
  -3  -2  -3    5.50    1.40
  -3  -2  -3    3.20    1.30
   3  -2   3    2.90    1.30
   3  -2   3    3.50    1.50
  -3   2  -3    2.40    1.20
   3   2   3    3.30    1.30
  -3   2  -3    3.80    1.10
  -4  -2  -3   34.40    3.20
   4  -2   3   37.40    3.40
  -4  -2  -3   28.90    3.00
   4  -2   3   40.00    3.60
   4   2   3   35.30    3.40
  -4   2  -3   35.60    3.00
  -4   2  -3   44.90    3.80
   5  -2   3    6.30    2.40
  -5  -2  -3   10.60    2.40
   5  -2   3    6.10    2.10
  -5  -2  -3    5.70    2.00
   5   2   3    6.60    2.30
  -5   2  -3    7.00    2.40
  -5   2  -3    6.70    1.90
  -6  -2  -3   -0.10    2.40
  -6  -2  -3    3.10    2.40
   6  -2   3   -1.40    2.20
  -6   2  -3   -0.10    2.40
  -6   2  -3    1.20    1.90
   6   2   3    2.10    2.40
  -7  -2  -3    3.50    3.10
   7  -2   3   -0.60    2.90
  -7  -2  -3    3.30    3.10
   7   2   3    5.40    3.00
  -7   2  -3    0.90    3.00
  -7   2  -3    6.40    2.80
  -8  -2  -3   -2.70    3.40
  -8  -2  -3   -3.10    3.40
   8  -2   3   -3.50    3.10
  -8   2  -3   -3.10    3.50
   8   2   3   -0.20    3.50
  -8  -3   3    5.30    3.80
  -8  -3   3    0.40    4.10
   8  -3  -3    1.80    2.90
  -8   3   3    3.00    2.90
   8   3  -3    1.40    3.10
  -8   3   3    2.50    3.70
  -7  -3   3    1.10    2.90
  -7  -3   3   -0.60    3.10
  -7   3   3   -0.20    2.10
   7   3  -3    2.10    2.60
  -7   3   3    0.40    2.70
  -7   3   3    0.60    3.80
  -6  -3   3   12.10    2.70
  -6  -3   3   13.20    3.60
   6   3  -3   13.60    2.70
  -6   3   3   15.10    4.00
  -6   3   3   13.80    2.90
  -6   3   3   15.10    2.40
   6   3  -3    8.30    3.00
  -5  -3   3    0.60    2.00
  -5  -3   3   -1.00    1.50
  -5   3   3   -1.00    1.60
  -5   3   3    1.10    2.40
   5   3  -3   -0.40    1.60
  -5   3   3    0.40    1.20
   4  -3  -3  115.19    5.80
  -4  -3   3  109.49    6.90
  -4  -3   3  112.49    5.30
  -4  -3   3  115.49    6.00
  -4   3   3  112.99    5.40
  -4   3   3  108.79    7.10
  -4   3   3  111.99    6.00
   4   3  -3  109.89    5.80
  -3  -3   3    0.20    1.00
  -3  -3   3   -0.50    1.20
   3  -3  -3   -0.20    0.90
  -3   3   3   -0.50    0.60
  -3   3   3   -0.40    1.00
   3   3  -3    1.50    1.00
  -3   3   3   -0.70    1.30
  -2  -3   3   65.19    3.50
  -2  -3   3   57.99    4.10
   2  -3  -3   65.29    3.40
  -2   3   3   67.09    3.70
   2   3  -3   66.49    3.50
  -2   3   3   64.39    4.20
  -1  -3   3  310.67   13.10
   1  -3  -3  315.47   13.50
  -1  -3   3  339.77   14.30
   1   3  -3  314.47   13.40
  -1   3   3  316.57   14.00
  -1   3   3  325.97   13.70
   0  -3   3    4.60    1.30
   0  -3   3    6.70    0.90
   0  -3  -3    6.30    1.10
   0   3   3    6.50    1.20
   0   3  -3    5.60    0.90
   0   3  -3    3.90    0.90
   0   3   3    6.60    0.70
   0   3   3    7.40    1.20
   1  -3   3   65.29    4.10
  -1  -3  -3   74.59    3.60
   1  -3   3   67.89    3.70
  -1  -3  -3   70.49    3.80
   1   3   3   74.09    3.80
  -1   3  -3   72.39    3.50
  -1   3  -3   69.89    3.70
   2  -3   3   64.59    3.90
  -2  -3  -3   67.59    4.00
   2  -3   3   71.99    4.30
  -2  -3  -3   71.79    3.80
  -2   3  -3   66.79    3.40
   2   3   3   71.19    3.90
  -2   3  -3   73.49    3.90
   3  -3   3   94.99    5.50
  -3  -3  -3   99.59    5.40
  -3  -3  -3   96.29    5.30
   3  -3   3  112.59    5.90
   3   3   3  100.79    5.40
  -3   3  -3   98.19    4.80
  -3   3  -3   95.99    5.40
   4  -3   3   29.00    3.40
  -4  -3  -3   18.50    2.70
  -4  -3  -3   20.20    2.50
   4  -3   3   24.10    2.90
   4   3   3   23.50    2.80
  -4   3  -3   18.20    2.40
  -4   3  -3   29.90    2.50
   5  -3   3    6.10    2.40
  -5  -3  -3    3.20    2.00
   5  -3   3    3.00    2.00
  -5  -3  -3    1.80    2.00
  -5   3  -3    3.90    1.70
   5   3   3    5.40    2.30
  -5   3  -3    3.50    2.20
  -6  -3  -3    6.80    2.90
  -6  -3  -3    9.60    2.90
   6  -3   3    6.10    2.80
   6   3   3    8.50    2.90
  -6   3  -3   10.60    2.90
  -6   3  -3   10.00    2.30
  -7  -3  -3   -3.30    2.70
   7  -3   3    4.40    3.00
  -7  -3  -3    1.50    3.20
  -7   3  -3    2.10    3.20
   7   3   3   -2.10    2.80
   8  -3   3   44.70    5.70
  -8  -3  -3   35.70    5.80
  -8  -3  -3   29.90    5.20
   8   3   3   39.90    8.00
  -8   3  -3   32.20    5.30
   8  -4  -3    1.40    4.40
  -8  -4   3    7.80    4.10
   8   4  -3    2.90    3.40
  -8   4   3    4.30    2.90
  -8   4   3    2.30    3.70
  -7  -4   3    6.70    3.20
  -7  -4   3    5.70    3.60
   7  -4  -3    8.70    2.60
  -7   4   3   10.30    3.40
   7   4  -3    2.80    2.90
  -7   4   3    5.80    2.40
  -6  -4   3   14.00    3.50
  -6  -4   3   10.30    2.80
   6  -4  -3   13.10    2.40
   6   4  -3   10.80    2.80
  -6   4   3    9.20    3.80
  -6   4   3   14.00    3.20
  -6   4   3   11.10    2.30
  -5  -4   3    8.30    2.70
   5  -4  -3   10.30    1.90
  -5  -4   3    6.20    2.00
  -5   4   3    7.60    1.60
   5   4  -3    8.00    1.50
  -5   4   3    5.20    2.70
   5   4  -3    8.00    2.10
  -5   4   3    5.30    2.20
   4  -4  -3    1.70    1.20
  -4  -4   3    1.30    1.30
  -4  -4   3   -0.40    1.60
  -4   4   3    0.10    0.90
  -4   4   3    0.70    2.00
  -4   4   3    2.10    1.50
   4   4  -3   -1.10    1.20
   3  -4  -3   31.50    2.40
  -3  -4   3   29.30    2.70
  -3  -4   3   31.60    3.20
   3   4  -3   34.70    2.70
  -3   4   3   35.10    2.10
  -3   4   3   36.80    3.90
  -3   4   3   27.80    2.80
  -2  -4   3   31.80    2.40
  -2  -4   3   34.60    3.20
   2  -4  -3   32.30    2.30
  -2   4   3   33.40    2.60
  -2   4   3   40.90    3.20
   2   4  -3   32.50    2.40
  -1  -4   3   71.79    3.50
   1  -4  -3   71.39    3.70
  -1   4   3   71.29    3.80
  -1   4   3   69.49    4.10
   1   4  -3   63.89    3.60
   0  -4   3    9.50    1.80
   0  -4  -3   11.80    1.70
   0  -4  -3    9.90    1.40
   0  -4   3    9.60    1.10
   0   4  -3    8.70    1.00
   0   4  -3   10.40    1.30
   0   4   3   11.00    1.00
   0   4   3    9.50    1.40
  -1  -4  -3   17.30    1.90
   1  -4   3   15.50    2.40
   1  -4   3   17.00    1.70
   1   4   3   17.90    1.90
  -1   4  -3   14.40    1.60
   2  -4   3  116.49    6.40
   2  -4   3  112.09    5.90
  -2  -4  -3  115.39    5.90
  -2  -4  -3  114.99    5.70
   2   4   3  122.09    5.80
  -2   4  -3  119.09    5.80
  -3  -4  -3    3.10    1.30
   3  -4   3    3.60    1.40
  -3  -4  -3    5.90    1.60
   3  -4   3    5.10    2.00
   3   4   3    3.90    1.40
  -3   4  -3    4.80    1.00
  -3   4  -3    2.70    1.40
  -4  -4  -3    3.80    1.70
  -4  -4  -3    3.40    1.60
   4  -4   3    3.60    1.70
   4  -4   3    1.70    2.00
  -4   4  -3    3.80    1.70
   4   4   3    2.50    1.60
  -4   4  -3    2.60    1.20
   5  -4   3  109.99    6.80
  -5  -4  -3  101.89    6.40
  -5  -4  -3  114.89    6.80
   5  -4   3  106.59    7.10
  -5   4  -3  102.59    5.70
   5   4   3  110.19    6.60
  -5   4  -3  115.99    6.70
  -6  -4  -3   -1.20    2.40
  -6  -4  -3    1.80    2.40
   6  -4   3   -2.10    2.20
  -6   4  -3   -0.10    2.30
   6   4   3    2.90    2.40
   7  -4   3    3.50    3.10
  -7  -4  -3    5.70    3.40
  -7  -4  -3    1.90    3.00
   7   4   3    2.90    2.90
  -7   4  -3    0.50    3.10
   8  -4   3    6.90    3.60
  -8  -4  -3    4.50    4.20
   8   4   3   -1.00    3.60
  -8   4  -3    0.60    3.60
  -8  -5   3   -0.30    3.80
   8  -5  -3    6.60    4.90
  -8   5   3   -5.30    3.60
   8   5  -3    2.00    3.50
  -7  -5   3    2.00    3.20
   7  -5  -3    1.90    3.90
   7  -5  -3    3.00    3.60
  -7  -5   3    0.80    3.00
  -7   5   3    3.80    2.30
  -7   5   3   -0.20    2.90
   7   5  -3    1.30    2.80
   6  -5  -3    2.90    1.90
  -6  -5   3   -0.90    2.60
  -6  -5   3    1.60    2.30
  -6   5   3   -2.20    1.50
   6   5  -3    1.20    2.20
  -6   5   3    0.70    2.40
   5  -5  -3   14.30    2.20
  -5  -5   3   12.10    2.50
  -5  -5   3   13.70    3.30
  -5   5   3   14.20    2.80
   5   5  -3   10.50    2.30
  -5   5   3   10.20    1.80
  -5   5   3   12.10    3.50
   4  -5  -3   -1.10    1.10
  -4  -5   3    0.70    1.40
  -4  -5   3   -0.80    1.50
  -4   5   3    0.40    1.50
  -4   5   3   -0.50    1.90
  -4   5   3   -0.40    1.00
   4   5  -3    0.80    1.40
  -3  -5   3    2.70    1.70
  -3  -5   3    0.40    1.00
   3  -5  -3    3.10    1.10
   3   5  -3    2.80    1.20
  -3   5   3    4.20    1.90
  -3   5   3    2.70    0.80
  -3   5   3    2.10    1.30
   2  -5  -3    1.40    0.90
  -2  -5   3    1.20    1.40
  -2  -5   3    0.60    0.80
  -2   5   3    2.60    1.20
   2   5  -3    0.40    1.00
  -2   5   3    0.40    1.30
  -1  -5   3   64.89    3.40
   1  -5  -3   68.79    4.50
  -1  -5   3   71.29    4.60
   1  -5  -3   64.59    3.60
   1   5  -3   65.79    3.70
  -1   5   3   69.19    3.90
   0  -5   3   95.69    4.60
   0  -5  -3   87.89    5.30
   0  -5   3  105.29    5.80
   0  -5  -3  102.79    5.00
   0   5   3  102.59    5.00
   0   5  -3   98.49    5.00
   0   5  -3  103.39    4.60
   0   5   3  100.49    4.50
  -1  -5  -3   27.00    2.30
   1  -5   3   30.30    3.30
  -1  -5  -3   28.80    2.40
   1   5   3   26.20    2.20
   1   5   3   24.10    1.90
  -1   5  -3   26.70    2.10
  -1   5  -3   24.60    2.30
  -2  -5  -3   59.89    3.60
   2  -5   3   51.99    4.20
   2   5   3   56.59    3.30
  -2   5  -3   52.39    3.60
   2   5   3   55.99    3.40
  -2   5  -3   52.69    3.50
  -3  -5  -3  120.99    6.30
   3  -5   3  118.89    7.10
  -3  -5  -3  114.09    6.10
   3   5   3  121.99    6.00
  -3   5  -3  105.69    6.30
  -3   5  -3  111.69    6.10
   4  -5   3   -2.20    1.30
  -4  -5  -3    1.50    1.70
  -4  -5  -3    0.30    1.40
   4  -5   3   -0.10    1.90
   4   5   3    0.20    1.40
  -4   5  -3    0.60    1.00
  -4   5  -3    1.90    1.70
  -5  -5  -3    2.40    2.20
  -5  -5  -3    3.20    2.30
   5  -5   3    2.70    2.00
   5  -5   3    6.20    2.90
  -5   5  -3    4.10    1.50
  -5   5  -3    4.00    2.10
   5   5   3    2.70    2.00
   6  -5   3    4.60    2.70
  -6  -5  -3    5.70    2.80
  -6   5  -3    3.60    2.80
   6   5   3    1.00    2.30
  -7  -5  -3   17.10    4.30
   7  -5   3    6.50    3.50
   7   5   3   12.90    3.60
   7   5   3   18.60    3.80
  -7   5  -3   17.30    4.00
  -8  -5  -3   -0.90    4.00
   8  -5   3    4.30    3.60
   8   5   3    6.30    3.80
  -8   5  -3    1.90    3.80
   8  -6  -3   10.90    5.40
  -8  -6   3    8.50    4.60
   8   6  -3    6.50    3.90
  -8   6   3    3.00    4.10
   7  -6  -3   -2.80    3.90
  -7  -6   3    3.40    3.60
  -7  -6   3    0.30    3.10
  -7   6   3    1.60    3.30
   7   6  -3    1.00    3.00
  -7   6   3   -1.50    2.00
   6  -6  -3    2.20    2.00
  -6  -6   3    1.10    2.40
   6  -6  -3    2.90    3.60
  -6  -6   3    3.10    2.90
  -6   6   3    5.90    2.00
  -6   6   3    5.00    2.80
   6   6  -3   -0.20    2.30
   5  -6  -3    4.90    3.40
   5  -6  -3    7.10    1.80
  -5  -6   3    5.00    2.10
  -5  -6   3    4.30    2.60
   5   6  -3    6.30    2.30
  -5   6   3    6.00    1.60
  -5   6   3    0.80    2.00
  -4  -6   3   28.40    3.10
  -4  -6   3   30.20    3.90
   4  -6  -3   30.30    4.70
   4  -6  -3   37.10    2.80
   4   6  -3   34.20    3.20
  -4   6   3   27.70    3.20
  -4   6   3   33.70    2.50
   3  -6  -3   92.19    7.00
  -3  -6   3  104.49    5.80
   3  -6  -3  110.79    5.50
  -3  -6   3  117.89    7.00
   3   6  -3  119.49    6.00
  -3   6   3  114.59    5.20
  -3   6   3  122.79    6.30
  -2  -6   3    1.00    0.90
  -2  -6   3    0.90    1.50
   2  -6  -3    1.70    1.80
   2  -6  -3    0.90    0.90
  -2   6   3    0.80    1.10
   2   6  -3    1.90    1.20
  -1  -6   3  114.89    6.50
  -1  -6   3  103.99    5.00
   1  -6  -3  104.89    5.10
   1  -6  -3  104.99    6.10
  -1   6   3  104.29    4.80
   1   6  -3  103.79    5.30
  -1   6   3  100.79    5.40
   0  -6  -3   56.79    3.40
   0  -6  -3   65.19    4.10
   0  -6   3   60.39    4.40
   0   6  -3   57.99    3.20
   0   6   3   58.69    3.50
   0   6  -3   61.39    3.00
   0   6  -3   57.09    3.50
   0   6   3   57.79    3.10
  -1  -6  -3    2.40    1.30
   1  -6   3    1.40    1.50
  -1  -6  -3    1.70    1.10
  -1   6  -3    0.60    1.00
   1   6   3    2.80    0.80
  -1   6  -3    1.90    1.00
   1   6   3    2.10    1.00
  -2  -6  -3   58.69    3.90
   2  -6   3   59.89    4.70
   2   6   3   63.09    3.60
  -2   6  -3   58.89    3.80
  -2   6  -3   57.59    3.90
   2   6   3   63.79    3.70
   3  -6   3   59.19    5.40
  -3  -6  -3   72.69    4.60
   3   6   3   72.99    4.30
  -3   6  -3   66.99    4.70
  -3   6  -3   75.19    4.50
   3   6   3   68.19    4.20
  -4  -6  -3   12.40    2.40
   4  -6   3   15.70    3.30
   4   6   3   14.30    2.40
  -4   6  -3   13.40    2.80
   4   6   3   15.50    2.40
  -4   6  -3   10.10    2.10
  -5  -6  -3    4.30    2.30
   5  -6   3    1.30    2.70
   5  -6   3    1.80    2.00
   5   6   3    1.90    1.90
   5   6   3   -0.40    1.70
  -5   6  -3    3.20    2.20
   6  -6   3   22.10    3.90
  -6  -6  -3   21.60    4.00
  -6   6  -3   21.40    3.70
   6   6   3   22.20    3.40
   6   6   3   15.10    3.20
  -7  -6  -3    7.60    3.80
   7  -6   3    4.80    3.30
  -7   6  -3   10.70    3.50
   7   6   3    5.00    3.20
  -8  -6  -3    3.50    4.50
   8  -6   3    1.00    3.60
   8   6   3   -2.60    3.40
  -8   6  -3   -2.90    3.60
   8  -7  -3    3.50    5.00
  -8  -7   3   -2.60    4.30
  -8   7   3   -2.00    4.00
   8   7  -3    4.70    3.80
  -7  -7   3    8.00    3.90
   7  -7  -3    7.50    4.80
  -7  -7   3    9.10    3.80
  -7   7   3   10.50    3.10
   7   7  -3   12.30    3.70
  -7   7   3   18.40    4.40
  -6  -7   3    1.40    2.60
   6  -7  -3    2.40    3.70
  -6  -7   3    1.10    2.90
   6   7  -3   -3.50    2.20
  -6   7   3    1.10    2.80
  -6   7   3    1.60    1.70
   5  -7  -3   19.70    2.40
   5  -7  -3   15.20    4.20
  -5  -7   3   17.30    3.70
  -5  -7   3   19.00    3.00
   5   7  -3   19.90    3.00
  -5   7   3   16.60    3.20
  -5   7   3   17.60    2.30
  -4  -7   3    0.70    1.50
   4  -7  -3    2.90    2.60
  -4  -7   3    1.20    2.10
   4  -7  -3    3.50    1.30
  -4   7   3    2.40    1.10
  -4   7   3    1.70    1.80
   4   7  -3    1.20    1.60
  -3  -7   3    3.60    1.30
   3  -7  -3    4.80    1.30
  -3  -7   3    4.20    2.30
   3  -7  -3    4.90    2.50
   3   7  -3    4.90    1.60
  -3   7   3    4.90    1.00
  -3   7   3    4.60    1.70
  -2  -7   3    1.90    1.00
  -2  -7   3    3.30    1.80
   2  -7  -3    2.00    1.80
   2  -7  -3    5.50    1.20
  -2   7   3    2.10    1.30
  -2   7   3    2.90    0.80
   2   7  -3    2.50    1.30
   1  -7  -3   13.60    1.60
  -1  -7   3   10.10    1.30
  -1  -7   3    8.50    2.20
   1  -7  -3   16.40    2.60
  -1   7   3    7.40    1.10
   1   7  -3    5.40    1.30
  -1   7   3   10.60    1.80
   0  -7  -3    2.60    1.40
   0  -7  -3    0.80    0.90
   0  -7   3    1.80    1.60
   0   7  -3    1.40    1.00
   0   7   3    1.50    1.00
   0   7  -3    1.90    0.80
   0   7   3    2.50    0.80
   1  -7   3   87.69    6.00
  -1  -7  -3   89.79    5.40
  -1  -7  -3   92.59    4.90
  -1   7  -3   90.39    4.80
   1   7   3   89.89    4.80
   1   7   3   94.29    4.60
  -1   7  -3   89.49    5.00
  -2  -7  -3    1.00    1.00
   2  -7   3   -0.30    1.70
  -2  -7  -3    1.00    1.10
  -2   7  -3    2.70    1.40
   2   7   3   -0.50    1.00
   2   7   3   -0.90    0.90
  -2   7  -3    1.00    1.20
   3  -7   3   62.39    5.60
  -3  -7  -3   59.09    4.30
  -3   7  -3   60.79    4.20
  -3   7  -3   68.49    4.60
   3   7   3   57.39    3.90
   3   7   3   59.29    4.00
   4  -7   3    5.60    3.10
  -4  -7  -3    4.90    1.90
  -4   7  -3    6.10    2.10
   4   7   3    6.00    1.80
   4   7   3    5.30    1.90
  -4   7  -3    7.90    2.50
   5  -7   3    8.50    3.40
  -5  -7  -3    8.90    2.70
   5   7   3    0.80    1.90
  -5   7  -3    1.80    2.20
   5   7   3    1.30    1.90
   6  -7   3   17.90    3.50
  -6  -7  -3   19.20    3.90
   6  -7   3   20.70    5.00
   6   7   3   18.20    3.30
  -6   7  -3   14.70    3.50
   6   7   3   14.50    3.30
  -7  -7  -3   12.10    4.50
   7  -7   3    6.30    3.50
   7   7   3   10.30    3.50
  -7   7  -3   13.90    3.90
   8  -8  -3    2.30    5.00
  -8  -8   3   -1.40    4.60
  -8   8   3   -1.20    3.80
   8   8  -3   -1.20    3.70
  -7  -8   3    6.80    4.00
   7  -8  -3    0.60    4.40
  -7  -8   3    0.30    3.70
   7   8  -3   -0.10    3.30
  -7   8   3    5.70    3.80
  -6  -8   3   11.10    3.20
   6  -8  -3   11.50    4.40
  -6  -8   3   12.70    4.00
  -6   8   3    6.20    2.10
  -6   8   3    8.40    3.30
   6   8  -3   10.90    3.20
   5  -8  -3    0.10    3.10
  -5  -8   3    0.80    2.70
   5  -8  -3    2.50    1.90
  -5  -8   3    0.80    2.00
  -5   8   3    3.30    1.50
   5   8  -3    0.70    2.10
  -5   8   3    3.40    2.50
  -4  -8   3    3.60    2.40
   4  -8  -3    2.90    1.30
   4  -8  -3    3.80    3.00
  -4  -8   3    3.00    1.70
  -4   8   3    5.50    1.30
  -4   8   3    2.90    2.00
   4   8  -3    1.70    1.80
   3  -8  -3  213.18   11.90
   3  -8  -3  210.68    9.70
  -3  -8   3  218.98   10.30
  -3  -8   3  252.07   12.00
   3   8  -3  218.68   10.30
  -3   8   3  203.88    9.60
  -3   8   3  216.98   10.60
   2  -8  -3   58.89    5.10
  -2  -8   3   56.99    3.50
  -2  -8   3   55.19    4.80
   2  -8  -3   55.29    3.30
  -2   8   3   55.09    3.20
   2   8  -3   55.09    3.80
  -2   8   3   52.19    3.90
   1  -8  -3    6.90    2.10
  -1  -8   3    4.70    1.90
  -1  -8   3    3.20    0.90
   1  -8  -3    3.50    1.10
   1   8  -3    3.40    0.80
  -1   8   3    3.90    1.00
  -1   8   3    4.10    1.40
   1   8  -3    3.10    1.30
   0  -8  -3   71.49    5.00
   0  -8   3   77.99    5.60
   0  -8   3   68.69    3.50
   0  -8  -3   73.39    4.10
   0   8   3   76.09    4.30
   0   8  -3   71.19    3.80
   0   8  -3   70.99    4.30
   0   8   3   67.39    3.80
  -1  -8  -3   42.30    3.30
  -1  -8  -3   31.30    3.20
   1  -8   3   34.80    4.20
  -1   8  -3   28.90    2.70
   1   8   3   33.50    2.90
   1   8   3   30.70    2.60
  -1   8  -3   28.40    2.80
  -2  -8  -3    2.50    1.30
   2  -8   3    2.90    2.20
  -2  -8  -3    2.50    1.40
  -2   8  -3    5.20    1.70
   2   8   3    2.70    1.20
  -2   8  -3    2.30    1.50
   2   8   3    4.10    1.40
   3  -8   3    4.20    2.70
  -3  -8  -3    2.80    1.60
   3   8   3    2.60    1.40
   3   8   3    3.30    1.40
  -3   8  -3    1.70    1.80
  -3   8  -3    2.60    1.70
   4  -8   3    2.40    2.90
  -4  -8  -3    7.80    2.30
  -4   8  -3    6.70    2.50
   4   8   3    6.50    2.00
   4   8   3    6.90    2.10
  -4   8  -3    7.60    2.20
  -5  -8  -3   49.00    5.10
   5  -8   3   49.70    6.10
   5   8   3   38.40    4.10
  -5   8  -3   46.50    5.30
   5   8   3   49.99    4.30
  -5   8  -3   42.20    4.50
   6  -8   3    2.30    3.60
  -6  -8  -3    0.60    3.00
   6  -8   3    1.20    2.70
  -6   8  -3    1.90    2.60
   6   8   3    3.70    2.50
   7  -8   3    1.80    3.40
  -7  -8  -3   10.10    4.80
  -7   8  -3   10.50    4.00
   7   8   3   14.80    3.80
  -8  -9   3    3.30    5.20
   8  -9  -3    7.90    5.40
  -8   9   3   -0.70    4.20
   8   9  -3    2.40    4.10
  -7  -9   3   38.10    6.20
  -7  -9   3   29.70    5.50
   7  -9  -3   36.20    6.90
  -7   9   3   24.10    5.20
   7   9  -3   31.30    5.00
  -6  -9   3   -0.70    3.20
  -6  -9   3   -1.40    2.80
   6  -9  -3    2.70    4.00
  -6   9   3   -0.50    2.80
  -6   9   3    2.10    2.00
   6   9  -3   -1.10    2.60
  -5  -9   3    3.60    3.10
  -5  -9   3    0.90    2.00
   5  -9  -3    3.70    3.60
  -5   9   3    2.70    2.50
   5   9  -3    2.40    2.50
  -5   9   3    2.80    1.50
  -4  -9   3    6.50    2.00
   4  -9  -3    6.60    1.50
   4  -9  -3    6.20    3.50
  -4  -9   3   10.20    3.30
  -4   9   3    8.00    1.60
  -4   9   3    3.10    2.20
   4   9  -3    6.40    2.10
  -3  -9   3   38.80    3.50
   3  -9  -3   38.40    2.80
   3  -9  -3   41.90    5.40
  -3  -9   3   42.60    5.00
  -3   9   3   46.80    2.90
   3   9  -3   36.40    3.60
  -3   9   3   37.30    3.80
   2  -9  -3   33.10    2.50
  -2  -9   3   33.30    4.20
   2  -9  -3   49.70    5.30
  -2  -9   3   36.00    2.80
  -2   9   3   33.00    3.40
  -2   9   3   36.50    2.60
   2   9  -3   28.70    2.90
  -1  -9   3    0.90    1.50
   1  -9  -3    1.80    1.00
  -1  -9   3    0.40    0.70
   1  -9  -3    0.60    1.80
   1   9  -3    1.00    0.80
  -1   9   3    0.70    0.80
   1   9  -3    1.70    1.40
  -1   9   3    1.70    1.30
   0  -9  -3    2.50    1.10
   0  -9   3    1.70    0.70
   0  -9   3   -0.10    1.70
   0  -9  -3    0.10    1.50
   0   9  -3    1.80    1.10
   0   9   3    1.60    1.10
   0   9   3    0.40    0.80
   0   9  -3    0.90    1.20
   1  -9   3  154.98    9.50
  -1  -9  -3  170.28    8.10
  -1  -9  -3  175.48    8.90
  -1   9  -3  170.68    8.30
   1   9   3  167.48    8.10
   1   9   3  167.38    7.90
  -1   9  -3  159.28    8.00
   2  -9   3    0.00    2.00
  -2  -9  -3    1.40    1.40
  -2  -9  -3   -0.10    1.30
   2   9   3    0.00    1.00
  -2   9  -3    0.30    1.40
  -2   9  -3    1.70    1.50
   2   9   3   -0.40    1.10
  -3  -9  -3    2.10    1.60
   3  -9   3    2.80    2.70
  -3  -9  -3    3.20    1.60
  -3   9  -3    4.70    2.10
  -3   9  -3    4.20    2.00
   3   9   3    6.10    1.80
   3   9   3    3.10    1.50
   4  -9   3   32.10    5.10
  -4  -9  -3   34.40    3.80
  -4   9  -3   39.70    4.40
   4   9   3   31.40    3.60
  -4   9  -3   23.30    3.40
   4   9   3   32.00    3.30
   5  -9   3    4.80    3.60
  -5  -9  -3   -2.20    2.40
  -5   9  -3    2.00    2.80
   5   9   3    2.00    2.20
   5   9   3    0.90    1.90
  -5   9  -3    1.70    2.50
  -6  -9  -3   37.00    5.50
   6  -9   3   25.30    5.30
   6  -9   3   25.40    4.20
   6   9   3   22.80    3.90
  -6   9  -3   28.60    4.20
  -7  -9  -3   11.00    4.80
   7  -9   3   13.60    4.10
   7   9   3    9.70    3.60
  -7   9  -3   13.80    4.10
   7 -10  -3    4.00    4.80
  -7 -10   3    0.00    4.70
  -7 -10   3    1.20    4.20
   7  10  -3   -3.70    3.30
  -7  10   3   -0.20    3.70
   6 -10  -3   23.10    5.70
  -6 -10   3   17.40    4.60
  -6 -10   3   20.20    4.20
  -6  10   3   22.90    4.40
   6  10  -3   26.50    4.20
  -5 -10   3   29.60    5.10
   5 -10  -3   25.80    5.10
  -5 -10   3   32.70    4.10
  -5  10   3   26.50    4.20
  -5  10   3   23.70    2.80
   5  10  -3   27.60    3.70
  -4 -10   3    4.80    2.90
   4 -10  -3   11.30    3.90
  -4 -10   3    5.50    2.10
   4  10  -3    5.80    2.30
  -4  10   3    7.50    1.60
  -4  10   3    6.90    2.50
  -3 -10   3  120.79    8.20
   3 -10  -3  109.59    5.70
  -3 -10   3  117.09    6.40
   3 -10  -3  121.69    8.50
  -3  10   3  121.79    6.00
  -3  10   3  117.09    6.90
   3  10  -3  107.49    6.60
   2 -10  -3    1.20    2.10
  -2 -10   3    0.80    2.10
   2 -10  -3    1.30    1.10
  -2 -10   3    0.80    1.10
  -2  10   3   -0.40    0.90
  -2  10   3    1.10    1.50
   2  10  -3   -0.70    1.30
  -1 -10   3   47.00    2.90
   1 -10  -3   42.60    3.00
  -1 -10   3   48.60    4.70
   1 -10  -3   45.00    4.60
   1  10  -3   46.20    2.70
   1  10  -3   43.10    3.80
  -1  10   3   47.30    3.70
  -1  10   3   49.80    3.10
   0 -10  -3   85.09    5.90
   0 -10  -3   79.09    4.60
   0 -10   3   77.09    4.00
   0 -10   3   87.39    6.50
   0  10  -3   78.29    5.00
   0  10   3   78.69    4.90
   0  10   3   87.09    4.60
   0  10  -3   86.69    4.50
   1 -10   3    0.30    1.90
  -1 -10  -3    0.50    1.10
  -1 -10  -3    0.30    1.40
   1  10   3   -0.10    1.10
  -1  10  -3   -1.50    1.20
  -1  10  -3    0.10    1.20
   1  10   3   -0.30    0.90
  -2 -10  -3   53.59    4.40
   2 -10   3   49.10    5.80
  -2 -10  -3   54.09    3.90
   2  10   3   45.70    3.50
  -2  10  -3   41.20    3.90
   2  10   3   46.30    3.50
  -2  10  -3   46.00    4.20
  -3 -10  -3    1.30    1.70
   3 -10   3    3.40    2.80
  -3 -10  -3    1.20    1.70
  -3  10  -3    3.90    2.10
   3  10   3    1.30    1.50
   3  10   3    3.20    1.60
  -3  10  -3    1.60    2.10
  -4 -10  -3   33.20    4.10
   4 -10   3   37.30    5.60
   4  10   3   31.70    3.60
  -4  10  -3   34.30    3.90
  -4  10  -3   38.30    4.70
   4  10   3   42.60    3.80
  -5 -10  -3    7.30    3.20
   5 -10   3    8.00    4.10
  -5  10  -3   13.40    3.30
   5  10   3    5.20    2.50
  -5  10  -3    9.30    3.50
   6 -10   3   23.70    5.40
  -6 -10  -3   52.79    6.60
   6  10   3   30.60    4.30
  -6  10  -3   32.00    4.60
  -7 -10  -3   21.80    5.70
   7 -10   3   18.70    4.60
   7  10   3   20.20    4.30
  -7  10  -3   19.90    4.70
  -7 -11   3   59.39    7.00
   7 -11  -3   44.10    7.50
   7  11  -3   65.89    6.60
  -7  11   3   41.00    6.60
   6 -11  -3    3.10    4.40
  -6 -11   3    3.90    3.90
  -6 -11   3   -2.40    3.10
   6  11  -3    0.40    3.10
  -6  11   3   -0.50    3.20
  -5 -11   3   18.20    3.50
   5 -11  -3   14.60    4.70
  -5 -11   3   13.40    4.20
  -5  11   3   20.60    2.70
   5  11  -3   21.50    3.60
  -5  11   3   11.60    3.60
  -4 -11   3   39.30    4.10
   4 -11  -3   50.49    6.40
  -4 -11   3   60.79    7.10
   4  11  -3   49.80    4.70
  -4  11   3   53.69    5.30
  -4  11   3   48.60    3.70
  -3 -11   3    2.90    2.50
   3 -11  -3    4.10    3.00
  -3 -11   3    5.90    1.80
   3 -11  -3    7.40    1.50
  -3  11   3    4.00    1.40
  -3  11   3    7.90    2.50
   3  11  -3    3.90    1.70
   2 -11  -3   19.30    2.00
  -2 -11   3   25.10    2.50
   2 -11  -3   21.40    4.10
  -2 -11   3   20.20    4.00
   2  11  -3   19.20    2.80
  -2  11   3   20.40    2.40
  -2  11   3   23.20    3.10
  -1 -11   3    2.40    2.00
   1 -11  -3    4.50    2.40
   1 -11  -3    3.40    1.30
  -1 -11   3    2.30    1.00
  -1  11   3    1.60    1.10
   1  11  -3    0.20    1.40
   1  11  -3    1.30    1.00
  -1  11   3    0.50    1.40
   0 -11  -3   -0.10    1.00
   0 -11  -3    1.50    1.90
   0 -11   3   -0.30    0.60
   0 -11   3   -0.20    1.90
   0  11   3   -0.30    1.20
   0  11  -3   -1.20    1.20
   0  11   3    1.10    1.00
   0  11  -3    0.50    1.10
  -1 -11  -3   41.80    4.60
   1 -11   3   36.80    5.10
  -1 -11  -3   32.40    3.20
   1  11   3   41.10    3.50
  -1  11  -3   21.00    3.10
  -1  11  -3   31.10    3.20
   1  11   3   31.50    3.10
  -2 -11  -3   16.90    3.10
  -2 -11  -3   27.30    3.00
   2 -11   3   24.50    4.50
  -2  11  -3   20.50    3.10
   2  11   3   24.90    2.80
   2  11   3   25.30    2.90
  -2  11  -3   17.70    2.80
   3 -11   3   10.10    3.50
  -3 -11  -3   12.20    2.50
  -3 -11  -3   12.90    2.80
  -3  11  -3   12.50    2.70
  -3  11  -3   15.40    3.00
   3  11   3   16.60    2.60
   3  11   3   15.00    2.30
  -4 -11  -3   23.40    3.80
   4 -11   3   23.90    4.80
   4  11   3   26.50    3.10
  -4  11  -3   16.70    3.60
  -4  11  -3   25.20    3.80
   4  11   3   24.20    3.50
   5 -11   3   -0.70    3.70
  -5 -11  -3   -0.50    2.80
  -5  11  -3    1.10    3.20
  -5  11  -3   -0.40    2.60
   5  11   3    1.60    2.30
  -6 -11  -3   15.90    4.80
   6 -11   3   10.40    5.00
  -6  11  -3    8.40    3.50
   6  11   3    7.40    3.00
  -7 -11  -3   16.70    5.70
   7 -11   3   14.50    4.40
   7  11   3   22.80    4.50
  -7  11  -3   28.00    5.20
   7 -12  -3   -1.00    4.60
  -7 -12   3    2.90    4.30
  -7  12   3    1.00    3.80
   7  12  -3   -1.00    3.70
   6 -12  -3    9.00    4.80
  -6 -12   3   17.30    5.10
  -6 -12   3   14.70    4.10
  -6  12   3   12.70    4.10
   6  12  -3   13.30    4.00
  -5 -12   3   -1.00    2.50
  -5 -12   3   -0.80    3.20
   5 -12  -3   -0.40    3.50
  -5  12   3   -1.30    2.70
   5  12  -3    0.40    2.60
  -4 -12   3   10.40    2.60
   4 -12  -3   10.50    4.00
  -4 -12   3   10.40    3.80
  -4  12   3    9.10    3.10
   4  12  -3   18.60    3.20
  -4  12   3   15.40    2.40
  -3 -12   3  104.09    7.90
   3 -12  -3   82.09    7.70
  -3 -12   3   93.39    5.60
   3  12  -3   88.39    5.80
  -3  12   3   84.19    5.20
  -3  12   3   79.79    6.00
   2 -12  -3    0.70    1.10
  -2 -12   3    0.40    2.40
  -2 -12   3    1.40    1.20
   2 -12  -3    1.20    2.70
  -2  12   3    0.70    1.70
   2  12  -3    1.50    1.60
  -2  12   3    1.10    1.20
   1 -12  -3   61.89    3.70
   1 -12  -3   60.79    5.90
  -1 -12   3   56.19    3.50
  -1 -12   3   63.49    5.90
  -1  12   3   54.99    3.90
  -1  12   3   49.90    4.30
   1  12  -3   60.79    3.50
   1  12  -3   56.49    4.90
   0 -12   3   64.09    3.40
   0 -12  -3   57.39    5.70
   0 -12   3   75.39    6.50
   0 -12  -3   61.29    4.00
   0  12  -3   65.59    4.00
   0  12   3   64.49    4.10
   0  12   3   54.79    4.20
   0  12  -3   60.49    5.10
  -1 -12  -3   51.49    4.80
  -1 -12  -3   49.20    3.80
   1 -12   3   57.69    6.70
   1  12   3   46.00    3.70
   1  12   3   46.60    3.60
  -1  12  -3   39.40    4.10
  -1  12  -3   47.60    3.80
  -2 -12  -3  293.97   15.20
   2 -12   3  282.37   16.00
  -2 -12  -3  330.97   14.20
  -2  12  -3  311.97   14.40
   2  12   3  295.27   13.90
  -2  12  -3  307.57   14.40
   2  12   3  306.07   13.80
  -3 -12  -3   77.59    5.60
  -3 -12  -3   72.69    6.00
   3 -12   3   69.19    7.10
   3  12   3   77.19    5.00
  -3  12  -3   73.59    6.10
  -3  12  -3   78.39    5.90
   3  12   3   78.79    5.30
  -4 -12  -3    2.60    2.60
   4 -12   3    1.80    3.20
  -4  12  -3    1.30    2.50
  -4  12  -3    1.40    2.60
   4  12   3   -1.30    1.90
  -5 -12  -3    6.20    3.70
   5 -12   3    8.10    4.40
  -5  12  -3    5.40    3.50
  -5  12  -3    5.80    3.20
   5  12   3    9.20    3.30
  -6 -12  -3   15.50    4.80
   6 -12   3    3.80    4.50
  -6  12  -3   10.40    3.70
  -6  12  -3   10.30    4.00
   6  12   3    8.60    3.50
  -7 -13   3   16.90    5.30
   7 -13  -3   23.60    6.80
   7  13  -3   29.60    5.30
  -7  13   3   11.00    4.70
   6 -13  -3    4.90    4.70
  -6 -13   3    3.00    4.40
  -6 -13   3    3.30    3.90
   6  13  -3    1.80    3.50
  -6  13   3    2.20    3.70
  -5 -13   3   52.79    5.40
   5 -13  -3   43.60    7.20
  -5 -13   3   51.99    7.30
  -5  13   3   34.50    5.20
   5  13  -3   49.90    5.30
  -4 -13   3    1.30    2.10
   4 -13  -3    2.90    3.30
  -4 -13   3   -1.00    2.90
   4  13  -3    1.40    2.30
  -4  13   3    0.00    2.70
  -4  13   3   -1.00    1.60
   3 -13  -3    1.40    3.00
  -3 -13   3    0.10    2.70
  -3 -13   3   -0.80    1.40
  -3  13   3    1.20    2.20
   3  13  -3    0.10    1.70
  -3  13   3   -0.10    1.50
  -2 -13   3  127.39    6.60
  -2 -13   3  130.89    9.40
   2 -13  -3  123.29    8.90
  -2  13   3  111.89    7.20
   2  13  -3  113.79    7.10
  -2  13   3  120.89    6.60
   1 -13  -3   14.50    1.90
  -1 -13   3   12.40    3.50
  -1 -13   3   12.60    1.70
   1 -13  -3   12.60    3.70
  -1  13   3   11.80    2.50
   1  13  -3   14.80    2.70
  -1  13   3   16.50    2.40
   1  13  -3   11.30    2.30
   0 -13  -3   59.89    5.90
   0 -13   3   61.09    7.20
   0 -13  -3   52.99    3.90
   0  13   3   56.09    4.30
   0  13  -3   62.69    5.20
   0  13  -3   62.49    4.00
   0  13   3   54.39    4.00
   1 -13   3   68.19    7.40
  -1 -13  -3   54.69    5.50
  -1 -13  -3   62.29    4.30
  -1  13  -3   55.09    4.40
   1  13   3   62.99    4.40
  -1  13  -3   62.99    5.30
   1  13   3   56.19    4.20
   2 -13   3  151.78   10.50
  -2 -13  -3  160.88    8.60
  -2 -13  -3  164.58    9.90
  -2  13  -3  173.98    9.00
  -2  13  -3  162.78    9.00
   2  13   3  156.88    8.50
   2  13   3  161.58    8.30
   3 -13   3    3.60    3.30
  -3 -13  -3    2.50    2.40
  -3 -13  -3    2.10    2.10
   3  13   3    3.70    1.80
  -3  13  -3    3.20    2.50
   3  13   3    4.90    2.10
  -3  13  -3    1.50    2.30
  -4 -13  -3    5.40    2.90
   4 -13   3    8.80    4.20
   4  13   3    8.90    2.80
  -4  13  -3    5.80    2.80
  -4  13  -3    8.40    3.40
   5 -13   3    2.10    4.00
  -5 -13  -3   -0.50    3.50
  -5  13  -3    0.60    3.40
   5  13   3   -0.40    2.60
  -5  13  -3   -2.70    2.80
   6 -13   3   32.10    6.50
  -6 -13  -3   25.30    5.40
  -6  13  -3   16.00    4.60
   6  13   3   22.50    4.20
  -6  13  -3   25.20    4.90
  -6 -14   3   17.10    5.60
   6 -14  -3   15.40    5.80
  -6 -14   3   16.80    4.60
   6  14  -3   18.80    4.50
  -6  14   3   17.80    4.50
  -5 -14   3   34.50    6.20
   5 -14  -3   32.40    6.30
  -5 -14   3   37.80    4.90
  -5  14   3   25.70    4.80
   5  14  -3   36.50    5.10
  -4 -14   3   12.30    4.30
   4 -14  -3   12.90    4.80
  -4 -14   3   16.60    3.20
  -4  14   3   15.20    3.30
   4  14  -3   15.90    3.30
  -4  14   3   15.00    3.80
  -3 -14   3    6.60    3.60
   3 -14  -3    6.70    3.80
  -3 -14   3   11.00    2.30
   3  14  -3    8.80    2.50
  -3  14   3    7.00    2.90
  -3  14   3    6.00    2.10
  -2 -14   3   12.60    4.10
  -2 -14   3   13.60    2.10
   2 -14  -3   16.40    4.30
  -2  14   3   13.00    2.90
   2  14  -3   11.50    2.70
  -2  14   3    9.80    2.20
   1 -14  -3   51.59    6.50
   1 -14  -3   59.59    3.90
  -1 -14   3   67.69    6.70
  -1 -14   3   55.49    3.70
  -1  14   3   55.29    4.30
   1  14  -3   65.89    5.60
  -1  14   3   61.79    5.40
   0 -14  -3   64.79    6.90
   0 -14   3   63.19    7.40
   0 -14  -3   54.19    4.00
   0  14  -3   59.99    4.10
   0  14  -3   60.09    5.30
   0  14   3   56.29    4.90
   0  14   3   51.39    4.10
  -1 -14  -3   11.80    3.40
  -1 -14  -3    5.90    1.90
   1 -14   3    3.40    3.10
  -1  14  -3    3.90    2.20
   1  14   3    9.70    2.10
   1  14   3    7.40    1.90
  -1  14  -3    7.90    2.10
  -2 -14  -3   75.69    5.30
   2 -14   3   69.99    8.00
  -2 -14  -3   67.89    6.50
  -2  14  -3   77.39    5.70
   2  14   3   65.99    4.80
  -2  14  -3   78.79    5.90
   2  14   3   83.49    5.40
   3 -14   3    3.50    3.40
  -3 -14  -3    3.70    2.70
  -3 -14  -3    4.30    2.50
  -3  14  -3    5.20    2.90
  -3  14  -3    2.20    2.60
   3  14   3    8.60    2.70
   4 -14   3   36.30    6.30
  -4 -14  -3   66.09    6.10
  -4  14  -3   39.80    5.10
  -4  14  -3   40.00    5.20
   4  14   3   44.90    5.00
   5 -14   3   60.09    8.10
  -5 -14  -3   61.09    6.70
  -5  14  -3   40.10    5.80
   5  14   3   52.19    5.40
  -5  14  -3   41.50    5.40
   6 -14   3   10.20    5.20
  -6 -14  -3    7.00    4.80
   6  14   3    3.60    3.60
  -6  14  -3   11.70    4.40
  -6  14  -3    0.10    3.50
   6 -15  -3    8.40    5.40
  -6 -15   3    4.00    5.10
  -6 -15   3    3.50    4.10
   6  15  -3   14.70    4.50
  -6  15   3    6.40    4.00
  -5 -15   3   16.30    4.10
  -5 -15   3   16.90    5.40
   5 -15  -3   12.90    4.80
  -5  15   3   14.70    4.10
   5  15  -3   19.00    4.10
   4 -15  -3   56.09    7.50
  -4 -15   3   59.49    5.40
  -4 -15   3   70.89    8.30
   4  15  -3   60.19    5.80
  -4  15   3   63.79    6.70
  -3 -15   3   48.60    6.90
  -3 -15   3   39.10    4.00
   3 -15  -3   34.30    6.20
  -3  15   3   43.30    4.10
   3  15  -3   33.50    4.30
  -3  15   3   52.19    5.40
   2 -15  -3   20.50    4.90
  -2 -15   3   16.80    2.50
  -2 -15   3   25.10    5.20
   2  15  -3   20.70    3.50
  -2  15   3   28.50    3.30
  -2  15   3   22.40    3.60
  -1 -15   3   35.10    5.60
   1 -15  -3   31.70    5.50
   1  15  -3   27.90    4.00
  -1  15   3   30.80    4.00
  -1  15   3   29.50    3.40
   0 -15  -3   11.40    2.00
   0 -15  -3   14.00    3.80
   0 -15   3   14.50    4.20
   0  15   3   16.10    2.70
   0  15   3    7.20    2.20
   0  15  -3    8.00    2.90
   0  15  -3    9.40    2.10
  -1 -15  -3   63.59    7.20
   1 -15   3   62.79    8.30
  -1 -15  -3   48.80    4.40
  -1  15  -3   52.09    5.40
   1  15   3   57.89    4.90
   1  15   3   56.99    4.80
  -1  15  -3   44.90    4.40
   2 -15   3    0.00    3.20
  -2 -15  -3    0.80    1.90
  -2 -15  -3    4.90    3.10
   2  15   3    3.10    1.80
  -2  15  -3   -0.10    2.30
   2  15   3    0.80    2.10
  -2  15  -3    0.00    2.10
  -3 -15  -3    0.80    3.00
  -3 -15  -3    3.80    2.70
   3 -15   3    0.00    3.40
  -3  15  -3   -1.70    2.50
  -3  15  -3    0.20    2.70
   3  15   3    0.80    2.20
   4 -15   3   44.80    7.20
  -4 -15  -3   61.29    6.20
   4  15   3   60.09    6.00
  -4  15  -3   34.60    5.30
  -4  15  -3   62.29    6.30
  -5 -15  -3    3.20    4.00
   5 -15   3    2.60    4.50
  -5  15  -3    2.10    3.60
   5  15   3    2.70    3.10
  -5  15  -3    2.20    3.60
  -5 -16   3   18.50    4.20
  -5 -16   3   22.30    6.10
   5 -16  -3   14.90    5.30
  -5  16   3   19.70    4.80
   5  16  -3   15.50    4.20
  -4 -16   3   51.79    5.50
   4 -16  -3   54.79    7.70
  -4 -16   3   56.39    7.90
  -4  16   3   59.99    6.50
   4  16  -3   52.29    5.60
  -3 -16   3   27.30    5.70
   3 -16  -3   21.00    5.40
  -3 -16   3   21.90    3.10
  -3  16   3   19.50    4.00
   3  16  -3   20.80    3.80
  -3  16   3   23.30    3.50
   2 -16  -3   30.80    5.90
  -2 -16   3   28.10    5.80
  -2 -16   3   27.60    3.10
  -2  16   3   32.20    4.50
   2  16  -3   22.30    3.90
  -2  16   3   29.20    3.70
  -1 -16   3   35.70    6.50
   1 -16  -3   45.80    7.10
  -1  16   3   44.00    4.40
  -1  16   3   37.90    4.40
   1  16  -3   49.00    5.40
   0 -16   3   41.30    6.50
   0 -16  -3   43.70    6.20
   0 -16  -3   48.00    4.10
   0  16   3   49.90    4.70
   0  16  -3   49.50    5.20
   0  16   3   53.49    4.90
  -1 -16  -3    8.30    3.70
   1 -16   3    6.30    3.50
  -1 -16  -3    6.70    2.00
   1  16   3    7.80    2.40
  -1  16  -3    7.20    2.90
  -1  16  -3    6.00    2.30
   1  16   3    6.90    2.20
  -2 -16  -3  111.09    9.30
  -2 -16  -3  129.39    7.70
   2 -16   3  126.19   10.30
  -2  16  -3  123.99    8.30
  -2  16  -3  135.79    8.20
   2  16   3  145.99    8.00
  -3 -16  -3   30.00    4.30
   3 -16   3   29.00    6.00
  -3  16  -3   37.60    5.00
   3  16   3   28.50    4.20
  -3  16  -3   18.70    4.00
   4 -16   3    1.10    4.30
  -4 -16  -3    1.00    3.30
   4  16   3    6.10    3.30
  -4  16  -3    4.50    3.50
  -4  16  -3    4.50    3.40
  -5 -16  -3   42.90    6.00
   5 -16   3   27.30    6.50
   5  16   3   24.00    4.60
  -5  16  -3   16.40    4.90
  -5  16  -3   16.10    4.70
   5 -17  -3   26.00    6.90
  -5 -17   3   23.50    7.00
  -5 -17   3   26.50    4.90
   5  17  -3   31.50    5.10
  -5  17   3   23.30    5.10
  -4 -17   3   21.30    4.00
  -4 -17   3   17.70    5.90
   4 -17  -3   26.50    6.40
  -4  17   3   25.10    4.90
   4  17  -3   20.70    4.20
  -3 -17   3    5.00    4.50
   3 -17  -3    7.80    4.90
  -3 -17   3    6.10    2.30
   3  17  -3    4.20    3.10
  -3  17   3    7.30    3.30
   2 -17  -3   70.19    8.80
  -2 -17   3   81.79   10.30
  -2  17   3   68.99    6.50
  -2  17   3   70.29    5.90
   2  17  -3   77.09    6.90
   1 -17  -3   19.70    4.90
  -1 -17   3   20.00    5.90
  -1  17   3   17.40    3.40
   1  17  -3   13.30    3.40
  -1  17   3   17.90    3.20
   0 -17  -3   23.50    5.10
   0 -17   3   16.50    4.90
   0  17  -3   27.20    4.30
   0  17   3   25.70    3.60
   0  17   3   16.10    3.00
  -1 -17  -3   55.69    4.70
  -1 -17  -3   70.09    8.30
   1 -17   3   54.59    8.10
   1  17   3   56.29    5.30
  -1  17  -3   49.20    5.60
   1  17   3   51.09    4.90
  -1  17  -3   45.70    4.80
  -2 -17  -3    3.10    2.30
  -2 -17  -3    1.10    3.20
   2 -17   3    4.90    4.20
  -2  17  -3    3.20    2.80
   2  17   3    3.90    2.40
  -2  17  -3    1.10    2.80
  -3 -17  -3   11.40    3.50
   3 -17   3   21.10    5.60
  -3  17  -3   13.40    3.80
   3  17   3   16.00    3.70
  -3  17  -3   15.70    4.00
   4 -17   3   30.20    6.70
  -4 -17  -3   40.40    5.50
  -4  17  -3   34.70    5.50
   4  17   3   45.80    5.20
  -4  17  -3   24.70    5.10
   4 -18  -3   16.30    6.50
  -4 -18   3   17.20    6.30
  -4 -18   3   14.30    3.60
  -4  18   3   23.90    4.80
   4  18  -3   15.30    4.30
  -3 -18   3   51.79    8.10
   3 -18  -3   44.60    8.60
   3  18  -3   59.69    6.40
  -3  18   3   55.49    6.40
   2 -18  -3   12.30    5.00
  -2 -18   3   11.40    5.10
  -2  18   3    9.30    3.20
   2  18  -3   14.80    3.70
  -2  18   3   14.10    3.30
  -1 -18   3   31.30    6.50
   1 -18  -3   35.80    6.50
  -1  18   3   38.80    4.50
   1  18  -3   38.50    5.20
  -1  18   3   42.80    4.90
   0 -18  -3   30.60    6.00
   0 -18   3   30.10    6.30
   0  18   3   37.50    4.40
   0  18  -3   34.50    4.90
   0  18   3   47.80    4.70
   1 -18   3    2.00    3.90
  -1 -18  -3    0.90    3.10
  -1 -18  -3    0.90    3.50
   1  18   3   -1.60    2.00
  -1  18  -3   -5.10    2.40
   2 -18   3   34.00    6.70
  -2 -18  -3   50.89    7.50
  -2 -18  -3   45.40    4.80
  -2  18  -3   25.60    4.50
  -2  18  -3   38.70    5.20
   2  18   3   40.80    4.80
   3 -18   3    7.70    5.10
  -3 -18  -3   12.40    3.70
   3  18   3   14.10    3.60
  -3  18  -3   13.40    3.90
  -3  18  -3    8.60    4.00
   4 -18   3   13.70    5.60
  -4 -18  -3   22.30    4.60
  -4  18  -3    2.00    4.00
  -4  18  -3   20.20    4.80
   4  18   3   14.90    4.00
  -3 -19   3   19.00    6.20
   3 -19  -3   20.40    6.30
  -3  19   3   14.70    4.10
   3  19  -3   22.10    4.80
   2 -19  -3   59.89    8.30
  -2 -19   3   62.49    9.00
   2  19  -3   53.19    6.40
  -2  19   3   66.79    6.50
  -1 -19   3   28.50    6.70
   1 -19  -3   32.00    6.50
   1  19  -3   31.10    5.00
  -1  19   3   27.50    4.10
  -1  19   3   27.20    4.40
   0 -19   3   53.29    8.70
   0 -19  -3   45.40    7.50
   0  19   3   38.30    4.80
   0  19   3   47.90    5.30
   0  19  -3   54.59    6.10
   1 -19   3   68.19    9.80
  -1 -19  -3   71.69    8.90
   1  19   3   67.89    6.40
  -1  19  -3   57.19    6.50
  -2 -19  -3   52.89    5.20
   2 -19   3   45.20    8.40
  -2 -19  -3   40.00    7.00
  -2  19  -3   36.80    5.20
   2  19   3   34.40    4.80
  -2  19  -3   37.30    5.60
   3 -19   3    8.80    5.50
  -3 -19  -3   12.20    3.80
  -3  19  -3    6.60    4.00
  -3  19  -3   11.40    4.00
   3  19   3    8.70    3.50
   2 -20  -3   -1.80    4.20
  -2 -20   3    1.10    4.80
   2  20  -3    0.70    3.50
  -2  20   3   -0.70    3.00
   1 -20  -3   11.50    5.40
  -1 -20   3   11.80    5.80
  -1  20   3   12.60    3.70
  -1  20   3    7.00    3.10
   1  20  -3   11.10    4.20
   0 -20   3   10.80    5.50
   0 -20  -3   13.70    5.30
   0  20   3   16.10    3.80
   0  20  -3   25.20    5.00
  -1 -20  -3   -1.60    4.00
   1 -20   3   -0.50    4.50
  -1  20  -3    5.70    3.60
   1  20   3    1.10    2.90
   2 -20   3  111.09   11.20
  -2 -20  -3   98.49   10.00
  -2  20  -3   89.39    8.60
   2  20   3  106.49    8.40
  -8   0   4   16.40    5.40
   8   0  -4   14.90    3.70
  -8   0   4   12.30    4.10
  -7   0   4  144.59    8.20
   7   0  -4  137.69    8.10
  -7   0   4  140.79    8.70
  -7   0   4  143.49   10.10
  -6   0   4   33.80    3.80
  -6   0   4   33.70    5.10
  -6   0   4   29.30    3.30
   6   0  -4   29.70    3.30
  -5   0   4   20.70    2.70
  -5   0   4   23.60    3.90
  -5   0   4   26.80    2.80
   5   0  -4   26.80    2.70
   4   0  -4 1216.28   49.00
  -4   0   4 1190.68   50.69
  -4   0   4 1206.48   49.50
  -4   0   4 1209.98   49.20
  -3   0   4   60.69    4.40
   3   0  -4   55.09    3.50
   3   0  -4   57.09    3.10
  -3   0   4   55.29    3.30
  -2   0   4   42.60    2.60
  -2   0   4   44.60    3.40
   2   0  -4   42.40    2.80
   1   0  -4  630.14   26.00
  -1   0   4  616.24   26.00
  -1   0   4  649.34   26.60
   0   0   4   68.19    3.70
   0   0   4   76.89    3.90
   0   0  -4   69.89    3.80
   0   0  -4   70.19    3.40
   1   0   4  423.36   18.20
  -1   0  -4  439.66   18.20
  -1   0  -4  429.76   17.90
   2   0   4   20.30    2.30
  -2   0  -4   20.90    2.10
  -2   0  -4   24.10    2.20
  -3   0  -4   96.29    5.30
   3   0   4  101.69    5.50
  -3   0  -4   94.49    5.20
  -4   0  -4  347.07   16.00
  -4   0  -4  368.56   15.90
   4   0   4  361.46   16.30
  -5   0  -4   19.80    2.70
  -5   0  -4   18.60    3.10
   5   0   4   16.20    3.00
  -6   0  -4  117.89    7.20
  -6   0  -4  102.49    7.30
   6   0   4  114.79    7.50
  -7   0  -4  103.49    7.20
  -7   0  -4   84.19    7.10
   7   0   4   88.59    7.60
  -8   0  -4   -0.60    3.70
   8   0   4   -5.10    3.30
  -8  -1   4  102.59    9.50
  -8  -1   4  111.39    8.40
   8  -1  -4   98.69    9.10
  -8   1   4  106.39    9.90
  -8   1   4   85.99   10.20
   8   1  -4  107.99    7.50
  -7  -1   4    0.60    2.80
  -7  -1   4    2.40    3.60
  -7  -1   4    2.50    2.80
   7  -1  -4    0.30    2.30
   7   1  -4   -1.00    2.30
  -7   1   4   -1.90    3.60
  -7   1   4   -0.30    2.50
  -7   1   4   -1.70    2.50
  -6  -1   4  170.28    8.80
  -6  -1   4  175.28    9.40
  -6  -1   4  177.88   10.80
   6  -1  -4  169.78    8.80
   6   1  -4  184.08    9.10
  -6   1   4  173.08    9.10
  -6   1   4  182.98    9.40
  -6   1   4  178.38   10.90
  -5  -1   4   47.30    4.10
  -5  -1   4   47.30    3.40
  -5  -1   4   48.30    5.30
   5  -1  -4   44.90    3.40
  -5   1   4   43.40    3.60
   5   1  -4   46.50    3.60
  -5   1   4   47.50    5.30
  -4  -1   4   78.59    5.80
   4  -1  -4   78.79    4.80
  -4  -1   4   78.09    4.30
   4  -1  -4   82.89    4.30
  -4  -1   4   86.19    4.90
  -4   1   4   87.19    6.00
   4   1  -4   79.79    4.50
  -4   1   4   80.89    4.60
  -3  -1   4  260.87   11.30
  -3  -1   4  266.57   12.60
   3  -1  -4  254.47   11.60
   3   1  -4  262.77   11.20
  -3   1   4  262.07   11.60
  -3   1   4  267.37   12.60
  -2  -1   4    9.70    1.90
   2  -1  -4   11.50    1.50
  -2  -1   4   11.20    1.30
  -2   1   4   14.10    1.60
   2   1  -4   11.20    1.50
   2   1  -4   12.00    1.20
  -2   1   4   11.20    2.00
  -1  -1   4   32.40    2.00
  -1  -1   4   30.40    2.50
   1  -1  -4   26.50    2.20
   1   1  -4   29.90    1.80
  -1   1   4   29.20    2.40
  -1   1   4   31.10    2.20
   1   1  -4   27.70    2.10
   0  -1   4  361.06   15.80
   0  -1  -4  359.16   15.60
   0  -1  -4  374.76   15.10
   0  -1   4  362.66   15.50
   0   1   4  378.26   15.60
   0   1  -4  369.66   15.30
   0   1  -4  368.36   15.50
   0   1   4  368.66   15.60
   1  -1   4  104.09    5.30
  -1  -1  -4   94.49    5.30
   1  -1   4  129.59    5.40
  -1  -1  -4  107.69    5.00
  -1   1  -4  106.69    5.10
   1   1   4  102.29    5.30
  -1   1  -4   98.39    5.20
  -2  -1  -4  342.77   14.30
   2  -1   4  317.17   14.50
  -2  -1  -4  342.07   14.40
   2   1   4  329.77   14.50
  -2   1  -4  328.57   14.20
  -2   1  -4  330.37   14.30
  -3  -1  -4  201.88    9.80
  -3  -1  -4  211.18    9.80
   3  -1   4  206.48   10.00
  -3   1  -4  221.78    9.90
   3   1   4  217.18   10.00
  -3   1  -4  213.78    9.60
  -4  -1  -4    0.10    1.60
   4  -1   4    0.50    1.60
  -4  -1  -4    1.20    1.50
  -4   1  -4    1.80    1.40
   4   1   4    1.70    1.60
  -4   1  -4    0.10    1.60
   5  -1   4  255.07   12.40
  -5  -1  -4  256.97   12.20
  -5  -1  -4  260.67   12.10
  -5   1  -4  250.07   11.80
  -5   1  -4  247.88   12.20
   5   1   4  234.78   12.20
  -6  -1  -4  254.77   13.30
  -6  -1  -4  278.97   13.30
   6  -1   4  252.07   13.40
   6   1   4  276.47   13.60
  -6   1  -4  292.47   13.10
  -6   1  -4  248.98   13.30
  -7  -1  -4    0.60    3.10
  -7  -1  -4    2.60    2.90
   7  -1   4    2.90    3.10
  -7   1  -4    3.20    3.30
   7   1   4    0.20    2.90
  -7   1  -4    0.60    2.80
  -8  -1  -4   34.60    5.40
  -8  -1  -4   27.40    4.90
   8  -1   4   33.00    5.20
  -8   1  -4   20.70    5.00
   8   1   4   33.10    5.50
  -8  -2   4   10.80    4.10
  -8  -2   4   10.20    4.80
   8  -2  -4    7.30    3.30
  -8   2   4    7.60    5.00
   8   2  -4    8.90    3.50
  -8   2   4   10.90    3.70
  -7  -2   4   51.29    5.50
   7  -2  -4   56.59    5.00
  -7  -2   4   45.00    6.50
  -7   2   4   57.09    5.30
  -7   2   4   65.99    7.80
   7   2  -4   56.39    4.90
   6  -2  -4    8.10    2.40
  -6  -2   4    7.40    3.50
  -6  -2   4    7.70    2.20
  -6  -2   4    9.90    2.60
  -6   2   4   12.80    3.90
   6   2  -4   15.20    2.70
  -6   2   4    9.00    2.70
  -5  -2   4   56.09    4.60
  -5  -2   4   51.39    5.50
  -5  -2   4   53.59    3.40
   5  -2  -4   45.40    3.90
   5   2  -4   48.60    3.90
  -5   2   4   57.49    4.20
  -5   2   4   48.30    3.50
  -5   2   4   57.19    5.50
  -4  -2   4  949.71   39.10
  -4  -2   4  946.11   40.20
  -4  -2   4  926.11   38.40
   4  -2  -4  947.21   38.80
  -4   2   4  948.11   38.30
   4   2  -4  954.90   38.70
  -4   2   4  923.91   40.30
  -4   2   4  935.31   39.00
  -3  -2   4  239.78   10.00
  -3  -2   4  226.38   10.60
  -3  -2   4  235.38   11.50
   3  -2  -4  237.48   10.50
  -3   2   4  243.58   10.60
  -3   2   4  225.08   11.50
   3   2  -4  233.08   10.20
   2  -2  -4  454.85   19.60
  -2  -2   4  465.85   20.40
  -2  -2   4  462.25   19.20
  -2   2   4  469.25   19.70
   2   2  -4  471.05   19.60
  -2   2   4  480.95   20.40
   2   2  -4  469.85   19.30
  -1  -2   4  651.53   26.40
   1  -2  -4  623.74   25.60
  -1  -2   4  596.24   25.40
  -1   2   4  614.54   25.70
   1   2  -4  625.74   25.60
   1   2  -4  614.14   25.40
  -1   2   4  617.84   26.10
   0  -2  -4   77.29    4.10
   0  -2   4   73.59    3.80
   0  -2  -4   76.99    3.50
   0  -2   4   80.39    4.40
   0   2   4   75.49    3.90
   0   2  -4   74.79    3.80
   0   2   4   71.69    4.00
   0   2  -4   70.19    3.70
   1  -2   4  699.53   28.00
  -1  -2  -4  681.03   27.70
  -1  -2  -4  687.63   28.10
   1  -2   4  611.44   28.10
   1   2   4  682.93   28.10
  -1   2  -4  670.63   27.80
  -1   2  -4  703.03   27.80
   2  -2   4  317.37   13.60
  -2  -2  -4  314.77   13.40
  -2  -2  -4  309.67   13.60
   2  -2   4  303.67   13.60
  -2   2  -4  304.47   13.40
  -2   2  -4  312.37   13.30
   2   2   4  299.87   13.60
  -3  -2  -4  208.98    9.80
   3  -2   4  201.08    9.90
  -3  -2  -4  212.68    9.80
  -3   2  -4  205.68    9.40
   3   2   4  210.68    9.90
  -3   2  -4  216.08    9.80
  -4  -2  -4  171.18    9.10
  -4  -2  -4  183.88    9.20
   4  -2   4  186.88    9.40
  -4   2  -4  184.38    9.20
   4   2   4  196.78    9.40
  -4   2  -4  186.28    8.70
  -5  -2  -4   31.00    3.70
  -5  -2  -4   35.50    3.90
   5  -2   4   31.90    3.90
  -5   2  -4   30.90    3.20
  -5   2  -4   35.30    3.80
   5   2   4   44.70    4.30
  -6  -2  -4   43.20    4.70
  -6  -2  -4   37.80    4.50
   6  -2   4   43.60    4.80
  -6   2  -4   48.20    4.30
   6   2   4   50.39    5.10
  -6   2  -4   50.29    5.10
  -7  -2  -4    3.80    3.30
   7  -2   4    8.00    3.40
  -7  -2  -4    2.50    3.20
   7   2   4    3.20    3.30
  -7   2  -4    0.50    3.10
  -8  -2  -4    4.10    3.90
   8  -2   4    2.40    3.70
  -8  -2  -4   -0.50    3.70
   8   2   4    4.90    3.80
  -8   2  -4   -3.10    3.80
   8  -3  -4  102.49    7.50
  -8  -3   4  113.89    9.90
  -8   3   4  125.39   10.70
  -8   3   4  107.49    8.30
   8   3  -4  107.99    7.90
  -7  -3   4   -0.10    3.30
   7  -3  -4    4.30    2.40
  -7  -3   4    3.40    3.20
  -7   3   4    3.10    2.90
  -7   3   4   -1.00    3.80
   7   3  -4   -3.20    2.30
  -7   3   4    1.00    2.10
  -6  -3   4   59.39    5.20
  -6  -3   4   71.09    6.60
   6  -3  -4   58.29    4.80
  -6   3   4   60.39    5.30
  -6   3   4   70.49    4.50
   6   3  -4   64.19    5.00
  -6   3   4   73.59    7.10
  -5  -3   4  100.89    5.00
  -5  -3   4   91.69    5.90
  -5  -3   4   88.19    6.90
   5  -3  -4   92.19    5.60
  -5   3   4   96.59    5.80
   5   3  -4   94.69    5.70
  -5   3   4  105.99    7.40
  -5   3   4   91.29    5.00
   4  -3  -4  109.09    5.70
  -4  -3   4  104.19    5.80
  -4  -3   4  102.99    4.90
  -4  -3   4   97.09    6.70
   4   3  -4  108.39    5.60
  -4   3   4   98.49    5.70
  -4   3   4  109.59    5.00
  -4   3   4   97.49    6.80
  -3  -3   4  225.38   10.30
   3  -3  -4  225.78   10.10
  -3  -3   4  225.28   11.20
  -3   3   4  223.98   10.40
  -3   3   4  229.48   11.30
   3   3  -4  220.58   10.00
  -2  -3   4   93.59    5.70
  -2  -3   4   99.09    4.90
   2  -3  -4   96.69    4.80
  -2   3   4   94.19    5.50
   2   3  -4   93.69    4.70
  -2   3   4   93.79    5.00
   1  -3  -4   48.60    3.00
  -1  -3   4   45.90    2.50
  -1  -3   4   46.50    3.60
   1   3  -4   42.90    2.70
  -1   3   4   49.90    3.00
  -1   3   4   46.40    3.20
   1   3  -4   48.40    2.80
   0  -3   4  540.45   23.50
   0  -3  -4  547.85   22.40
   0  -3  -4  551.34   23.00
   0  -3   4  544.75   22.70
   0   3  -4  549.65   22.70
   0   3   4  547.95   23.00
   0   3  -4  560.54   22.80
   0   3   4  560.34   23.00
   1  -3   4   15.40    1.80
   1  -3   4   14.50    2.20
  -1  -3  -4   18.00    1.60
  -1  -3  -4   15.30    1.80
   1   3   4   18.20    2.00
  -1   3  -4   14.80    1.70
  -1   3  -4   12.70    1.50
   2  -3   4  270.57   11.80
  -2  -3  -4  275.17   11.90
   2  -3   4  227.18   11.80
  -2  -3  -4  279.27   11.60
   2   3   4  264.77   11.80
  -2   3  -4  257.67   11.60
  -2   3  -4  270.17   11.30
   3  -3   4  439.36   19.10
   3  -3   4  441.16   19.20
  -3  -3  -4  436.76   18.90
  -3  -3  -4  433.96   19.00
  -3   3  -4  444.06   18.50
   3   3   4  450.55   19.10
  -3   3  -4  429.86   19.00
   4  -3   4    2.00    1.80
  -4  -3  -4   -1.60    1.50
  -4  -3  -4    0.70    1.40
   4  -3   4    0.90    1.70
  -4   3  -4    0.10    1.10
   4   3   4    3.50    1.80
  -4   3  -4   -0.20    1.50
  -5  -3  -4  125.59    7.20
   5  -3   4  111.69    7.10
  -5  -3  -4  111.99    6.90
  -5   3  -4  111.09    7.00
   5   3   4  116.69    7.10
  -5   3  -4  119.69    6.30
  -6  -3  -4   65.59    6.00
  -6  -3  -4   72.99    6.40
   6  -3   4   63.59    6.00
  -6   3  -4   70.59    5.20
  -6   3  -4   71.79    6.20
   6   3   4   77.89    6.10
   7  -3   4    8.00    3.50
  -7  -3  -4    5.30    3.40
  -7  -3  -4    7.30    3.50
  -7   3  -4    5.90    3.50
   7   3   4    8.80    3.50
  -8  -3  -4  109.49    9.10
   8  -3   4  115.59    8.70
   8   3   4   96.99    8.50
  -8   3  -4   91.09    8.00
  -8  -4   4    1.00    4.40
  -8  -4   4    1.30    4.00
  -8   4   4    1.40    3.60
   8   4  -4    4.10    3.40
   7  -4  -4  109.89    6.80
  -7  -4   4  100.09    8.60
  -7  -4   4   94.99    7.70
  -7   4   4   99.39    9.20
   7   4  -4  108.89    7.20
  -7   4   4   97.89    7.40
  -7   4   4  102.89    6.40
  -6  -4   4  110.59    7.40
  -6  -4   4  122.49    8.60
   6  -4  -4  123.09    6.90
  -6   4   4  101.49    8.80
  -6   4   4  118.19    7.40
  -6   4   4  116.69    6.30
   6   4  -4  120.29    7.10
   5  -4  -4   75.59    4.80
  -5  -4   4   66.39    5.10
  -5  -4   4   79.59    6.40
   5   4  -4   73.99    5.00
  -5   4   4   76.59    6.60
  -5   4   4   72.69    5.20
  -5   4   4   72.69    4.20
  -4  -4   4  136.99    8.60
   4  -4  -4  151.38    7.40
  -4  -4   4  159.38    7.80
  -4   4   4  148.79    6.80
   4   4  -4  152.08    7.40
  -4   4   4  142.09    8.80
  -4   4   4  160.38    7.90
  -3  -4   4   15.70    2.00
   3  -4  -4   21.00    2.10
  -3  -4   4   18.90    2.90
  -3   4   4   19.10    3.10
   3   4  -4   20.90    2.20
  -3   4   4   17.40    2.30
  -2  -4   4  433.26   18.20
   2  -4  -4  431.96   18.10
  -2  -4   4  467.45   19.50
   2   4  -4  418.56   18.10
  -2   4   4  405.26   19.00
  -2   4   4  426.56   18.40
   1  -4  -4  222.78   10.00
  -1  -4   4  224.78    9.60
  -1   4   4  233.78   10.20
   1   4  -4  230.58    9.90
  -1   4   4  225.08   10.60
   1   4  -4  220.28    9.80
   0  -4   4   74.99    4.70
   0  -4   4   69.19    3.70
   0  -4  -4   70.29    4.00
   0   4   4   64.79    4.00
   0   4  -4   69.49    3.60
   0   4   4   76.49    3.30
   0   4  -4   68.69    3.90
  -1  -4  -4  738.23   29.40
  -1  -4  -4  707.13   29.80
   1  -4   4  651.03   30.20
   1  -4   4  726.43   29.70
   1   4   4  732.53   29.80
  -1   4  -4  738.43   29.60
  -1   4  -4  722.63   29.30
   2  -4   4  169.98    8.40
  -2  -4  -4  167.48    7.70
  -2  -4  -4  164.58    8.00
   2  -4   4  168.28    8.00
  -2   4  -4  160.58    7.80
  -2   4  -4  163.28    7.30
   2   4   4  163.08    7.90
  -3  -4  -4   20.90    2.60
   3  -4   4   29.40    3.00
   3  -4   4   22.50    3.00
  -3  -4  -4   24.20    2.70
  -3   4  -4   21.30    2.00
   3   4   4   23.60    2.70
  -3   4  -4   18.90    2.40
   4  -4   4  268.37   12.90
   4  -4   4  262.37   12.70
  -4  -4  -4  265.37   12.60
  -4  -4  -4  253.07   12.30
   4   4   4  274.37   12.60
  -4   4  -4  265.77   11.70
  -4   4  -4  269.17   12.50
   5  -4   4   21.20    5.30
  -5  -4  -4   19.30    3.20
  -5  -4  -4   24.00    3.30
   5  -4   4   19.40    3.20
  -5   4  -4   19.00    3.20
  -5   4  -4   21.80    2.60
   5   4   4   25.30    3.40
   6  -4   4   74.99    6.50
  -6  -4  -4   68.49    5.90
  -6  -4  -4   68.69    6.20
   6   4   4   87.89    6.20
  -6   4  -4   56.69    5.50
   7  -4   4   72.89    7.00
  -7  -4  -4   65.49    6.40
  -7  -4  -4   57.09    6.30
   7   4   4   79.89    6.80
  -7   4  -4   64.69    6.20
  -8  -4  -4    4.50    4.10
   8  -4   4    0.00    3.70
  -8   4  -4   -4.60    3.70
  -8  -5   4   63.29    6.90
   8  -5  -4   43.30    7.50
  -8  -5   4   61.69    7.80
   8   5  -4   60.19    5.90
  -8   5   4   50.99    6.70
  -7  -5   4    9.80    3.70
  -7  -5   4    7.00    4.10
   7  -5  -4    7.80    2.70
   7   5  -4    9.30    3.30
  -7   5   4   12.70    3.60
  -6  -5   4  168.68    9.50
   6  -5  -4  162.58    8.70
  -6  -5   4  170.78   10.60
  -6   5   4  162.68   11.00
   6   5  -4  167.68    9.00
  -6   5   4  159.48    9.40
  -6   5   4  171.28    8.30
  -5  -5   4   11.70    3.20
  -5  -5   4   15.50    2.70
   5  -5  -4   14.10    2.30
  -5   5   4   11.70    3.60
  -5   5   4   15.70    1.90
   5   5  -4   13.70    2.50
  -5   5   4   12.30    2.70
  -4  -5   4   85.79    5.20
   4  -5  -4   86.29    4.80
  -4  -5   4   75.19    5.90
  -4   5   4   76.59    6.20
   4   5  -4   78.69    4.80
  -4   5   4   83.29    5.20
  -4   5   4   79.59    4.10
  -3  -5   4  477.15   20.20
  -3  -5   4  460.35   21.40
   3  -5  -4  459.95   19.80
  -3   5   4  478.05   20.40
  -3   5   4  471.65   21.40
   3   5  -4  476.25   20.00
   2  -5  -4  137.09    6.60
  -2  -5   4  135.29    6.60
  -2  -5   4  125.89    7.70
  -2   5   4  141.79    6.90
  -2   5   4  140.99    7.60
   2   5  -4  143.79    6.70
  -1  -5   4   72.59    3.50
   1  -5  -4   74.09    4.10
   1   5  -4   77.09    4.10
  -1   5   4   65.89    4.20
  -1   5   4   75.39    4.60
   1   5  -4   72.99    3.90
   0  -5  -4  859.01   36.00
   0  -5   4  881.11   35.30
   0  -5  -4  859.61   35.60
   0   5  -4  865.11   35.20
   0   5   4  862.61   35.00
   0   5  -4  862.21   35.50
   0   5   4  855.81   35.70
  -1  -5  -4  326.27   14.40
   1  -5   4  316.07   15.20
   1  -5   4  333.27   14.30
   1   5   4  338.97   14.50
  -1   5  -4  332.77   13.90
  -1   5  -4  328.77   14.40
   1   5   4  334.37   14.00
   2  -5   4   11.70    2.30
  -2  -5  -4    8.20    1.70
  -2  -5  -4   10.50    1.70
   2  -5   4    7.00    1.60
  -2   5  -4    9.80    1.70
   2   5   4    9.70    1.80
  -3  -5  -4   50.69    4.10
  -3  -5  -4   49.99    3.90
   3  -5   4   56.19    4.50
   3  -5   4   46.30    3.80
   3   5   4   53.79    3.80
  -3   5  -4   48.70    3.80
   4  -5   4    0.30    1.70
  -4  -5  -4    2.70    1.70
  -4  -5  -4    0.10    1.70
   4  -5   4   -0.30    2.00
  -4   5  -4    1.30    1.70
  -4   5  -4    1.90    1.20
   4   5   4    1.70    1.70
   5  -5   4  237.78   12.80
   5  -5   4  244.08   12.30
  -5  -5  -4  240.58   12.20
  -5  -5  -4  231.98   11.90
  -5   5  -4  239.08   12.00
   5   5   4  255.57   12.10
  -6  -5  -4   52.29    5.20
   6  -5   4   56.39    5.80
  -6  -5  -4   57.39    5.80
   6   5   4   63.49    5.80
  -6   5  -4   77.79    6.50
  -7  -5  -4    2.20    3.40
   7  -5   4    4.10    3.40
   7   5   4    9.00    3.50
  -7   5  -4    0.90    3.50
  -8  -6   4    3.20    4.40
   8  -6  -4    8.90    5.10
  -8  -6   4    1.20    4.20
  -8   6   4    3.40    3.90
   8   6  -4    2.30    3.70
  -7  -6   4   73.99    6.70
  -7  -6   4   58.19    7.20
   7  -6  -4   50.69    7.70
   7   6  -4   63.99    5.70
  -7   6   4   49.30    6.00
  -6  -6   4   33.60    4.40
  -6  -6   4   30.80    5.00
   6  -6  -4   37.00    3.80
   6   6  -4   35.20    4.10
  -6   6   4   45.30    5.10
  -6   6   4   36.40    3.30
  -5  -6   4   99.99    7.60
   5  -6  -4   98.19    5.80
  -5  -6   4  103.29    6.50
   5   6  -4   98.39    6.30
  -5   6   4   97.89    7.90
  -5   6   4  114.59    6.80
  -5   6   4  101.99    5.40
  -4  -6   4  268.27   13.50
  -4  -6   4  266.47   12.20
   4  -6  -4  255.77   11.70
   4   6  -4  258.47   12.00
  -4   6   4  256.17   13.60
  -4   6   4  252.07   12.30
   3  -6  -4   73.89    4.20
  -3  -6   4   69.19    5.50
  -3  -6   4   71.39    4.50
  -3   6   4   77.49    4.80
  -3   6   4   79.49    5.70
   3   6  -4   69.79    4.40
  -2  -6   4  298.67   13.10
  -2  -6   4  314.17   14.60
   2  -6  -4  296.87   13.00
  -2   6   4  299.27   13.50
   2   6  -4  291.07   13.20
   1  -6  -4  170.68    8.00
  -1  -6   4  191.88    9.50
   1  -6  -4  171.78    9.00
  -1  -6   4  176.68    7.50
   1   6  -4  163.08    8.00
  -1   6   4  162.98    8.20
   0  -6   4   64.59    4.70
   0  -6  -4   61.89    3.80
   0  -6   4   64.29    3.40
   0  -6  -4   58.89    4.10
   0   6   4   66.19    3.90
   0   6   4   58.99    3.10
   0   6  -4   62.49    3.30
   0   6  -4   57.29    3.70
  -1  -6  -4  389.36   16.90
  -1  -6  -4  395.66   16.90
   1  -6   4  377.66   17.80
   1  -6   4  390.46   16.70
   1   6   4  387.96   16.40
  -1   6  -4  394.96   16.80
   1   6   4  383.06   16.80
   2  -6   4  162.18    7.80
  -2  -6  -4  172.68    8.00
   2  -6   4  148.29    8.60
   2   6   4  163.88    7.80
   2   6   4  148.29    7.40
  -2   6  -4  157.38    7.90
  -3  -6  -4   81.29    5.20
   3  -6   4   69.69    5.00
   3  -6   4   88.59    6.00
  -3   6  -4   84.69    5.20
   3   6   4   88.39    5.10
   4  -6   4  318.27   15.80
   4  -6   4  323.47   15.20
  -4  -6  -4  330.97   15.20
   4   6   4  325.27   14.80
  -4   6  -4  327.37   15.00
   5  -6   4    5.50    2.40
  -5  -6  -4    8.10    2.70
   5  -6   4    4.10    3.20
   5   6   4    8.50    2.60
  -5   6  -4    5.60    2.50
  -6  -6  -4   22.70    4.30
   6  -6   4   14.80    3.60
  -6   6  -4   15.30    3.60
   6   6   4   21.70    3.60
   6   6   4   17.00    3.30
  -7  -6  -4   73.89    7.70
   7  -6   4   73.89    7.10
  -7   6  -4   67.49    6.50
   7   6   4   63.59    6.10
  -8  -7   4   49.70    6.80
  -8  -7   4   70.19   12.50
   8  -7  -4   46.00    7.80
  -8   7   4   41.50    6.30
   8   7  -4   40.40    5.60
  -7  -7   4    1.00    3.50
  -7  -7   4   -0.90    3.70
   7  -7  -4    1.60    4.50
   7   7  -4    1.60    3.20
  -7   7   4    3.20    3.40
  -6  -7   4   78.39    7.60
  -6  -7   4   71.79    6.30
   6  -7  -4   83.69    5.70
   6  -7  -4   73.19    8.50
   6   7  -4   95.59    6.60
  -6   7   4   83.69    6.60
   5  -7  -4  173.28    8.80
  -5  -7   4  177.68    9.50
   5  -7  -4  184.68   11.70
  -5  -7   4  178.38   10.90
   5   7  -4  177.18    9.40
  -5   7   4  181.48    8.40
  -5   7   4  182.08    9.80
   4  -7  -4    6.40    1.70
  -4  -7   4    3.40    2.40
  -4  -7   4    6.70    2.00
   4  -7  -4    5.70    3.00
  -4   7   4    9.40    2.30
   4   7  -4    9.50    2.20
   3  -7  -4   55.79    5.30
  -3  -7   4   46.40    3.60
  -3  -7   4   49.40    4.80
   3  -7  -4   48.40    3.30
  -3   7   4   38.70    3.80
   3   7  -4   47.70    3.70
  -2  -7   4  198.88   10.80
  -2  -7   4  195.18    9.20
   2  -7  -4  202.68    9.20
   2   7  -4  201.98    9.40
  -2   7   4  207.08    9.70
   1  -7  -4  411.26   20.00
  -1  -7   4  444.66   20.60
  -1  -7   4  448.76   18.80
  -1  -7   4  467.75   18.50
   1  -7  -4  447.56   19.00
   1   7  -4  455.35   19.20
  -1   7   4  458.65   19.40
   0  -7  -4  121.19    6.40
   0  -7   4  113.99    6.90
   0  -7  -4  105.69    5.70
   0  -7   4  115.59    5.40
   0   7   4  103.19    5.80
   0   7  -4  107.49    5.80
   0   7  -4  109.59    5.20
   0   7   4  108.99    5.20
   1  -7   4   31.40    2.60
  -1  -7  -4   31.70    3.20
   1  -7   4   30.50    4.00
  -1  -7  -4   33.60    3.00
   1   7   4   33.80    2.40
   1   7   4   41.10    3.40
  -1   7  -4   29.10    2.90
   2  -7   4  203.88    9.50
   2  -7   4  193.38   10.50
  -2  -7  -4  204.38    9.60
   2   7   4  191.18    9.40
  -2   7  -4  193.28    9.50
   2   7   4  201.78    9.20
   3  -7   4  366.36   16.70
  -3  -7  -4  333.57   15.60
   3  -7   4  342.67   15.70
  -3   7  -4  330.07   15.50
   3   7   4  345.17   15.30
   3   7   4  339.67   15.30
   4  -7   4   23.40    3.30
   4  -7   4   36.80    4.80
  -4  -7  -4   23.50    3.30
   4   7   4   24.20    3.10
  -4   7  -4   23.90    3.20
   4   7   4   28.10    3.30
   5  -7   4   79.59    7.10
   5  -7   4   82.49    6.20
  -5  -7  -4   92.69    7.30
  -5   7  -4   80.09    6.10
   5   7   4   87.09    5.90
   5   7   4   76.19    5.80
   6  -7   4   69.89    6.50
  -6  -7  -4   81.99    7.40
   6   7   4   64.29    5.80
   6   7   4   90.79    6.40
  -6   7  -4   59.49    5.90
   7  -7   4    0.10    3.20
  -7  -7  -4   -2.40    3.80
  -7   7  -4    4.70    3.70
   7   7   4    3.00    3.10
   8  -8  -4    9.90    5.80
  -8  -8   4    4.70    5.10
  -8   8   4    4.60    4.30
   8   8  -4    9.30    4.50
  -7  -8   4   89.39    8.50
   7  -8  -4   60.99    8.70
  -7  -8   4   89.79    8.00
  -7   8   4   72.49    7.60
   7   8  -4  102.19    7.50
  -6  -8   4   36.30    5.70
  -6  -8   4   32.70    4.60
   6  -8  -4   32.60    6.10
  -6   8   4   30.70    4.80
   6   8  -4   38.00    4.30
   5  -8  -4  121.09    6.80
   5  -8  -4  135.99    9.90
  -5  -8   4  124.59    9.00
  -5  -8   4  124.79    7.60
  -5   8   4  114.79    7.80
   5   8  -4  130.79    7.50
  -5   8   4  126.89    6.40
  -4  -8   4  168.98    8.70
   4  -8  -4  189.88   11.00
   4  -8  -4  158.68    8.00
  -4  -8   4  160.48   10.10
  -4   8   4  146.79    8.80
   4   8  -4  166.58    8.60
  -4   8   4  165.08    7.50
   3  -8  -4    6.90    1.50
   3  -8  -4    1.00    2.50
  -3  -8   4    4.20    1.50
  -3  -8   4    3.10    2.40
  -3   8   4    3.60    1.90
   3   8  -4    2.60    1.70
  -2  -8   4  203.88   10.70
   2  -8  -4  181.88    8.80
  -2  -8   4  182.48    8.90
   2  -8  -4  196.58   10.70
   2   8  -4  186.68    9.20
  -2   8   4  199.68    9.50
   1  -8  -4  273.67   11.80
  -1  -8   4  269.07   13.60
  -1  -8   4  254.37   11.50
  -1  -8   4  271.77   11.20
   1   8  -4  265.17   12.00
  -1   8   4  243.68   11.30
  -1   8   4  271.37   12.20
   0  -8   4   24.70    2.20
   0  -8  -4   24.70    3.30
   0  -8  -4   20.70    2.30
   0  -8   4   22.80    3.50
   0   8  -4   20.80    2.40
   0   8   4   28.30    2.80
   0   8   4   21.50    2.00
   0   8  -4   23.60    1.90
  -1  -8  -4  388.96   17.90
  -1  -8  -4  435.86   18.60
   1  -8   4  422.16   19.40
   1   8   4  394.76   17.50
   1   8   4  416.56   17.90
  -1   8  -4  412.06   18.00
   2  -8   4  173.98    9.80
  -2  -8  -4  166.08    8.40
  -2  -8  -4  140.29    8.20
   2   8   4  183.38    8.20
  -2   8  -4  172.48    8.50
   2   8   4  182.18    8.40
  -2   8  -4  173.88    8.50
   3  -8   4    5.20    2.60
  -3  -8  -4    1.50    1.60
   3   8   4    3.70    1.60
   3   8   4    1.80    1.50
  -3   8  -4    0.80    1.70
  -4  -8  -4  196.88   10.60
   4  -8   4  209.98   11.70
   4  -8   4  203.78   10.70
  -4   8  -4  196.28   10.50
   4   8   4  204.98   10.30
   4   8   4  213.08   10.30
  -5  -8  -4    2.60    2.70
   5  -8   4   -0.40    2.20
   5  -8   4   -0.80    3.20
   5   8   4    0.20    2.20
  -5   8  -4    2.90    2.50
   5   8   4   -0.50    2.00
  -6  -8  -4   19.60    4.30
   6  -8   4   21.40    4.20
   6   8   4   12.80    3.20
  -6   8  -4   14.40    3.70
   6   8   4   14.00    3.70
   7  -8   4   66.29    6.80
  -7  -8  -4   75.99    7.70
   7   8   4   57.99    6.00
  -7   8  -4   52.19    6.30
   8  -9  -4   44.20    7.90
  -8   9   4   31.40    6.20
   8   9  -4   50.09    6.10
  -7  -9   4   26.20    5.20
  -7  -9   4   26.90    5.70
   7  -9  -4   15.20    5.70
  -7   9   4   34.30    5.80
   7   9  -4   27.80    4.80
   6  -9  -4   86.19    9.50
  -6  -9   4   76.69    8.00
  -6  -9   4   87.59    7.40
   6   9  -4   90.49    6.90
  -6   9   4   88.19    7.80
   5  -9  -4   20.10    4.60
  -5  -9   4   23.30    3.60
  -5  -9   4   17.70    4.30
  -5   9   4   17.00    3.30
   5   9  -4   22.40    3.40
  -5   9   4   23.90    3.90
  -4  -9   4   35.90    4.90
   4  -9  -4   58.09    6.50
  -4  -9   4   37.40    3.70
   4  -9  -4   37.30    3.10
  -4   9   4   42.10    4.40
   4   9  -4   32.60    3.70
  -4   9   4   38.60    2.80
   3  -9  -4  318.57   14.40
  -3  -9   4  341.97   16.90
   3  -9  -4  325.27   16.90
  -3  -9   4  345.87   15.00
  -3   9   4  321.67   15.40
  -3   9   4  337.67   14.10
  -2  -9   4   90.99    5.10
   2  -9  -4   84.59    6.80
   2  -9  -4  103.29    5.10
  -2  -9   4   87.69    6.70
   2   9  -4   93.19    5.50
  -2   9   4   98.19    5.80
  -2   9   4   95.69    4.70
   1  -9  -4   18.10    2.10
  -1  -9   4   13.30    3.10
  -1  -9   4   20.20    1.70
  -1  -9   4   15.70    1.70
   1  -9  -4   16.30    3.00
  -1   9   4   15.90    2.40
   1   9  -4   11.70    2.00
  -1   9   4   11.80    1.60
   0  -9  -4  387.66   16.10
   0  -9  -4  314.37   16.80
   0  -9   4  378.76   18.00
   0   9  -4  372.86   15.50
   0   9  -4  376.36   16.40
   0   9   4  374.16   16.30
   0   9   4  378.56   15.80
  -1  -9  -4   21.20    3.10
   1  -9   4   15.20    3.40
  -1  -9  -4   17.00    2.40
  -1   9  -4   10.00    2.00
  -1   9  -4    9.30    1.80
   1   9   4   18.50    2.50
   1   9   4   14.90    1.90
  -2  -9  -4   42.80    3.80
  -2  -9  -4   32.90    3.50
   2  -9   4   53.79    5.70
  -2   9  -4   33.50    3.50
   2   9   4   48.60    4.00
   2   9   4   41.80    3.50
  -2   9  -4   41.00    3.70
  -3  -9  -4   96.49    6.20
   3  -9   4   98.19    7.50
  -3   9  -4  107.59    6.60
   3   9   4  113.09    6.00
  -3   9  -4   91.89    6.20
   3   9   4  100.89    5.90
  -4  -9  -4   22.40    3.50
   4  -9   4   19.50    4.30
   4   9   4   17.20    2.80
   4   9   4   18.10    2.90
  -4   9  -4   26.80    3.70
   5  -9   4  161.58    9.80
  -5  -9  -4  175.28   10.20
   5  -9   4  173.18   10.90
   5   9   4  172.48    9.40
  -5   9  -4  157.58    9.70
   5   9   4  173.28    9.20
   6  -9   4   14.00    3.70
  -6  -9  -4   12.30    4.30
  -6   9  -4   11.30    3.50
   6   9   4   14.00    3.40
  -7  -9  -4    9.60    5.20
   7  -9   4   10.80    3.90
   7   9   4   10.30    3.90
  -7   9  -4   13.20    4.30
   7 -10  -4   55.99    8.70
  -7 -10   4   66.69    8.20
  -7 -10   4   68.19    7.20
   7  10  -4   64.79    6.50
  -7  10   4   43.80    6.40
   6 -10  -4   57.29    8.00
  -6 -10   4   55.59    5.90
  -6 -10   4   55.59    7.10
   6  10  -4   61.69    5.90
  -6  10   4   47.70    6.00
  -5 -10   4   22.70    4.80
   5 -10  -4   27.40    5.40
  -5 -10   4   26.70    3.90
   5  10  -4   22.30    3.60
  -5  10   4   26.10    4.30
   4 -10  -4   31.90    5.20
  -4 -10   4   32.90    3.60
   4 -10  -4   31.10    2.90
  -4 -10   4   26.00    4.70
  -4  10   4   31.50    2.60
   4  10  -4   27.00    3.60
  -4  10   4   38.30    4.40
   3 -10  -4    4.40    1.50
  -3 -10   4    5.30    1.70
   3 -10  -4    1.80    2.80
  -3 -10   4    3.50    2.60
  -3  10   4    5.50    1.30
   3  10  -4    3.70    1.80
  -3  10   4    3.70    2.00
   2 -10  -4  127.09    8.30
  -2 -10   4  113.79    8.10
  -2 -10   4  116.59    6.20
   2 -10  -4  123.39    6.10
  -2  10   4  118.79    6.90
   2  10  -4  126.39    6.80
  -2  10   4  110.39    5.80
  -1 -10   4  197.28    8.40
  -1 -10   4  182.48    8.60
   1 -10  -4  187.08    8.90
   1 -10  -4  194.88   10.70
  -1 -10   4  198.18   11.10
  -1  10   4  186.58    9.40
   1  10  -4  183.08    9.40
  -1  10   4  185.98    8.70
   0 -10  -4   11.30    2.70
   0 -10   4    7.40    2.80
   0 -10  -4   12.40    1.90
   0  10  -4   12.90    2.30
   0  10   4    8.90    1.50
   0  10  -4    8.00    1.50
   0  10  -4    7.90    1.30
   0  10   4   10.00    2.00
   1 -10   4  382.76   18.90
  -1 -10  -4  399.66   18.00
  -1 -10  -4  378.56   17.00
  -1  10  -4  383.26   17.30
   1  10   4  374.06   17.00
   1  10   4  383.06   16.70
  -1  10  -4  392.86   17.00
   2 -10   4   63.29    6.00
  -2 -10  -4   50.79    4.50
  -2 -10  -4   60.99    4.50
   2  10   4   66.49    4.40
  -2  10  -4   63.09    4.70
  -2  10  -4   66.29    4.60
   2  10   4   51.99    3.90
   3 -10   4   75.09    7.00
  -3 -10  -4   81.39    5.60
  -3  10  -4   87.99    6.00
  -3  10  -4   93.49    6.00
   3  10   4   83.99    5.30
   3  10   4   71.19    5.10
   4 -10   4  143.59    9.80
  -4 -10  -4  146.49    8.50
   4  10   4  134.19    7.70
   4  10   4  138.89    7.90
  -4  10  -4  148.09    8.80
  -4  10  -4  138.09    8.40
   5 -10   4   41.10    6.00
  -5 -10  -4   43.30    5.30
   5 -10   4   36.90    4.90
   5  10   4   42.40    4.80
  -5  10  -4   32.50    4.60
   5  10   4   46.90    4.50
  -6 -10  -4   48.80    6.50
   6 -10   4   44.90    5.50
  -6  10  -4   30.50    4.80
   6  10   4   33.10    4.70
   7 -10   4   38.70    5.80
  -7 -10  -4   31.50    6.30
   7  10   4   33.70    5.30
  -7  10  -4   29.50    5.40
   7 -11  -4   15.90    6.10
  -7 -11   4   16.00    5.10
  -7 -11   4   10.00    5.10
  -7  11   4   18.00    5.20
   7  11  -4   15.20    4.50
  -6 -11   4    9.20    4.50
   6 -11  -4   17.60    5.50
  -6 -11   4   13.90    4.20
  -6  11   4   10.50    4.10
   6  11  -4   11.50    3.90
   5 -11  -4  136.89   10.50
  -5 -11   4  132.59    8.20
  -5 -11   4  111.29    9.60
  -5  11   4  125.69    8.60
   5  11  -4  123.09    8.00
  -4 -11   4    4.10    2.10
  -4 -11   4    2.70    3.20
   4 -11  -4    6.90    3.40
   4  11  -4    7.10    2.60
  -4  11   4    5.50    2.60
  -4  11   4    5.20    1.80
   3 -11  -4  207.68   12.00
  -3 -11   4  192.78   11.80
   3 -11  -4  191.18    8.90
  -3 -11   4  187.88    9.50
   3  11  -4  175.08    9.60
  -3  11   4  196.88    8.90
  -3  11   4  181.88   10.10
  -2 -11   4   17.40    2.20
   2 -11  -4   24.60    2.40
  -2 -11   4   26.70    4.70
   2 -11  -4   11.30    3.50
  -2  11   4   22.20    2.20
   2  11  -4   17.00    2.70
  -2  11   4   17.00    2.90
   1 -11  -4  107.59    5.90
  -1 -11   4  108.99    8.10
  -1 -11   4  111.39    5.70
   1 -11  -4  118.69    7.90
  -1  11   4  115.79    5.90
  -1  11   4  119.99    6.60
   1  11  -4  114.09    6.60
   0 -11  -4  353.26   16.90
   0 -11   4  350.36   17.70
   0 -11  -4  331.37   15.30
   0  11  -4  357.96   14.70
   0  11  -4  329.37   15.70
   0  11   4  345.57   15.70
   0  11   4  358.76   15.20
   0  11  -4  337.57   15.10
   1 -11   4  144.29    9.40
  -1 -11  -4  134.99    7.40
  -1 -11  -4  152.48    8.50
   1  11   4  138.79    7.50
  -1  11  -4  141.19    7.40
   1  11   4  137.99    7.10
  -1  11  -4  139.59    7.80
  -2 -11  -4    4.20    2.00
   2 -11   4    2.30    2.80
  -2 -11  -4    1.70    1.70
  -2  11  -4    2.30    1.90
  -2  11  -4    3.00    2.10
   2  11   4    3.40    1.70
   2  11   4    0.70    1.40
   3 -11   4   31.20    5.30
  -3 -11  -4   33.90    3.80
   3  11   4   29.80    3.40
  -3  11  -4   30.90    4.20
   3  11   4   36.60    3.70
  -3  11  -4   29.70    3.80
  -4 -11  -4   13.00    3.00
   4 -11   4    9.30    3.70
  -4  11  -4   10.10    3.10
   4  11   4    3.80    2.10
   4  11   4    7.80    2.40
  -4  11  -4    8.20    3.30
   5 -11   4   47.50    6.50
   5 -11   4   42.20    5.10
  -5 -11  -4   56.29    6.10
   5  11   4   43.20    4.90
  -5  11  -4   36.20    4.90
   6 -11   4   31.20    6.60
   6 -11   4   26.80    4.90
  -6 -11  -4   49.40    6.70
  -6  11  -4   21.60    4.40
   6  11   4   21.90    4.00
  -7 -12   4   50.99    7.80
  -7 -12   4   48.20    6.90
   7 -12  -4   39.70    7.50
   7  12  -4   62.09    6.60
  -7  12   4   51.39    7.30
  -6 -12   4    3.40    3.60
   6 -12  -4    1.30    4.00
  -6 -12   4    1.30    4.20
  -6  12   4    1.20    3.60
   6  12  -4    3.00    3.40
   5 -12  -4    3.50    3.70
  -5 -12   4    1.00    2.90
  -5 -12   4    5.20    4.00
   5  12  -4    4.00    2.90
  -5  12   4    3.00    3.20
  -4 -12   4  140.69   10.90
   4 -12  -4  154.48   10.90
  -4 -12   4  174.18    8.90
  -4  12   4  151.08    9.30
   3 -12  -4    9.60    4.00
  -3 -12   4    8.20    3.40
  -3 -12   4    7.30    2.00
  -3  12   4   11.10    1.90
   3  12  -4   10.90    2.50
  -3  12   4   11.40    2.80
  -2 -12   4  122.49    8.90
   2 -12  -4  123.49    8.70
   2 -12  -4  108.19    6.10
  -2 -12   4  121.79    6.40
  -2  12   4  116.99    7.10
  -2  12   4  109.99    6.10
   2  12  -4  125.89    7.10
  -1 -12   4   69.59    6.60
   1 -12  -4   72.39    4.50
  -1 -12   4   73.09    4.20
   1 -12  -4   76.69    6.40
  -1  12   4   65.09    5.00
  -1  12   4   71.09    4.30
   1  12  -4   68.99    5.10
   0 -12   4    3.90    2.70
   0 -12  -4    5.70    2.70
   0 -12  -4    5.40    1.60
   0  12  -4    3.40    1.20
   0  12  -4    3.60    2.10
   0  12   4    4.70    1.40
   0  12  -4    3.80    1.50
   0  12   4    4.50    1.80
   1 -12   4  464.35   21.40
  -1 -12  -4  400.16   18.50
  -1 -12  -4  407.36   19.80
  -1  12  -4  419.66   18.60
  -1  12  -4  423.26   19.10
   1  12   4  415.46   18.40
   1  12   4  427.26   18.80
  -2 -12  -4  165.88    8.90
  -2 -12  -4  177.08    9.80
   2 -12   4  175.28   11.10
  -2  12  -4  163.28    9.20
   2  12   4  173.18    8.70
   2  12   4  153.68    8.50
  -2  12  -4  167.38    9.00
  -3 -12  -4   65.59    5.50
   3 -12   4   52.09    6.50
  -3  12  -4   60.49    5.60
   3  12   4   72.29    5.50
  -3  12  -4   45.60    5.10
   3  12   4   53.29    4.60
   4 -12   4   16.80    4.70
  -4 -12  -4   20.10    3.80
  -4  12  -4   12.00    3.40
   4  12   4   18.00    3.00
  -4  12  -4   15.70    3.70
   4  12   4   16.60    3.10
  -5 -12  -4   17.70    4.40
   5 -12   4   16.20    4.80
   5  12   4   11.70    3.20
  -5  12  -4    9.40    3.60
   6 -12   4   26.70    5.90
   6 -12   4   23.60    4.70
  -6 -12  -4   36.80    6.00
   6  12   4   18.30    3.90
  -6  12  -4   24.30    4.80
   7 -13  -4   -1.20    4.90
  -7 -13   4    6.70    6.70
  -7 -13   4    2.40    4.30
  -7  13   4    4.20    4.40
   7  13  -4    1.90    4.20
   6 -13  -4   49.00    7.90
  -6 -13   4   59.79    6.50
  -6 -13   4   51.99    7.70
   6  13  -4   50.59    6.00
  -6  13   4   43.30    6.40
   5 -13  -4   16.90    5.10
  -5 -13   4   26.60    4.20
  -5 -13   4   17.90    5.10
  -5  13   4   27.60    4.80
   5  13  -4   25.50    4.30
   4 -13  -4    0.70    3.60
  -4 -13   4   -0.60    3.20
  -4 -13   4    0.80    2.00
   4  13  -4    1.40    2.20
  -4  13   4    2.30    2.80
  -3 -13   4  179.48   12.00
   3 -13  -4  198.18   12.40
  -3 -13   4  187.28    9.50
  -3  13   4  190.38    9.20
  -3  13   4  189.58   10.40
   3  13  -4  174.48    9.90
   2 -13  -4    0.70    2.70
  -2 -13   4    2.00    1.40
  -2 -13   4    1.70    2.80
   2 -13  -4    4.60    1.60
   2  13  -4    0.20    1.80
  -2  13   4    3.90    1.60
  -2  13   4    4.40    2.20
   1 -13  -4    1.10    2.70
  -1 -13   4    3.10    2.80
   1 -13  -4    1.60    1.50
  -1 -13   4    2.70    1.30
  -1  13   4    2.00    1.40
   1  13  -4    3.60    2.00
  -1  13   4    0.70    1.70
   0 -13  -4   21.20    2.70
   0 -13   4   19.70    4.30
   0  13   4   26.00    3.30
   0  13  -4   21.40    2.50
   0  13  -4   23.70    3.30
   0  13   4   22.80    2.70
   1 -13   4    0.90    2.80
  -1 -13  -4   -0.30    1.60
  -1 -13  -4    0.60    2.20
  -1  13  -4    0.60    1.80
   1  13   4    0.80    1.50
  -1  13  -4    1.50    1.80
   1  13   4    1.20    1.50
  -2 -13  -4  110.59    7.40
   2 -13   4   99.29    8.50
  -2 -13  -4   90.09    6.20
  -2  13  -4   94.69    6.40
   2  13   4   90.89    6.00
  -2  13  -4   96.39    6.70
   2  13   4   98.99    6.00
  -3 -13  -4   94.29    6.90
   3 -13   4   98.49    8.60
   3  13   4   98.19    6.40
  -3  13  -4   95.79    7.10
  -3  13  -4  107.99    7.30
   3  13   4   99.99    6.30
   4 -13   4   16.30    5.10
  -4 -13  -4   12.80    3.60
  -4  13  -4   17.90    4.20
  -4  13  -4   16.60    3.70
   4  13   4   16.50    3.30
   5 -13   4   53.39    7.60
  -5 -13  -4   69.39    7.20
   5  13   4   61.99    6.10
  -5  13  -4   51.19    6.20
  -6 -13  -4   72.19    8.30
   6 -13   4   53.99    7.60
   6 -13   4   50.89    6.40
   6  13   4   61.79    6.00
  -6  13  -4   51.99    6.60
   6 -14  -4    2.70    4.60
  -6 -14   4    8.60    5.20
  -6 -14   4   17.70    4.50
  -6  14   4    5.70    4.10
   6  14  -4    7.20    4.10
   5 -14  -4   17.80    5.40
  -5 -14   4   19.70    4.00
  -5 -14   4   18.60    5.70
  -5  14   4   13.10    4.30
   5  14  -4   15.60    3.80
   4 -14  -4  111.69   10.20
  -4 -14   4  127.39    7.80
  -4 -14   4  132.79   10.40
  -4  14   4  119.89    8.40
   4  14  -4  121.39    8.10
  -3 -14   4   -2.30    1.50
   3 -14  -4    0.30    3.40
  -3 -14   4    1.00    3.20
   3  14  -4    1.20    2.20
  -3  14   4   -2.90    2.20
  -2 -14   4   15.60    2.40
   2 -14  -4   19.10    4.40
  -2 -14   4   17.00    4.60
   2  14  -4   15.10    3.00
  -2  14   4   14.30    2.40
  -2  14   4   10.20    2.80
  -1 -14   4  244.28   10.80
   1 -14  -4  230.38   13.50
   1 -14  -4  226.78   10.90
  -1 -14   4  224.78   14.00
  -1  14   4  244.28   11.20
   1  14  -4  229.68   11.90
  -1  14   4  222.68   11.70
   0 -14  -4   -0.40    1.40
   0 -14   4   -0.60    2.40
   0 -14  -4   -1.10    2.50
   0  14  -4   -1.70    1.90
   0  14   4    2.00    1.80
   0  14   4    0.40    1.40
   0  14  -4   -0.30    1.50
   1 -14   4   95.89    8.70
  -1 -14  -4  118.39    6.60
  -1 -14  -4  109.19    7.90
   1  14   4  104.39    6.30
   1  14   4  101.79    6.50
  -1  14  -4  108.99    6.60
  -1  14  -4  111.19    7.10
  -2 -14  -4    7.50    2.90
  -2 -14  -4    6.80    2.50
   2 -14   4    0.90    3.50
   2  14   4    9.80    2.30
  -2  14  -4    5.90    2.80
   2  14   4    5.40    2.10
  -2  14  -4    9.40    2.70
  -3 -14  -4   43.10    4.80
   3 -14   4   35.30    6.20
   3  14   4   47.90    4.80
   3  14   4   34.30    3.90
  -3  14  -4   38.40    4.90
  -3  14  -4   36.90    4.60
   4 -14   4   90.89    9.10
  -4 -14  -4  107.79    8.10
  -4  14  -4   79.99    7.30
   4  14   4  110.19    7.10
   5 -14   4    5.60    4.40
  -5 -14  -4    9.70    4.40
   5  14   4    9.80    3.40
  -5  14  -4    3.90    3.60
  -6 -15   4   27.10    6.70
   6 -15  -4   22.40    6.50
  -6 -15   4   20.00    4.80
   6  15  -4   28.20    5.30
  -6  15   4   19.70    4.80
   5 -15  -4   26.90    6.40
  -5 -15   4   33.50    5.00
  -5 -15   4   34.50    7.10
  -5  15   4   37.90    5.50
   5  15  -4   35.30    5.00
  -4 -15   4   26.90    3.90
  -4 -15   4   18.70    5.40
   4 -15  -4   16.60    5.30
  -4  15   4   19.60    4.20
   4  15  -4   20.60    3.80
  -3 -15   4   44.20    6.40
  -3 -15   4   36.60    3.90
   3 -15  -4   39.70    6.90
  -3  15   4   41.60    5.10
   3  15  -4   39.60    4.90
  -2 -15   4   41.90    7.00
  -2 -15   4   25.60    3.00
   2 -15  -4   21.60    5.00
   2  15  -4   30.90    4.20
  -2  15   4   24.20    3.10
  -2  15   4   23.40    3.90
  -1 -15   4   39.40    6.20
   1 -15  -4   47.10    6.70
   1 -15  -4   42.50    3.70
  -1  15   4   38.80    3.80
  -1  15   4   49.80    4.90
   1  15  -4   40.80    4.70
   0 -15  -4   67.29    7.30
   0 -15   4   70.29    8.60
   0 -15  -4   57.89    4.50
   0  15   4   61.59    5.00
   0  15   4   66.69    4.70
   0  15  -4   58.39    5.80
  -1 -15  -4    7.10    3.10
  -1 -15  -4    9.60    2.30
   1 -15   4   11.80    4.40
   1  15   4    8.40    2.20
  -1  15  -4    6.30    2.40
  -1  15  -4    1.70    2.40
   1  15   4    8.60    2.40
  -2 -15  -4    9.00    3.40
   2 -15   4    9.60    4.70
  -2 -15  -4    9.70    2.70
   2  15   4   10.80    2.40
  -2  15  -4    9.40    3.10
  -2  15  -4    9.60    2.90
   2  15   4   10.50    2.60
  -3 -15  -4   70.39    6.20
   3 -15   4   75.19    8.90
  -3  15  -4   58.69    6.00
   3  15   4   66.99    5.80
  -3  15  -4   64.19    6.40
   4 -15   4   -1.50    4.10
  -4 -15  -4    0.50    3.20
   4  15   4   -0.80    2.60
  -4  15  -4   -3.00    3.10
  -4  15  -4    2.10    3.40
  -5 -15  -4   60.49    7.20
   5 -15   4   55.49    8.30
   5  15   4   62.59    6.10
  -5  15  -4   41.90    6.30
  -5  15  -4   47.30    6.30
  -5 -16   4   14.50    4.20
   5 -16  -4   10.80    5.10
  -5 -16   4   18.30    6.10
  -5  16   4   15.60    4.30
   5  16  -4   12.90    4.00
   4 -16  -4   65.19    8.50
  -4 -16   4   60.69    5.70
  -4 -16   4   54.29    7.80
   4  16  -4   65.29    6.30
  -4  16   4   50.99    6.30
  -3 -16   4   29.90    3.50
  -3 -16   4    9.10    4.50
   3 -16  -4   23.30    5.70
   3  16  -4   32.00    4.60
  -3  16   4   47.40    5.60
  -2 -16   4   38.90    6.70
   2 -16  -4   30.30    5.80
  -2  16   4   36.90    4.80
   2  16  -4   29.30    4.40
  -2  16   4   23.10    3.80
  -1 -16   4   91.49    9.10
   1 -16  -4   91.79    8.80
  -1  16   4  100.59    6.90
  -1  16   4   96.49    6.10
   1  16  -4  106.99    7.40
   0 -16   4   11.20    4.50
   0 -16  -4    4.20    1.90
   0 -16  -4    8.90    3.70
   0  16   4    5.40    2.10
   0  16   4    2.30    2.00
   0  16  -4    6.60    3.00
  -1 -16  -4   70.49    5.30
   1 -16   4  103.29   11.10
  -1 -16  -4   68.89    6.80
   1  16   4   60.79    5.20
  -1  16  -4   67.79    6.40
   1  16   4   77.99    5.30
  -1  16  -4   69.19    5.50
  -2 -16  -4   29.60    4.00
  -2 -16  -4   22.70    4.80
   2 -16   4   22.90    5.70
   2  16   4   26.60    3.60
   2  16   4   32.20    4.10
  -2  16  -4   16.10    3.90
  -2  16  -4   19.90    3.70
  -3 -16  -4   36.70    4.70
   3 -16   4   31.10    6.70
   3  16   4   33.10    4.30
  -3  16  -4   29.20    4.90
  -3  16  -4   31.10    4.90
  -4 -16  -4   59.29    6.50
   4 -16   4   49.50    7.90
  -4  16  -4   45.00    6.20
   4  16   4   48.10    5.40
  -4  16  -4   39.20    5.70
   5 -16   4   -0.40    4.20
  -5 -16  -4    3.90    4.10
   5  16   4    1.30    3.10
  -5  16  -4    3.40    4.00
   5 -17  -4   12.30    5.70
  -5 -17   4   16.30    4.30
  -5 -17   4   11.80    5.90
   5  17  -4   16.80    4.50
  -5  17   4   10.50    4.20
  -4 -17   4   10.90    3.20
   4 -17  -4    5.30    5.30
  -4 -17   4    3.50    4.80
  -4  17   4    5.20    3.60
   4  17  -4    3.10    3.60
  -3 -17   4   31.20    3.80
  -3 -17   4   24.00    6.30
   3 -17  -4   34.70    6.80
   3  17  -4   34.20    5.00
  -3  17   4   39.10    5.40
   2 -17  -4    5.20    4.40
  -2 -17   4    7.40    4.50
  -2  17   4    4.00    2.90
   2  17  -4    5.50    3.20
   1 -17  -4    7.30    4.40
  -1 -17   4   12.50    4.80
   1  17  -4    5.80    3.10
  -1  17   4    7.30    2.80
  -1  17   4   11.70    2.70
   0 -17  -4   23.40    4.80
   0 -17  -4   32.40    5.80
   0 -17   4   27.50    6.40
   0  17   4   36.40    4.40
   0  17   4   24.20    3.60
   0  17  -4   32.10    4.70
   1 -17   4   -2.20    3.10
  -1 -17  -4    1.30    3.00
  -1 -17  -4    1.30    1.90
   1  17   4    0.80    1.90
   1  17   4    1.50    2.10
  -1  17  -4   -0.20    2.80
   2 -17   4   17.60    5.30
  -2 -17  -4   16.90    4.90
  -2 -17  -4   17.10    3.40
   2  17   4   26.70    3.80
  -2  17  -4   15.00    3.60
  -2  17  -4   20.10    4.40
   3 -17   4   80.79   10.10
  -3 -17  -4   89.59    7.40
   3  17   4   76.59    6.50
  -3  17  -4   77.19    7.50
  -3  17  -4   76.49    7.30
   4 -17   4    3.90    5.00
  -4 -17  -4   -2.10    3.60
  -4  17  -4   -6.90    3.20
  -4  17  -4    2.90    3.70
   4  17   4    0.30    3.00
  -4 -18   4   20.10    6.60
  -4 -18   4   21.50    4.10
   4 -18  -4   23.90    6.90
   4  18  -4   22.20    5.00
  -4  18   4   14.20    4.30
   3 -18  -4    8.50    5.20
  -3 -18   4    9.00    5.30
   3  18  -4    5.90    3.60
  -3  18   4    7.30    3.60
   2 -18  -4   53.29    8.00
  -2 -18   4   38.30    7.60
   2  18  -4   48.50    6.20
  -2  18   4   45.10    5.50
   1 -18  -4   32.20    6.20
  -1 -18   4   24.10    6.10
  -1  18   4   29.20    4.40
  -1  18   4   32.10    4.20
   1  18  -4   25.30    4.40
   0 -18  -4   -0.50    3.40
   0 -18   4    0.40    3.90
   0  18  -4   -3.30    2.60
   0  18   4    1.10    2.30
   0  18   4   -2.20    1.90
  -1 -18  -4   69.59    5.70
   1 -18   4   50.79    8.00
  -1 -18  -4   65.89    8.40
   1  18   4   71.09    6.20
  -1  18  -4   65.69    6.90
   1  18   4   79.79    6.40
  -2 -18  -4   31.70    4.40
   2 -18   4   28.60    7.00
  -2  18  -4   20.30    4.20
  -2  18  -4   20.60    4.40
   2  18   4   29.80    4.30
  -3 -18  -4   -2.20    3.00
   3 -18   4   -1.30    4.30
  -3  18  -4   -1.10    3.50
   3  18   4    0.60    2.90
  -3  18  -4   -7.00    3.20
   3 -19  -4   17.30    6.10
  -3 -19   4   13.50    6.20
   3  19  -4   29.70    5.00
  -3  19   4   29.80    5.10
  -2 -19   4    3.20    5.10
   2 -19  -4   12.30    5.40
   2  19  -4    4.90    3.80
  -2  19   4    7.70    3.40
   1 -19  -4    6.40    4.70
  -1 -19   4    7.00    5.10
   1  19  -4    5.10    3.80
  -1  19   4    8.50    3.30
   0 -19  -4   28.80    6.20
   0 -19   4   44.40    8.30
   0  19  -4   37.10    5.50
   0  19   4   34.40    4.60
   0  19   4   47.50    5.30
  -1 -19  -4   12.50    4.80
   1 -19   4   15.90    5.60
   1  19   4   20.70    3.90
  -1  19  -4   12.20    4.00
   2 -19   4   16.70    6.10
  -2 -19  -4   26.90    4.20
   2  19   4   22.00    3.90
  -2  19  -4   15.50    4.50
   2 -20  -4   42.60    7.60
  -2 -20   4   39.40    8.20
   2  20  -4   41.30    6.30
  -2  20   4   41.20    5.80
   1 -20  -4   18.90    5.70
  -1 -20   4   28.40    7.70
  -1  20   4   13.70    3.80
   1  20  -4   14.70    4.50
   0 -20   4    2.60    4.90
   0 -20  -4    2.20    4.00
   0  20  -4    0.90    3.50
   0  20   4    1.10    2.90
   0  20   4   -0.10    2.90
  -1 -20  -4   13.20    5.30
   1 -20   4    7.00    5.00
   1  20   4    8.40    3.40
  -1  20  -4    5.40    4.10
   8   0  -5   -0.40    3.20
  -8   0   5   -0.30    4.30
  -7   0   5   -0.70    2.30
   7   0  -5    1.20    2.30
  -7   0   5   -2.40    3.50
   6   0  -5   -1.10    1.80
  -6   0   5   -1.50    2.80
  -6   0   5   -0.80    1.80
  -5   0   5    0.80    2.20
   5   0  -5   -0.30    1.40
  -5   0   5    0.10    1.50
   5   0  -5   -0.40    1.70
  -4   0   5   -0.20    1.80
   4   0  -5   -0.90    1.00
  -4   0   5    0.20    1.20
   4   0  -5    0.80    1.40
  -3   0   5    0.40    1.50
  -3   0   5    1.20    1.00
   3   0  -5   -0.90    1.10
   2   0  -5    0.60    1.00
  -2   0   5    0.20    1.30
  -2   0   5   -0.60    0.80
  -1   0   5   -0.30    1.00
  -1   0   5   -0.40    0.80
   1   0  -5    0.30    0.90
   0   0   5    0.00    0.90
   0   0  -5   -0.30    1.00
   0   0   5   -0.10    0.80
   0   0  -5   -0.10    0.70
  -1   0  -5   -1.30    1.00
  -1   0  -5    0.00    0.90
   1   0   5    0.00    0.90
  -2   0  -5    1.00    1.20
   2   0   5    0.50    1.10
  -2   0  -5   -0.90    1.00
   3   0   5    0.70    1.40
  -3   0  -5    1.30    1.30
  -3   0  -5    1.70    1.50
  -4   0  -5    1.40    1.50
   4   0   5    0.70    1.70
  -4   0  -5    1.40    1.90
   5   0   5    0.30    2.10
  -5   0  -5   -0.50    1.70
  -5   0  -5    0.40    2.20
  -6   0  -5   -0.90    2.20
  -6   0  -5   -1.30    2.60
   6   0   5    2.50    2.70
   7   0   5    0.80    3.20
  -7   0  -5   -0.30    3.30
  -7   0  -5    2.50    3.00
  -8  -1   5    1.60    4.40
   8  -1  -5   -3.20    2.80
  -8   1   5    3.40    4.80
   7  -1  -5    0.20    4.20
  -7  -1   5    7.60    4.20
   7  -1  -5    0.20    2.50
  -7  -1   5    1.70    3.10
  -7   1   5    1.70    2.50
   7   1  -5    4.70    2.50
  -7   1   5    0.10    3.80
  -6  -1   5   35.00    5.50
  -6  -1   5   29.70    3.80
   6  -1  -5   32.50    3.20
   6  -1  -5   24.50    3.40
  -6  -1   5   28.80    3.20
  -6   1   5   24.20    4.70
  -6   1   5   27.20    3.40
   6   1  -5   27.50    3.10
  -5  -1   5    0.80    1.30
  -5  -1   5    2.20    2.60
  -5  -1   5    1.90    1.70
   5  -1  -5   -0.60    1.70
   5  -1  -5    0.30    1.40
  -5   1   5    1.00    1.60
  -5   1   5    2.90    2.50
   5   1  -5    0.00    1.50
   4  -1  -5  288.07   12.00
  -4  -1   5  288.17   12.30
  -4  -1   5  270.77   13.90
   4  -1  -5  269.67   12.60
   4   1  -5  284.17   12.20
  -4   1   5  280.27   14.00
  -4   1   5  259.57   12.50
   4   1  -5  289.77   12.80
  -3  -1   5    1.30    1.00
   3  -1  -5    0.20    1.20
  -3  -1   5    0.20    1.40
   3   1  -5    0.40    1.20
  -3   1   5    0.70    1.10
  -3   1   5    0.90    1.70
   3   1  -5   -1.20    0.80
  -2  -1   5    1.40    1.30
   2  -1  -5    2.30    1.10
  -2  -1   5    2.80    1.00
  -2   1   5    2.10    1.10
  -2   1   5    2.30    1.50
   2   1  -5    2.50    0.80
   2   1  -5    2.70    1.20
  -1  -1   5   21.10    2.00
  -1  -1   5   19.10    2.40
   1  -1  -5   21.70    2.10
   1   1  -5   23.90    2.10
   1   1  -5   21.80    1.70
  -1   1   5   18.60    2.10
  -1   1   5   25.90    2.80
   0  -1   5  196.08    9.60
   0  -1  -5  204.28    9.50
   0  -1  -5  214.68    8.90
   0  -1   5  211.38    9.40
   0   1   5  211.78    9.50
   0   1  -5  209.88    9.10
   0   1  -5  213.58    9.40
   0   1   5  203.58    9.50
  -1  -1  -5    2.20    1.00
   1  -1   5    3.10    1.20
   1  -1   5    4.10    1.30
  -1  -1  -5    3.30    1.30
   1   1   5    2.10    1.10
  -1   1  -5    0.10    0.90
  -1   1  -5   -0.10    1.10
   2  -1   5  143.79    7.00
  -2  -1  -5  138.59    6.70
  -2  -1  -5  131.49    6.80
   2   1   5  132.29    6.90
  -2   1  -5  139.79    6.70
  -2   1  -5  131.29    6.70
  -3  -1  -5    7.70    1.80
  -3  -1  -5    6.20    1.80
   3  -1   5    6.70    1.90
  -3   1  -5    5.80    1.80
  -3   1  -5    7.80    1.70
   3   1   5    6.50    1.80
   4  -1   5   21.80    3.10
  -4  -1  -5   21.40    2.80
  -4  -1  -5   17.90    2.70
  -4   1  -5   16.90    2.40
  -4   1  -5   18.50    2.90
   4   1   5   18.30    2.80
  -5  -1  -5   23.70    3.40
  -5  -1  -5   24.20    3.30
   5  -1   5   22.20    3.40
  -5   1  -5   23.90    3.10
  -5   1  -5   12.90    3.00
   5   1   5   19.40    3.30
   6  -1   5   11.50    3.30
  -6  -1  -5   15.50    3.30
  -6  -1  -5   12.20    3.30
  -6   1  -5    8.00    3.20
   6   1   5   15.10    3.60
  -6   1  -5   16.20    3.10
  -7  -1  -5   10.60    3.60
   7  -1   5   12.30    3.90
  -7  -1  -5    7.40    3.70
   7   1   5   10.80    3.90
  -7   1  -5   12.80    3.60
  -7   1  -5    7.20    3.60
  -8  -2   5    1.80    4.50
   8  -2  -5   -2.10    2.80
  -8  -2   5   -2.00    3.50
  -8   2   5   -2.00    3.10
   8   2  -5    1.40    3.30
  -8   2   5   -1.00    4.80
  -7  -2   5    1.70    3.10
   7  -2  -5    5.20    2.70
  -7  -2   5    3.80    3.70
  -7   2   5    1.20    4.00
   7   2  -5    3.00    2.50
  -7   2   5    1.20    2.70
  -6  -2   5  109.79    7.30
   6  -2  -5  117.09    6.40
  -6  -2   5  113.49    8.60
  -6  -2   5  108.09    6.40
   6  -2  -5  113.19    6.90
  -6   2   5  118.69    8.90
  -6   2   5  125.09    7.20
   6   2  -5  126.69    6.90
   5  -2  -5   15.50    2.60
   5  -2  -5   14.10    1.90
  -5  -2   5   11.60    2.40
  -5  -2   5    7.50    2.90
  -5  -2   5    9.40    1.70
   5   2  -5   13.40    2.10
  -5   2   5   12.30    3.30
  -5   2   5   14.70    2.60
  -4  -2   5   78.19    4.10
  -4  -2   5   68.69    5.70
  -4  -2   5   78.69    4.90
   4  -2  -5   76.59    4.80
   4   2  -5   78.99    4.40
  -4   2   5   74.09    5.90
  -4   2   5   81.09    4.80
  -3  -2   5    0.60    0.90
   3  -2  -5    0.60    1.10
  -3  -2   5    0.60    1.60
  -3   2   5    0.80    1.20
  -3   2   5   -1.80    1.40
   3   2  -5    0.40    1.20
   3   2  -5    0.10    0.90
  -2  -2   5    1.80    0.90
   2  -2  -5    1.30    1.10
  -2  -2   5    1.10    1.50
   2   2  -5    2.90    0.90
  -2   2   5    1.30    1.40
  -2   2   5    0.80    1.00
   2   2  -5    0.00    1.00
  -1  -2   5    7.30    1.80
   1  -2  -5    7.30    1.40
  -1  -2   5    5.40    1.10
   1   2  -5    7.90    1.40
   1   2  -5    4.30    1.10
  -1   2   5    5.90    1.40
  -1   2   5    9.50    1.80
   0  -2  -5  113.09    5.00
   0  -2  -5  107.29    5.70
   0  -2   5  112.89    5.60
   0  -2   5  117.29    6.20
   0   2   5  108.69    5.70
   0   2  -5  119.29    5.40
   0   2  -5  107.19    5.50
   0   2   5  112.09    5.60
   1  -2   5    7.30    1.40
  -1  -2  -5    7.10    1.20
  -1  -2  -5    6.40    1.50
   1  -2   5    8.90    1.70
  -1   2  -5    4.90    1.20
   1   2   5    8.00    1.50
  -1   2  -5    4.60    1.30
  -2  -2  -5   53.69    3.70
   2  -2   5   52.59    3.50
   2  -2   5   48.40    3.50
  -2  -2  -5   49.99    3.30
  -2   2  -5   48.50    3.30
   2   2   5   46.20    3.50
  -2   2  -5   50.79    3.40
  -3  -2  -5   23.70    2.80
  -3  -2  -5   25.10    2.80
   3  -2   5   18.00    2.50
   3   2   5   24.50    2.90
  -3   2  -5   18.80    2.40
  -3   2  -5   18.80    2.30
   4  -2   5    0.20    1.70
  -4  -2  -5   -1.00    1.70
  -4  -2  -5   -1.80    1.50
  -4   2  -5    0.90    1.70
  -4   2  -5   -0.20    1.30
   4   2   5    0.40    1.80
  -5  -2  -5    1.20    2.00
   5  -2   5    2.80    2.30
  -5  -2  -5   -0.30    2.00
  -5   2  -5    3.90    1.80
  -5   2  -5   -0.80    2.00
   5   2   5    2.10    2.30
   6  -2   5   -1.50    2.60
  -6  -2  -5   -0.40    2.60
  -6  -2  -5   -1.00    2.60
  -6   2  -5    6.80    2.40
   6   2   5   -2.10    2.70
  -6   2  -5    0.60    2.70
  -7  -2  -5    5.40    3.50
  -7  -2  -5    1.90    3.40
   7  -2   5    8.40    3.60
   7   2   5    4.60    3.40
  -7   2  -5   -2.30    3.10
  -8  -3   5   -0.70    3.80
   8  -3  -5    1.40    3.00
  -8  -3   5    9.00    5.00
   8   3  -5    3.60    3.20
  -8   3   5   -1.20    4.80
  -8   3   5    6.60    3.80
  -7  -3   5    1.50    3.70
   7  -3  -5   -0.50    2.20
  -7  -3   5    2.60    3.20
  -7   3   5    2.10    4.10
  -7   3   5    3.00    2.90
   7   3  -5    4.80    2.70
  -6  -3   5    9.30    3.50
  -6  -3   5    4.80    2.50
   6  -3  -5    8.70    2.50
  -6   3   5    9.70    3.80
  -6   3   5   11.70    2.90
   6   3  -5    9.50    2.50
   5  -3  -5    0.50    1.70
  -5  -3   5    1.60    2.50
  -5  -3   5   -0.50    1.10
  -5  -3   5   -2.50    1.60
  -5   3   5    3.40    2.80
   5   3  -5    1.60    1.70
  -5   3   5   -2.30    1.60
  -4  -3   5   10.90    2.10
   4  -3  -5    9.20    1.90
  -4  -3   5   13.20    1.50
  -4  -3   5   12.00    2.80
   4   3  -5    7.60    1.70
  -4   3   5   11.50    2.20
  -4   3   5    9.50    2.60
  -3  -3   5   47.90    2.60
   3  -3  -5   43.30    3.30
  -3  -3   5   44.20    4.10
  -3   3   5   40.40    3.30
   3   3  -5   48.80    3.00
  -3   3   5   39.80    4.10
  -2  -3   5    7.90    1.20
  -2  -3   5    7.40    2.00
   2  -3  -5    9.60    1.60
  -2   3   5    7.80    2.00
   2   3  -5   10.80    1.40
  -2   3   5    7.20    1.50
   2   3  -5    8.90    1.50
   1  -3  -5   29.50    2.60
  -1  -3   5   24.80    3.20
  -1  -3   5   28.80    2.10
  -1   3   5   28.50    2.80
   1   3  -5   30.70    2.30
  -1   3   5   30.00    2.70
   1   3  -5   27.70    2.30
   0  -3  -5   14.70    2.00
   0  -3  -5   15.60    1.30
   0  -3   5   13.50    2.40
   0  -3   5   10.50    1.50
   0   3  -5   13.90    1.60
   0   3   5   16.40    2.10
   0   3  -5   10.40    1.50
   0   3   5   17.00    2.00
  -1  -3  -5  212.68    9.20
   1  -3   5  206.98    9.60
  -1  -3  -5  207.88    9.80
   1  -3   5  220.48   10.10
  -1   3  -5  205.98    9.40
   1   3   5  209.38    9.70
  -1   3  -5  199.68    9.40
   2  -3   5   25.00    2.70
  -2  -3  -5   29.90    2.70
  -2  -3  -5   24.90    2.70
   2  -3   5   29.60    3.00
  -2   3  -5   25.60    2.70
   2   3   5   26.90    2.80
  -2   3  -5   29.90    2.60
  -3  -3  -5   19.80    2.50
   3  -3   5   22.10    2.80
   3  -3   5   16.80    2.50
  -3  -3  -5   17.00    2.40
  -3   3  -5   15.30    2.00
  -3   3  -5   16.30    2.40
   3   3   5   21.80    2.80
  -4  -3  -5    6.00    2.10
   4  -3   5    2.10    1.90
  -4  -3  -5    2.20    1.80
   4   3   5    5.20    2.10
  -4   3  -5    7.50    1.70
  -4   3  -5    4.60    1.90
   5  -3   5    8.70    2.80
  -5  -3  -5    7.10    2.60
  -5  -3  -5   10.20    2.70
   5   3   5   10.50    2.90
  -5   3  -5    8.40    2.20
  -5   3  -5   10.20    2.80
  -6  -3  -5   48.30    5.30
  -6  -3  -5   53.39    5.50
   6  -3   5   55.49    5.50
  -6   3  -5   43.60    5.20
   6   3   5   51.79    5.40
  -7  -3  -5   15.60    4.20
  -7  -3  -5   10.70    3.70
   7  -3   5   15.80    3.90
   7   3   5   16.10    4.10
  -7   3  -5    7.70    3.80
  -8  -4   5    1.90    4.50
   8  -4  -5   -1.40    3.00
  -8  -4   5   -3.50    3.80
   8   4  -5    6.20    3.40
  -8   4   5    2.70    3.60
  -8   4   5    0.80    5.10
  -7  -4   5   18.90    4.10
  -7  -4   5   15.80    4.60
   7  -4  -5   18.10    3.20
  -7   4   5   17.10    3.80
   7   4  -5   18.60    3.50
  -7   4   5   16.40    5.30
   6  -4  -5    1.50    2.00
  -6  -4   5   -2.40    2.20
  -6  -4   5   -0.30    2.90
  -6   4   5   -0.50    3.40
  -6   4   5    3.40    2.40
  -6   4   5   -0.90    2.10
   6   4  -5   -0.20    2.20
   5  -4  -5    5.10    2.00
  -5  -4   5    2.00    2.70
  -5  -4   5    7.40    2.20
   5   4  -5    4.80    2.00
  -5   4   5    4.60    2.90
  -5   4   5    6.00    2.20
  -5   4   5    6.50    1.40
  -4  -4   5    3.70    2.20
   4  -4  -5    3.40    1.60
  -4  -4   5    3.20    1.70
  -4   4   5    0.60    2.10
   4   4  -5    3.70    1.50
  -4   4   5   -0.50    1.60
  -3  -4   5  125.59    7.80
  -3  -4   5  130.29    6.80
   3  -4  -5  140.39    6.70
  -3   4   5  126.09    6.90
   3   4  -5  136.09    6.50
  -3   4   5  131.89    7.80
  -2  -4   5   15.10    1.40
  -2  -4   5   16.50    2.70
   2  -4  -5   16.50    2.00
  -2   4   5   17.30    2.20
   2   4  -5   12.10    1.70
  -2   4   5   14.40    2.50
   2   4  -5   13.40    1.80
   1  -4  -5    4.80    1.40
  -1  -4   5    5.60    1.90
  -1  -4   5    7.40    1.20
  -1   4   5    7.70    1.50
  -1   4   5   10.20    2.00
   1   4  -5    7.90    1.40
   1   4  -5    6.30    1.30
   0  -4   5   23.40    2.10
   0  -4   5   26.30    3.20
   0  -4  -5   21.60    2.40
   0   4  -5   21.50    2.00
   0   4   5   21.00    2.40
   0   4  -5   18.60    2.10
   0   4   5   25.70    2.60
  -1  -4  -5   -0.40    0.80
   1  -4   5    0.70    1.40
  -1  -4  -5    0.00    1.20
   1  -4   5   -0.30    0.90
  -1   4  -5    0.70    1.00
  -1   4  -5   -0.90    1.00
   1   4   5   -0.70    1.00
   2  -4   5    0.80    1.50
  -2  -4  -5   -1.40    1.10
   2  -4   5    0.20    1.20
  -2  -4  -5    0.40    1.10
  -2   4  -5    1.40    1.10
   2   4   5   -0.40    1.20
  -2   4  -5    1.40    1.30
  -3  -4  -5   49.99    3.80
   3  -4   5   48.30    4.20
   3  -4   5   43.80    4.00
  -3  -4  -5   45.40    4.00
  -3   4  -5   46.80    3.10
  -3   4  -5   51.49    4.10
   3   4   5   50.89    3.90
  -4  -4  -5   -1.20    1.70
  -4  -4  -5    1.00    1.80
   4  -4   5   -1.70    1.80
   4  -4   5   -0.30    1.60
  -4   4  -5    0.10    1.70
   4   4   5    0.50    1.90
  -4   4  -5    0.10    1.20
  -5  -4  -5    2.50    2.20
  -5  -4  -5    0.00    2.20
   5  -4   5    3.90    2.30
   5   4   5    4.00    2.50
  -5   4  -5    1.80    2.30
  -5   4  -5    1.30    1.70
   6  -4   5   27.80    4.30
  -6  -4  -5   19.70    3.80
  -6  -4  -5   21.30    4.10
  -6   4  -5   20.20    3.90
   6   4   5   32.90    4.40
   7  -4   5    5.20    3.40
  -7  -4  -5    8.80    3.90
  -7  -4  -5   -0.50    3.10
  -7   4  -5    9.40    3.80
   7   4   5    4.10    3.50
  -8  -5   5    0.60    4.30
  -8  -5   5    0.60    4.40
   8   5  -5    2.10    3.40
  -8   5   5    0.50    3.80
  -7  -5   5    4.70    3.60
  -7  -5   5    3.70    3.80
   7  -5  -5    3.50    2.60
  -7   5   5    1.90    3.10
  -7   5   5    7.30    4.90
   7   5  -5    4.90    3.10
  -6  -5   5   10.20    3.10
   6  -5  -5   10.80    2.70
  -6  -5   5    7.20    3.60
   6   5  -5    7.10    2.70
  -6   5   5    6.40    3.90
  -6   5   5    9.30    3.10
   5  -5  -5   15.70    2.50
  -5  -5   5   11.30    2.50
  -5  -5   5   15.60    3.70
  -5   5   5   13.20    4.00
  -5   5   5   14.90    3.00
   5   5  -5   16.40    2.70
   4  -5  -5    0.40    1.40
  -4  -5   5   -1.00    1.40
  -4  -5   5   -0.40    2.00
   4   5  -5    1.20    1.60
  -4   5   5    1.00    2.20
  -4   5   5    1.00    1.70
  -3  -5   5   44.70    3.50
   3  -5  -5   46.40    3.50
  -3  -5   5   51.29    4.60
   3   5  -5   49.70    3.50
  -3   5   5   45.80    4.40
  -3   5   5   44.80    3.90
  -2  -5   5   14.70    2.80
   2  -5  -5   12.30    1.90
   2   5  -5   11.60    1.80
   2   5  -5    9.60    1.60
  -2   5   5    8.30    1.80
  -2   5   5   14.90    2.60
  -1  -5   5   48.20    4.40
  -1  -5   5   56.39    3.10
   1  -5  -5   61.29    3.70
  -1   5   5   59.49    4.00
  -1   5   5   57.59    3.80
   1   5  -5   56.09    3.40
   1   5  -5   50.29    3.40
   0  -5   5   59.79    3.70
   0  -5   5   71.29    5.00
   0  -5  -5   75.29    4.20
   0   5   5   68.19    3.30
   0   5  -5   66.79    3.70
   0   5   5   68.69    4.20
   0   5  -5   65.69    4.00
   1  -5   5   90.19    4.80
   1  -5   5   94.09    5.80
  -1  -5  -5   84.39    5.00
  -1   5  -5   84.89    4.80
  -1   5  -5   81.99    4.50
   1   5   5   83.69    4.90
   2  -5   5    3.90    1.50
  -2  -5  -5    7.40    1.80
   2  -5   5    8.10    2.30
  -2  -5  -5    6.40    1.50
   2   5   5    6.30    1.80
  -2   5  -5    4.00    1.60
  -2   5  -5    5.50    1.30
   3  -5   5   23.40    2.90
  -3  -5  -5   22.60    2.80
   3  -5   5   27.10    3.60
  -3  -5  -5   20.60    2.60
   3   5   5   27.60    3.20
  -3   5  -5   20.20    2.80
  -3   5  -5   19.90    2.00
  -4  -5  -5    1.20    1.80
   4  -5   5   -1.10    1.70
  -4  -5  -5    1.90    1.90
   4  -5   5    2.00    2.10
  -4   5  -5    3.80    2.10
   4   5   5    0.20    1.80
  -4   5  -5    0.60    1.20
  -5  -5  -5   13.70    2.90
   5  -5   5   10.60    2.90
  -5  -5  -5   12.90    2.90
   5   5   5   19.50    3.30
  -5   5  -5   12.60    3.00
  -6  -5  -5    3.10    2.90
  -6  -5  -5    4.10    3.20
   6  -5   5    6.90    3.10
   6   5   5    3.50    3.00
  -6   5  -5    2.50    2.90
  -7  -5  -5    1.90    3.70
   7  -5   5   -0.10    3.20
  -7  -5  -5    1.00    3.20
  -7   5  -5    3.70    3.60
   7   5   5    1.10    3.30
   8  -6  -5    4.80    5.10
  -8  -6   5    6.30    5.00
  -8  -6   5    3.20    4.40
   8   6  -5    0.40    3.70
  -8   6   5    3.50    4.10
  -7  -6   5    4.10    4.10
   7  -6  -5    4.80    3.80
  -7  -6   5    4.50    3.60
   7   6  -5   -0.30    3.00
  -7   6   5    2.90    3.40
  -6  -6   5   18.10    3.60
  -6  -6   5   14.70    4.30
   6  -6  -5   10.80    2.70
   6   6  -5   14.90    3.00
  -6   6   5   18.00    4.80
  -6   6   5   16.30    3.60
  -5  -6   5  124.09    7.30
   5  -6  -5  120.59    6.70
  -5  -6   5  121.99    8.70
   5   6  -5  111.59    6.80
  -5   6   5  110.39    7.20
  -5   6   5  114.19    8.70
  -4  -6   5    5.10    2.00
  -4  -6   5   10.30    3.20
   4  -6  -5    6.30    1.80
   4   6  -5    5.30    1.90
  -4   6   5    3.70    2.00
  -4   6   5    8.10    3.00
  -3  -6   5    3.10    1.50
   3  -6  -5    4.30    1.50
  -3  -6   5    6.30    2.50
  -3   6   5    6.20    2.00
   3   6  -5    3.50    1.50
  -3   6   5    4.90    2.20
  -2  -6   5    0.70    2.00
   2  -6  -5    0.70    1.20
   2   6  -5   -0.10    1.20
  -2   6   5    0.10    1.40
  -2   6   5    0.30    1.20
  -1  -6   5    2.10    1.70
  -1  -6   5    0.30    0.70
   1  -6  -5   -0.40    1.10
  -1   6   5    0.50    1.10
   1   6  -5    1.30    1.10
   1   6  -5    0.10    1.20
   0  -6  -5    1.90    1.30
   0  -6   5    3.60    1.10
   0  -6   5    3.40    1.90
   0  -6  -5    2.50    1.40
   0   6  -5    0.60    1.20
   0   6   5    2.40    0.70
   0   6   5    3.50    1.40
   0   6  -5    4.10    1.10
  -1  -6  -5   -0.60    1.20
   1  -6   5    0.10    0.90
  -1  -6  -5    0.60    1.10
   1  -6   5    0.80    1.70
   1   6   5    0.00    0.70
  -1   6  -5    0.20    1.00
   1   6   5    1.20    1.20
  -1   6  -5   -1.40    1.20
  -2  -6  -5   29.40    3.10
   2  -6   5   28.30    3.80
   2  -6   5   29.40    3.10
  -2   6  -5   23.10    2.70
   2   6   5   35.70    3.30
  -3  -6  -5   31.10    3.30
   3  -6   5   39.20    4.50
  -3  -6  -5   45.30    3.90
   3  -6   5   38.10    3.80
   3   6   5   32.30    3.60
  -3   6  -5   32.90    3.50
   4  -6   5   14.90    2.80
  -4  -6  -5   19.60    3.00
   4  -6   5   15.90    3.50
  -4  -6  -5   17.60    3.00
   4   6   5   18.10    3.00
  -4   6  -5   15.70    3.00
   5  -6   5   24.80    3.90
  -5  -6  -5   22.40    3.70
  -5  -6  -5   20.80    3.60
  -5   6  -5   19.60    3.50
   5   6   5   24.20    3.60
  -6  -6  -5    0.40    3.00
   6  -6   5    3.70    3.10
  -6   6  -5    0.00    2.90
   6   6   5   -3.90    2.60
  -7  -6  -5   25.80    5.20
   7  -6   5   16.80    4.40
   7   6   5   22.90    4.40
   7   6   5   13.90    3.90
  -7   6  -5   21.50    4.90
  -8  -7   5   -2.90    4.60
   8  -7  -5   -3.60    5.00
  -8  -7   5   -0.30    4.50
   8   7  -5   -2.00    3.60
  -8   7   5   -0.80    3.80
   7  -7  -5    4.70    4.90
  -7  -7   5   11.20    4.30
  -7  -7   5    6.50    4.60
  -7   7   5    7.00    3.90
   7   7  -5    1.90    3.20
   6  -7  -5   -0.80    2.20
   6  -7  -5   -0.40    3.50
  -6  -7   5    0.50    2.70
  -6  -7   5    2.60    3.40
   6   7  -5    1.10    2.50
  -6   7   5   -0.20    2.60
  -5  -7   5   -0.20    2.00
   5  -7  -5    3.90    2.00
  -5  -7   5    2.20    2.90
  -5   7   5    1.70    2.20
   5   7  -5    3.70    2.30
  -4  -7   5    5.70    2.80
  -4  -7   5    5.30    2.00
   4  -7  -5    6.30    1.80
  -4   7   5    7.10    2.30
  -4   7   5    6.00    3.00
   4   7  -5    7.90    2.20
  -3  -7   5   -0.90    1.20
  -3  -7   5    1.60    2.10
   3  -7  -5    2.00    1.50
  -3   7   5    1.10    1.60
   3   7  -5    0.60    1.60
  -2  -7   5    2.30    1.90
  -2  -7   5    0.50    1.10
   2  -7  -5    2.20    1.30
   2  -7  -5    1.00    1.90
  -2   7   5    0.90    1.40
   2   7  -5    2.60    1.50
  -1  -7   5   67.69    3.70
   1  -7  -5   88.69    5.60
  -1  -7   5   67.79    5.50
   1  -7  -5   61.99    4.30
   1   7  -5   75.89    4.10
  -1   7   5   71.49    4.50
   1   7  -5   70.79    4.50
   0  -7  -5    1.10    1.40
   0  -7   5    1.30    0.90
   0  -7   5    0.50    1.80
   0  -7  -5    2.80    1.40
   0   7  -5    1.00    1.00
   0   7   5    1.30    1.20
   0   7  -5    1.70    1.40
   0   7   5    1.30    0.70
  -1  -7  -5  161.58    8.20
  -1  -7  -5  161.48    8.20
   1  -7   5  181.58    9.60
   1  -7   5  164.08    8.00
   1   7   5  166.08    7.60
  -1   7  -5  155.28    8.20
   1   7   5  172.58    8.30
   2  -7   5   15.90    3.30
  -2  -7  -5   22.90    2.90
   2  -7   5   21.50    2.70
   2   7   5   19.80    2.20
   2   7   5   20.60    2.80
  -2   7  -5   20.80    2.80
  -3  -7  -5   -0.10    1.60
   3  -7   5   -0.50    1.50
   3  -7   5    0.90    2.20
   3   7   5    1.40    1.70
  -3   7  -5   -0.60    1.60
   3   7   5   -1.10    1.20
   4  -7   5   18.60    3.20
   4  -7   5   15.00    3.50
  -4  -7  -5   19.90    3.30
   4   7   5   17.60    2.70
   4   7   5   16.70    3.00
  -4   7  -5   17.30    3.10
   5  -7   5    8.40    3.00
  -5  -7  -5    8.10    3.00
   5   7   5    5.20    2.40
   5   7   5    8.20    2.70
  -5   7  -5    5.90    2.90
  -6  -7  -5    3.60    3.60
   6  -7   5    3.80    3.00
  -6   7  -5   -0.40    3.00
   6   7   5    1.70    2.70
   6   7   5    2.50    3.00
  -7  -7  -5    6.50    4.40
   7  -7   5    6.70    3.80
   7   7   5    3.30    3.30
  -7   7  -5   -2.40    3.70
  -8  -8   5    4.60    5.00
  -8  -8   5    3.50    5.10
   8  -8  -5    5.60    5.30
   8   8  -5    6.50    4.10
  -8   8   5    2.30    4.30
  -7  -8   5    5.50    4.20
  -7  -8   5    7.90    4.60
   7  -8  -5    9.50    5.20
  -7   8   5   14.80    4.50
   7   8  -5   13.20    3.90
  -6  -8   5   -1.10    2.80
  -6  -8   5   -0.20    3.30
   6  -8  -5    0.80    3.80
  -6   8   5    2.00    3.00
   6   8  -5    0.60    2.70
  -5  -8   5   51.59    5.10
  -5  -8   5   50.99    6.40
   5  -8  -5   52.99    4.20
   5  -8  -5   53.79    7.10
  -5   8   5   51.29    5.30
   5   8  -5   60.39    5.00
   4  -8  -5    2.90    3.10
  -4  -8   5    0.50    1.70
   4  -8  -5    6.20    1.90
  -4  -8   5    4.90    2.80
  -4   8   5    2.60    2.20
   4   8  -5    4.90    2.10
  -3  -8   5   39.80    4.90
   3  -8  -5   46.30    5.90
  -3  -8   5   33.40    3.30
   3  -8  -5   48.70    3.50
  -3   8   5   32.60    3.60
   3   8  -5   40.30    3.50
   2  -8  -5   14.90    3.30
  -2  -8   5   17.80    2.10
  -2  -8   5   19.50    3.80
   2  -8  -5   19.10    2.30
  -2   8   5   18.80    2.70
   2   8  -5   16.20    2.40
   1  -8  -5    6.50    2.20
   1  -8  -5    9.00    1.80
  -1  -8   5   10.50    1.30
  -1  -8   5    9.50    2.80
  -1   8   5   11.60    2.10
   1   8  -5   10.40    2.00
   1   8  -5   11.30    1.60
   0  -8  -5   37.00    3.90
   0  -8   5   30.00    4.30
   0  -8   5   25.50    2.40
   0  -8  -5   33.40    3.10
   0   8  -5   26.40    2.20
   0   8   5   28.70    3.10
   0   8  -5   29.50    3.00
   0   8   5   27.00    2.30
   1  -8   5   16.40    2.20
   1  -8   5   16.50    3.40
  -1  -8  -5   17.30    2.60
  -1  -8  -5   14.60    2.20
   1   8   5   13.50    1.70
   1   8   5   19.20    2.60
  -1   8  -5   12.40    2.30
   2  -8   5   30.60    4.30
   2  -8   5   27.80    3.10
  -2  -8  -5   23.70    3.00
   2   8   5   27.30    3.20
  -2   8  -5   21.10    3.00
   2   8   5   27.50    2.70
   3  -8   5   20.80    3.00
  -3  -8  -5   18.40    2.80
   3  -8   5   19.30    3.90
  -3   8  -5   15.30    2.70
   3   8   5   18.30    2.80
   3   8   5   14.80    2.30
  -4  -8  -5    1.20    2.00
   4  -8   5    2.60    2.80
   4  -8   5    0.60    2.00
   4   8   5    0.10    1.70
  -4   8  -5   -1.40    2.20
   4   8   5   -0.70    1.90
   5  -8   5   12.40    3.40
  -5  -8  -5   18.50    3.90
   5  -8   5   15.20    4.00
  -5   8  -5   11.40    3.10
   5   8   5   10.70    2.90
   5   8   5   21.40    3.50
  -6  -8  -5    8.90    4.10
   6  -8   5    3.40    3.10
   6   8   5    2.60    3.00
   6   8   5    3.60    2.80
  -6   8  -5    2.20    3.00
   7  -8   5   -1.70    3.20
  -7  -8  -5    0.50    4.50
   7   8   5   -3.80    3.30
  -7   8  -5   -1.90    3.80
  -8  -9   5    0.00    4.90
   8  -9  -5    2.10    5.40
  -8  -9   5   -0.30    5.20
   8   9  -5    2.80    4.10
  -8   9   5    5.20    4.50
  -7  -9   5    2.20    4.40
  -7  -9   5    8.70    4.40
   7  -9  -5    5.00    5.00
  -7   9   5    7.30    3.90
   7   9  -5    2.50    3.50
  -6  -9   5   15.20    4.70
  -6  -9   5   10.70    3.70
   6  -9  -5   11.10    4.70
   6   9  -5   17.30    3.80
  -6   9   5    9.70    3.90
   5  -9  -5    8.90    2.40
   5  -9  -5   10.60    4.20
  -5  -9   5    9.50    3.00
  -5  -9   5    9.10    3.90
  -5   9   5    7.80    3.00
   5   9  -5    8.20    2.80
   4  -9  -5   18.10    2.60
   4  -9  -5   21.10    4.60
  -4  -9   5   22.50    4.50
  -4  -9   5   20.50    3.00
   4   9  -5   18.80    3.00
  -4   9   5   20.60    3.50
  -3  -9   5   -1.50    2.10
   3  -9  -5    0.60    1.40
   3  -9  -5   -0.40    2.40
  -3  -9   5    0.10    1.30
  -3   9   5    2.80    1.80
   3   9  -5    0.70    1.60
  -2  -9   5    0.20    2.00
  -2  -9   5   -0.50    1.10
   2  -9  -5    0.90    1.30
   2  -9  -5   -0.10    2.00
   2   9  -5   -0.10    1.60
  -2   9   5   -0.60    1.50
  -1  -9   5   83.29    6.90
  -1  -9   5  101.29    4.80
   1  -9  -5  105.39    5.50
   1  -9  -5   93.09    6.70
   1   9  -5   92.89    5.10
  -1   9   5  107.29    5.90
  -1   9   5   93.79    4.70
   1   9  -5   88.19    5.70
   0  -9   5    3.00    2.20
   0  -9  -5    4.10    2.00
   0  -9   5    3.90    1.30
   0  -9  -5    4.00    1.60
   0   9  -5    2.50    1.60
   0   9   5    2.80    1.50
   0   9  -5    3.50    1.20
   0   9   5    3.70    1.00
   1  -9   5    1.00    1.10
  -1  -9  -5    1.30    1.70
  -1  -9  -5   -0.40    1.30
   1  -9   5    2.20    2.30
  -1   9  -5    0.80    1.70
   1   9   5    1.80    1.40
   1   9   5   -0.20    0.80
   2  -9   5    6.80    1.90
  -2  -9  -5    5.80    2.00
   2  -9   5    7.40    3.00
   2   9   5    6.80    1.60
   2   9   5    8.60    2.10
  -2   9  -5    5.50    2.00
   3  -9   5   11.00    3.60
  -3  -9  -5   14.20    2.80
   3  -9   5   13.60    2.70
   3   9   5    8.70    2.00
   3   9   5   11.70    2.40
  -3   9  -5    8.20    2.40
   4  -9   5   44.10    4.80
  -4  -9  -5   42.80    4.60
   4  -9   5   37.50    5.20
  -4   9  -5   43.80    4.70
   4   9   5   34.40    3.90
   4   9   5   35.70    4.00
   5  -9   5   24.10    4.80
  -5  -9  -5   26.30    4.50
   5  -9   5   14.90    3.60
   5   9   5   20.10    3.40
  -5   9  -5   20.90    3.90
   5   9   5   24.40    3.70
  -6  -9  -5    1.70    3.90
   6  -9   5    2.40    3.20
   6   9   5   -0.20    2.60
  -6   9  -5   -5.00    2.80
   7  -9   5   12.70    4.10
  -7  -9  -5   12.20    5.30
  -7   9  -5    4.10    4.20
   7   9   5    9.60    3.90
   7 -10  -5   -2.50    4.50
  -7 -10   5   -3.20    4.20
  -7 -10   5   -1.00    4.10
  -7  10   5   -1.60    3.60
   7  10  -5    2.00    3.70
  -6 -10   5    5.00    4.10
  -6 -10   5    4.40    3.50
   6 -10  -5    6.90    4.70
  -6  10   5    0.40    3.10
   6  10  -5    4.90    3.20
  -5 -10   5   43.20    5.00
  -5 -10   5   60.99    7.20
   5 -10  -5   55.29    7.40
   5  10  -5   48.90    4.90
  -5  10   5   41.00    5.00
  -4 -10   5    4.60    3.10
  -4 -10   5    3.70    2.20
   4 -10  -5    4.20    3.40
   4 -10  -5    6.90    2.00
   4  10  -5    4.10    2.30
  -4  10   5    2.90    2.40
   3 -10  -5    8.00    3.20
  -3 -10   5    7.30    3.00
   3 -10  -5    9.20    2.00
  -3 -10   5    6.00    1.90
   3  10  -5    3.70    2.20
  -3  10   5    8.10    2.40
   2 -10  -5   53.99    3.80
  -2 -10   5   52.69    3.70
   2 -10  -5   37.30    5.40
   2  10  -5   50.79    4.20
  -2  10   5   52.79    4.80
   1 -10  -5   13.10    3.10
  -1 -10   5   14.00    1.60
  -1 -10   5   13.70    3.60
   1 -10  -5   11.90    2.10
  -1  10   5   10.30    1.50
   1  10  -5    9.20    2.10
  -1  10   5    7.60    2.00
   1  10  -5    8.90    1.70
   0 -10   5   73.99    4.00
   0 -10  -5   60.89    4.20
   0 -10  -5   49.80    4.90
   0 -10   5   64.39    5.90
   0  10  -5   61.39    4.60
   0  10   5   60.89    4.40
   0  10  -5   63.09    3.60
   0  10   5   61.69    3.70
   1 -10   5   36.70    3.30
   1 -10   5   32.60    5.10
  -1 -10  -5   37.40    3.70
   1  10   5   40.90    3.90
   1  10   5   38.20    2.80
  -1  10  -5   25.50    3.30
   2 -10   5   51.19    6.10
  -2 -10  -5   39.70    3.90
  -2 -10  -5   37.40    3.80
   2 -10   5   37.40    3.80
   2  10   5   51.89    4.50
  -2  10  -5   38.10    4.30
   2  10   5   49.30    4.00
  -3 -10  -5   31.60    4.00
   3 -10   5   31.30    5.20
   3 -10   5   39.10    4.20
   3  10   5   45.00    4.20
   3  10   5   37.80    3.80
  -3  10  -5   31.70    4.00
   4 -10   5   26.30    5.10
  -4 -10  -5   13.80    3.10
   4 -10   5   22.80    3.70
   4  10   5   25.90    3.40
   4  10   5   16.60    2.90
  -4  10  -5   15.00    3.50
   5 -10   5   35.50    4.80
  -5 -10  -5   44.20    5.50
   5 -10   5   42.70    6.00
   5  10   5   47.90    4.70
  -5  10  -5   39.30    5.10
   5  10   5   32.50    4.30
  -6 -10  -5    0.30    4.40
   6 -10   5    0.60    3.40
  -6  10  -5    1.00    3.60
   6  10   5    0.10    2.80
   7 -11  -5    8.50    5.80
  -7 -11   5   11.60    5.50
  -7 -11   5    8.00    4.70
  -7  11   5    8.80    4.30
   7  11  -5    5.40    4.00
  -6 -11   5    8.20    4.70
  -6 -11   5    0.00    3.50
   6 -11  -5    1.10    4.60
  -6  11   5    6.70    3.80
   6  11  -5    4.60    3.50
   5 -11  -5   10.20    4.40
  -5 -11   5   16.70    3.60
  -5 -11   5   11.30    4.40
  -5  11   5   11.90    3.60
   5  11  -5   12.40    3.40
   4 -11  -5   55.39    7.50
  -4 -11   5   34.30    4.00
  -4 -11   5   45.50    6.50
  -4  11   5   41.30    4.90
   4  11  -5   35.30    4.20
   3 -11  -5    2.50    1.70
  -3 -11   5    2.90    1.70
  -3 -11   5    1.20    2.80
   3 -11  -5    2.90    3.20
  -3  11   5    2.00    2.20
   3  11  -5    4.00    2.10
   2 -11  -5   10.70    3.20
  -2 -11   5   11.60    3.60
   2 -11  -5   10.00    2.00
  -2 -11   5    9.50    1.80
  -2  11   5   10.00    2.50
   2  11  -5    7.70    2.20
  -1 -11   5    6.40    1.30
   1 -11  -5    7.70    2.90
   1 -11  -5    6.40    1.80
  -1 -11   5    4.90    2.90
  -1  11   5    6.40    2.10
   1  11  -5    3.50    1.90
  -1  11   5    4.80    1.30
   0 -11   5    0.90    2.20
   0 -11   5    0.60    1.10
   0 -11  -5   -0.10    1.90
   0 -11  -5    0.70    1.50
   0  11   5   -0.40    0.90
   0  11  -5    0.60    1.10
   0  11   5    1.40    1.60
   0  11  -5    0.10    1.70
   1 -11   5   45.10    6.10
  -1 -11  -5   43.10    4.10
  -1 -11  -5   44.80    5.00
   1 -11   5   44.00    3.80
   1  11   5   47.20    4.40
  -1  11  -5   43.30    4.40
   1  11   5   41.20    3.30
   2 -11   5   69.39    7.40
  -2 -11  -5   60.59    5.10
   2 -11   5   67.79    4.90
  -2 -11  -5   67.79    5.30
   2  11   5   65.39    4.90
   2  11   5   63.49    4.40
  -2  11  -5   56.29    5.10
   3 -11   5    3.70    2.10
  -3 -11  -5    4.70    2.40
   3 -11   5    5.00    3.50
  -3  11  -5    8.10    2.70
   3  11   5    3.30    1.90
   3  11   5    5.50    2.20
   4 -11   5   12.00    3.20
  -4 -11  -5    6.40    2.90
   4 -11   5    8.00    3.70
   4  11   5    8.60    2.50
   4  11   5   10.20    2.70
  -4  11  -5   10.00    3.10
   5 -11   5   29.00    4.50
  -5 -11  -5   38.10    5.40
   5 -11   5   31.00    5.70
  -5  11  -5   24.50    4.50
   5  11   5   42.30    4.90
   6 -11   5   19.10    4.60
  -6 -11  -5   36.20    6.40
  -6  11  -5   24.40    4.80
   6  11   5   28.30    4.50
  -7 -12   5    2.10    5.10
  -7 -12   5    0.60    4.40
   7 -12  -5    1.60    4.80
  -7  12   5    4.30    4.30
   7  12  -5   -4.90    3.60
  -6 -12   5    1.20    3.90
  -6 -12   5    0.50    4.30
   6 -12  -5    1.80    4.50
  -6  12   5    0.70    3.40
   6  12  -5    6.80    3.70
  -5 -12   5   23.10    5.40
   5 -12  -5   25.80    6.00
  -5 -12   5   22.80    4.10
   5  12  -5   25.00    4.20
  -5  12   5   29.30    4.70
  -4 -12   5    2.80    3.50
   4 -12  -5   -1.30    3.20
  -4 -12   5   -0.10    2.10
   4  12  -5    0.10    2.30
  -4  12   5    3.30    2.70
   3 -12  -5   42.60    6.00
  -3 -12   5   40.50    3.90
  -3 -12   5   32.80    5.80
   3 -12  -5   47.10    3.70
   3  12  -5   32.90    3.90
  -3  12   5   50.09    5.10
   2 -12  -5   52.49    4.10
   2 -12  -5   65.69    7.10
  -2 -12   5   58.39    7.10
  -2 -12   5   53.59    4.00
  -2  12   5   55.69    5.30
  -2  12   5   51.39    3.60
   2  12  -5   66.09    5.40
  -1 -12   5    5.50    1.40
  -1 -12   5    4.00    2.80
   1 -12  -5    4.10    2.80
   1 -12  -5    5.00    1.80
  -1  12   5    3.80    1.40
  -1  12   5    5.40    2.00
   1  12  -5    1.30    1.80
   0 -12   5  232.88   10.10
   0 -12   5  206.18   12.60
   0 -12  -5  186.18   11.60
   0 -12  -5  227.88   10.60
   0  12   5  218.78   10.00
   0  12   5  215.08   10.80
   0  12  -5  208.58   10.80
  -1 -12  -5   58.49    4.90
  -1 -12  -5   54.29    5.10
   1 -12   5   61.29    7.30
   1  12   5   57.19    4.90
   1  12   5   47.40    3.70
  -1  12  -5   51.09    4.90
   2 -12   5   20.80    4.50
  -2 -12  -5   28.20    3.50
  -2 -12  -5   18.80    3.50
   2  12   5   23.60    3.00
  -2  12  -5   11.90    3.00
   2  12   5   25.50    3.40
   3 -12   5    9.10    4.00
   3 -12   5    6.50    2.60
  -3 -12  -5    9.10    2.80
   3  12   5   13.60    2.80
   3  12   5   12.70    2.60
  -3  12  -5    6.80    2.90
   4 -12   5    4.30    2.80
  -4 -12  -5    3.60    3.00
   4 -12   5   14.50    4.50
   4  12   5    9.40    2.70
  -4  12  -5    2.30    2.80
   4  12   5    6.20    2.50
   5 -12   5   12.50    3.70
  -5 -12  -5    4.90    3.90
   5 -12   5    8.60    4.40
  -5  12  -5    9.10    4.00
   5  12   5    6.30    2.90
  -6 -12  -5   20.90    5.80
   6 -12   5   12.00    4.30
   6  12   5   13.30    4.00
  -6  12  -5    6.90    4.00
   6 -13  -5    2.80    4.50
  -6 -13   5   11.90    4.50
  -6 -13   5    5.90    5.00
  -6  13   5    1.70    3.80
   6  13  -5    0.10    3.70
  -5 -13   5    0.80    4.00
   5 -13  -5    4.40    4.00
  -5 -13   5   -4.10    2.60
  -5  13   5    3.60    3.30
   5  13  -5    1.80    3.10
  -4 -13   5   96.19    9.60
   4 -13  -5  102.29    9.50
  -4 -13   5  112.19    7.20
  -4  13   5  105.39    7.90
   4  13  -5  110.79    7.40
   3 -13  -5   -1.10    3.10
  -3 -13   5   -0.40    3.10
  -3 -13   5    1.90    1.80
   3  13  -5   -0.10    2.10
  -3  13   5   -1.60    2.20
   2 -13  -5   60.09    7.10
   2 -13  -5   59.39    4.20
  -2 -13   5   53.99    6.90
  -2 -13   5   57.19    4.20
  -2  13   5   49.99    4.00
  -2  13   5   67.49    5.80
   2  13  -5   51.59    5.10
   1 -13  -5   87.69    5.50
   1 -13  -5  102.79    7.80
   1  13  -5   89.89    6.30
  -1  13   5   82.79    5.10
  -1  13   5   92.09    6.20
   0 -13   5  130.89    9.70
   0 -13  -5  129.79    7.30
   0 -13   5  135.79    6.90
   0 -13  -5  136.19    9.00
   0  13   5  136.89    7.70
   0  13  -5  141.89    8.00
   0  13   5  121.49    6.80
  -1 -13  -5    9.10    2.30
  -1 -13  -5    6.10    2.70
   1 -13   5    6.80    3.30
   1  13   5    6.10    2.20
  -1  13  -5    5.40    2.50
   1  13   5   10.40    2.00
  -2 -13  -5    5.20    2.60
   2 -13   5    9.20    3.90
  -2 -13  -5   11.50    2.80
   2  13   5    8.70    2.30
   2  13   5    6.70    2.10
  -2  13  -5    9.60    3.10
   3 -13   5    5.70    3.90
  -3 -13  -5    0.20    2.40
  -3  13  -5   -0.80    2.40
   3  13   5    4.30    2.30
   3  13   5    1.80    2.00
   4 -13   5   48.10    7.20
   4 -13   5   48.00    5.50
  -4 -13  -5   55.49    6.00
  -4  13  -5   45.10    5.60
   4  13   5   51.49    5.10
  -5 -13  -5    6.90    4.30
   5 -13   5   11.60    4.80
   5 -13   5    7.40    3.60
   5  13   5    8.00    3.30
  -5  13  -5    5.80    3.70
  -6 -14   5    3.80    4.00
   6 -14  -5    4.80    5.10
  -6 -14   5    5.90    5.30
   6  14  -5    3.30    4.10
  -6  14   5    3.50    3.90
   5 -14  -5    2.40    4.10
  -5 -14   5   -0.90    4.10
  -5 -14   5   -0.90    3.00
  -5  14   5    5.00    3.50
   5  14  -5    5.80    3.40
   4 -14  -5   -1.70    4.00
  -4 -14   5   -3.30    3.60
  -4 -14   5    1.20    2.30
   4  14  -5   -0.80    2.70
  -4  14   5   -2.00    3.00
   3 -14  -5    8.60    4.10
  -3 -14   5   12.20    2.60
  -3 -14   5   12.00    4.60
  -3  14   5   10.80    3.30
   3  14  -5   15.60    3.30
   2 -14  -5   29.90    3.20
  -2 -14   5   31.50    3.20
  -2 -14   5   48.20    7.00
   2 -14  -5   56.49    6.80
  -2  14   5   30.80    4.30
   2  14  -5   25.10    3.80
  -1 -14   5   15.60    4.80
   1 -14  -5   23.90    3.00
   1 -14  -5   31.70    5.30
  -1  14   5   30.60    4.00
   1  14  -5   23.50    3.50
  -1  14   5   27.80    3.00
   0 -14   5  187.48   12.70
   0 -14  -5  210.58   10.10
   0 -14   5  200.88    9.70
   0  14   5  199.58    9.80
   0  14  -5  189.78   10.70
   0  14   5  210.98   10.60
  -1 -14  -5   29.00    4.50
  -1 -14  -5   30.60    3.50
   1 -14   5   31.40    6.30
  -1  14  -5   35.20    4.40
   1  14   5   18.10    3.10
   1  14   5   26.30    3.20
  -2 -14  -5   32.80    4.10
   2 -14   5   24.50    5.50
  -2 -14  -5   25.50    4.70
  -2  14  -5   29.90    4.40
   2  14   5   22.80    3.20
   2  14   5   34.20    3.90
  -3 -14  -5   89.89    7.20
   3 -14   5   80.89    9.20
   3  14   5   86.29    6.00
   3  14   5   76.49    6.00
  -3  14  -5   86.79    7.40
   4 -14   5    3.00    3.00
  -4 -14  -5    3.80    3.40
   4 -14   5    3.70    4.50
   4  14   5    1.40    2.60
  -4  14  -5    0.90    3.40
   5 -14   5   12.80    4.10
   5 -14   5   13.30    5.30
  -5 -14  -5    6.20    4.40
   5  14   5   11.00    3.50
  -5  14  -5    9.00    4.20
  -6 -15   5   18.50    6.30
   6 -15  -5   21.90    6.30
  -6 -15   5   20.30    4.90
  -6  15   5   17.70    4.90
   6  15  -5   30.20    5.50
  -5 -15   5   32.20    5.00
   5 -15  -5   25.10    6.50
  -5 -15   5   35.90    7.30
  -5  15   5   39.60    6.10
   5  15  -5   37.20    5.50
   4 -15  -5   14.40    5.40
  -4 -15   5   17.60    3.50
  -4 -15   5    9.50    5.10
   4  15  -5   14.00    3.80
  -4  15   5   13.70    3.90
  -3 -15   5   33.90    3.90
   3 -15  -5   17.60    5.10
  -3 -15   5   47.10    7.30
  -3  15   5   37.20    5.00
   3  15  -5   44.60    5.10
   2 -15  -5   11.90    4.40
  -2 -15   5   14.30    4.60
  -2 -15   5   10.30    2.20
  -2  15   5   14.60    3.30
   2  15  -5   10.40    3.10
   1 -15  -5   34.30    5.80
   1 -15  -5   30.40    3.40
  -1 -15   5   24.60    5.70
  -1  15   5   34.10    3.40
   1  15  -5   36.00    4.60
  -1  15   5   38.70    4.50
   0 -15  -5    4.60    2.00
   0 -15  -5    3.90    3.20
   0 -15   5    2.80    3.20
   0  15   5    0.30    1.90
   0  15  -5    2.60    2.50
   0  15   5    3.80    1.70
  -1 -15  -5    0.70    2.00
   1 -15   5    1.10    3.60
  -1 -15  -5    0.90    2.60
   1  15   5    2.10    2.00
  -1  15  -5    0.10    2.40
   1  15   5   -0.50    1.60
  -2 -15  -5   87.99    6.70
   2 -15   5   83.29    9.40
   2  15   5   77.59    5.70
   2  15   5   73.19    5.50
  -2  15  -5   62.69    6.30
   3 -15   5    1.20    4.10
  -3 -15  -5   -1.20    2.80
  -3  15  -5   -2.00    2.80
   3  15   5   -0.60    2.40
   3  15   5    0.60    2.40
  -4 -15  -5   55.29    6.40
   4 -15   5   45.60    7.90
   4 -15   5   59.39    6.30
   4  15   5   62.89    5.90
  -4  15  -5   40.90    5.60
  -5 -15  -5   11.20    5.00
   5 -15   5   10.00    5.40
   5 -15   5    8.50    4.10
   5  15   5   10.80    3.70
  -5  15  -5    5.20    4.10
  -5 -16   5    6.70    3.90
  -5 -16   5    5.70    5.40
   5 -16  -5    4.30    5.10
   5  16  -5   14.00    4.60
  -5  16   5    2.30    3.60
  -4 -16   5   27.60    4.20
  -4 -16   5   19.60    6.00
   4 -16  -5   24.20    6.10
  -4  16   5   18.20    4.50
   4  16  -5   29.00    4.90
  -3 -16   5   32.80    3.90
  -3 -16   5   42.90    7.50
   3 -16  -5   38.70    7.10
  -3  16   5   48.10    5.70
   3  16  -5   37.80    5.20
   2 -16  -5   37.50    6.80
  -2 -16   5   38.40    7.10
   2  16  -5   33.70    4.80
  -2  16   5   39.90    5.00
   1 -16  -5    5.50    4.00
  -1 -16   5    7.00    4.40
  -1  16   5    7.60    2.80
   1  16  -5    4.40    2.90
   0 -16   5   93.39    9.10
   0 -16  -5   92.39    8.10
   0 -16  -5   97.59    6.20
   0  16  -5   97.29    7.30
   0  16   5   94.79    6.10
   0  16   5   92.19    6.70
  -1 -16  -5   12.90    2.80
  -1 -16  -5   14.50    4.10
   1 -16   5   11.90    4.80
   1  16   5   17.80    3.20
   1  16   5   17.80    2.90
  -1  16  -5   12.50    3.70
   2 -16   5   16.20    5.50
  -2 -16  -5   20.10    3.60
   2  16   5   11.40    2.70
  -2  16  -5   11.40    3.80
   2  16   5   17.00    3.20
  -3 -16  -5   43.80    5.40
   3 -16   5   45.00    7.70
   3  16   5   50.79    5.20
  -3  16  -5   47.30    5.90
  -4 -16  -5   -1.60    3.70
   4 -16   5    2.40    3.30
   4 -16   5    3.50    5.20
   4  16   5   -4.00    2.80
  -4  16  -5   -0.50    3.60
   5 -17  -5    0.30    5.00
  -5 -17   5    1.80    3.80
  -5 -17   5    0.10    5.50
   5  17  -5   -3.40    3.60
  -5  17   5    2.50    3.50
  -4 -17   5   49.60    5.30
   4 -17  -5   49.80    8.00
  -4 -17   5   47.20    8.10
  -4  17   5   37.50    5.60
   4  17  -5   49.10    6.00
   3 -17  -5    3.80    4.30
  -3 -17   5    4.50    4.70
  -3  17   5    6.30    3.50
   3  17  -5    7.00    3.60
   2 -17  -5   33.50    6.30
  -2 -17   5   24.30    6.10
  -2  17   5   22.50    4.30
   2  17  -5   25.90    4.80
  -1 -17   5    8.10    4.70
   1 -17  -5   23.50    5.60
  -1  17   5   26.40    4.20
   1  17  -5   24.90    4.50
   0 -17  -5   -2.20    1.70
   0 -17   5   -1.90    3.60
   0 -17  -5   -0.60    3.10
   0  17   5    1.00    2.30
   0  17  -5    0.40    3.00
   0  17   5    0.40    1.90
  -1 -17  -5   43.60    4.60
   1 -17   5   48.90    7.60
  -1 -17  -5   47.20    6.40
  -1  17  -5   46.20    5.70
   1  17   5   49.10    5.10
   1  17   5   37.00    4.30
   2 -17   5   41.00    7.70
  -2 -17  -5   73.29    6.20
   2  17   5   47.10    6.10
  -2  17  -5   55.29    6.60
   2  17   5   60.69    5.50
  -3 -17  -5    2.70    3.30
   3 -17   5   -0.30    4.60
  -3  17  -5   -0.90    3.30
   3  17   5   -3.20    2.70
  -4 -17  -5   79.29    7.60
   4 -17   5   55.59    8.60
   4 -17   5   66.99    7.10
  -4  17  -5   42.00    6.30
   4  17   5   75.19    6.80
   4 -18  -5    9.70    6.20
  -4 -18   5    5.40    3.40
  -4 -18   5    0.40    5.10
  -4  18   5    3.50    3.60
   4  18  -5   -0.80    3.80
  -3 -18   5   33.90    7.40
   3 -18  -5   35.80    7.00
  -3  18   5   24.20    4.70
   3  18  -5   42.70    5.90
   2 -18  -5   16.00    5.50
  -2 -18   5   17.80    6.20
   2  18  -5   13.50    4.00
  -2  18   5   20.80    4.30
   1 -18  -5    9.10    4.50
  -1 -18   5    6.20    4.80
  -1  18   5   14.30    3.60
   1  18  -5    2.50    3.70
   0 -18   5   65.39    9.30
   0 -18  -5   67.99    8.10
   0  18  -5   72.99    7.10
   0  18   5   70.09    6.60
  -1 -18  -5   40.00    6.50
   1 -18   5   34.50    7.50
  -1 -18  -5   38.70    4.50
  -1  18  -5   17.10    4.50
   1  18   5   43.00    4.50
   1  18   5   40.00    4.90
   2 -18   5   19.50    6.20
  -2 -18  -5   28.70    4.40
   2  18   5   28.40    4.00
  -2  18  -5   22.30    4.90
  -3 -18  -5   28.30    5.00
   3 -18   5   38.90    7.90
   3  18   5   39.80    5.20
  -3  18  -5   32.20    5.60
  -3 -19   5   11.80    6.00
   3 -19  -5   20.70    6.50
   3  19  -5   12.80    4.70
  -3  19   5   14.90    4.40
   2 -19  -5   25.60    6.60
  -2 -19   5   25.40    6.70
   2  19  -5   18.30    5.00
  -2  19   5   30.10    5.00
   1 -19  -5   69.79    8.90
  -1 -19   5   69.49   10.60
   1  19  -5   75.69    7.80
  -1  19   5   82.89    7.60
   0 -19   5   49.20    8.30
   0 -19  -5   54.39    7.70
   0  19   5   43.50    5.40
   0  19  -5   34.90    5.80
   1 -19   5    2.00    4.50
  -1 -19  -5    1.90    4.10
   1  19   5    4.40    2.80
  -1  19  -5    0.80    3.40
  -2 -19  -5    8.00    3.40
   2 -19   5    8.10    5.90
  -2  19  -5    3.50    4.20
   2  19   5    6.10    3.00
  -1 -20   5    2.50    5.80
   1 -20  -5   -0.80    4.20
   1  20  -5    5.20    4.20
  -1  20   5   -0.20    3.00
   0 -20   5   79.79   11.60
   0 -20  -5   88.49    9.90
   0  20   5  100.09    7.70
   0  20  -5   92.59    8.60
   8   0  -6    2.30    3.30
  -8   0   6    5.40    5.10
  -7   0   6   21.80    5.40
   7   0  -6   19.60    3.70
   6   0  -6  164.08    8.20
  -6   0   6  167.28    8.50
   6   0  -6  153.48    8.80
  -6   0   6  158.98   10.70
   5   0  -6   18.30    2.20
   5   0  -6   12.00    2.50
  -5   0   6   15.90    3.70
  -5   0   6   19.30    2.60
   4   0  -6  158.08    7.20
  -4   0   6  165.38    9.40
   4   0  -6  157.18    8.10
  -4   0   6  154.48    7.70
  -3   0   6  335.97   15.70
  -3   0   6  321.57   14.20
   3   0  -6  319.07   14.40
  -2   0   6   66.39    4.80
  -2   0   6   67.09    3.90
   2   0  -6   65.89    4.10
  -1   0   6  368.16   16.10
   1   0  -6  349.77   15.50
  -1   0   6  351.86   15.50
   0   0  -6  435.66   18.60
   0   0   6  426.86   18.70
   0   0  -6  437.76   18.00
   0   0   6  427.56   18.60
  -1   0  -6  168.98    7.80
   1   0   6  170.48    7.90
   1   0   6  162.78    8.20
  -1   0  -6  168.38    8.20
   2   0   6  506.55   22.50
  -2   0  -6  535.05   22.40
  -2   0  -6  525.05   22.10
  -3   0  -6   19.50    2.60
  -3   0  -6   22.10    2.90
   3   0   6   16.50    2.70
  -4   0  -6  273.57   12.80
   4   0   6  265.07   13.30
  -4   0  -6  278.27   13.00
  -5   0  -6   72.99    5.30
  -5   0  -6   55.59    5.10
   5   0   6   51.39    5.20
   6   0   6   14.10    3.90
  -6   0  -6   27.10    3.90
  -6   0  -6   15.00    3.80
  -7   0  -6   23.70    4.30
   7   0   6   28.00    5.10
  -7   0  -6   19.00    4.50
   8  -1  -6   87.29    7.10
  -8  -1   6   98.69    9.90
  -8   1   6   95.99   10.30
   8   1  -6   74.89    7.00
   7  -1  -6   22.30    3.70
  -7  -1   6   21.50    5.20
  -7   1   6   17.60    3.50
   7   1  -6   18.30    3.50
  -7   1   6   24.50    5.40
  -6  -1   6   21.10    2.90
   6  -1  -6   23.50    3.20
  -6  -1   6   17.30    4.40
  -6   1   6   23.30    5.10
   6   1  -6   24.10    3.00
   6   1  -6   24.60    3.40
  -6   1   6   23.40    3.40
  -5  -1   6  163.58   10.40
   5  -1  -6  170.88    9.00
  -5  -1   6  175.58    8.40
   5  -1  -6  177.48    8.10
  -5   1   6  159.18   10.30
   5   1  -6  172.28    8.30
  -5   1   6  183.48    8.80
   5   1  -6  176.58    9.00
   4  -1  -6   11.60    2.30
  -4  -1   6    9.50    1.80
  -4  -1   6   11.90    3.00
   4   1  -6   12.60    2.30
  -4   1   6   13.60    3.00
  -4   1   6   12.00    2.10
   4   1  -6   11.70    1.70
  -3  -1   6  108.89    5.50
   3  -1  -6  107.29    5.90
  -3  -1   6  115.99    7.10
   3   1  -6  110.99    6.00
   3   1  -6  103.49    5.10
  -3   1   6  108.79    5.80
  -3   1   6  111.79    7.00
  -2  -1   6  161.98    8.70
   2  -1  -6  163.58    7.90
  -2  -1   6  158.38    7.60
  -2   1   6  161.38    7.80
   2   1  -6  156.78    7.80
  -2   1   6  172.68    8.70
  -1  -1   6    8.30    2.00
  -1  -1   6    7.50    1.50
   1  -1  -6   10.30    1.70
  -1   1   6   11.60    2.00
   1   1  -6    9.80    1.20
  -1   1   6   13.70    2.00
   1   1  -6    9.30    1.60
   0  -1   6  397.96   17.20
   0  -1  -6  392.36   16.60
   0  -1  -6  400.86   17.30
   0  -1   6  390.46   17.50
   0   1  -6  406.56   16.70
   0   1   6  402.86   17.30
   0   1   6  404.96   17.30
   0   1  -6  398.06   17.20
  -1  -1  -6  151.08    7.40
   1  -1   6  151.28    7.40
  -1  -1  -6  145.29    6.80
   1  -1   6  134.09    7.10
  -1   1  -6  144.39    7.30
  -1   1  -6  158.28    7.00
   1   1   6  141.59    7.30
   2  -1   6    7.70    1.80
  -2  -1  -6    7.90    1.90
  -2  -1  -6    2.40    1.40
  -2   1  -6    8.80    1.90
   2   1   6    7.30    1.80
  -2   1  -6    6.00    1.60
  -3  -1  -6  291.87   13.30
   3  -1   6  304.97   13.70
  -3  -1  -6  287.17   13.40
  -3   1  -6  280.97   13.30
   3   1   6  296.47   13.70
  -3   1  -6  282.67   13.20
  -4  -1  -6  362.86   16.30
   4  -1   6  371.56   16.60
  -4  -1  -6  339.37   16.10
  -4   1  -6  348.07   15.90
   4   1   6  366.46   16.60
  -4   1  -6  346.87   16.20
  -5  -1  -6   -0.90    2.10
  -5  -1  -6   -0.10    2.40
   5  -1   6    3.10    2.40
  -5   1  -6    3.40    2.10
  -5   1  -6    1.60    2.30
   5   1   6    0.30    2.30
   6  -1   6   85.99    7.20
  -6  -1  -6   83.09    6.80
  -6  -1  -6   86.19    7.10
  -6   1  -6   76.19    6.90
   6   1   6   80.99    7.00
  -6   1  -6   78.09    6.20
  -7  -1  -6    9.60    4.00
  -7  -1  -6   16.80    4.20
   7  -1   6   15.90    4.30
  -7   1  -6   16.00    4.90
   7   1   6   22.90    4.60
   8  -2  -6    3.00    3.20
  -8  -2   6   -7.30    4.30
  -8   2   6    0.90    4.90
   8   2  -6    0.30    3.30
  -7  -2   6   30.00    5.60
   7  -2  -6   37.60    4.60
  -7   2   6   24.30    4.20
   7   2  -6   30.20    4.10
  -7   2   6   35.70    6.30
  -6  -2   6  489.85   23.90
   6  -2  -6  506.05   21.90
  -6   2   6  508.55   21.90
   6   2  -6  466.85   22.00
   6   2  -6  489.75   21.40
  -6   2   6  491.25   23.90
   5  -2  -6   32.70    3.70
  -5  -2   6   35.70    5.10
  -5  -2   6   33.20    3.00
  -5   2   6   32.80    3.60
  -5   2   6   41.40    5.60
   5   2  -6   30.30    3.40
   5   2  -6   31.40    3.00
  -4  -2   6   94.39    4.90
  -4  -2   6   87.89    6.70
   4  -2  -6   89.09    5.60
  -4   2   6   87.39    5.40
   4   2  -6   93.79    5.00
   4   2  -6   99.09    5.70
  -4   2   6  103.69    7.00
  -3  -2   6  187.28    9.90
   3  -2  -6  188.88    8.80
  -3  -2   6  176.78    8.20
   3   2  -6  175.38    8.10
  -3   2   6  186.28    9.90
  -3   2   6  172.58    8.70
   3   2  -6  174.88    8.70
  -2  -2   6   20.90    3.20
   2  -2  -6   24.30    2.50
  -2  -2   6   21.50    2.10
   2   2  -6   21.70    1.90
  -2   2   6   22.90    3.00
   2   2  -6   23.20    2.40
  -2   2   6   19.40    2.40
  -1  -2   6  545.15   23.60
   1  -2  -6  529.35   22.90
  -1  -2   6  551.04   22.70
  -1   2   6  529.75   23.30
  -1   2   6  542.15   23.00
   1   2  -6  543.85   22.80
   1   2  -6  543.15   22.40
   0  -2   6  102.39    5.20
   0  -2  -6   96.09    5.40
   0  -2  -6   91.59    4.50
   0  -2   6   95.79    5.60
   0   2   6  100.29    5.20
   0   2  -6   97.59    4.80
   0   2  -6  100.59    5.30
   0   2   6   93.69    5.30
   1  -2   6  318.47   14.30
   1  -2   6  318.27   14.20
  -1  -2  -6  326.07   13.70
  -1  -2  -6  319.67   14.30
   1   2   6  315.17   14.30
  -1   2  -6  314.77   14.10
  -1   2  -6  318.47   13.90
  -2  -2  -6  265.77   11.70
  -2  -2  -6  263.07   12.10
   2  -2   6  267.77   12.20
   2  -2   6  221.48   11.70
  -2   2  -6  277.17   12.00
  -2   2  -6  266.47   11.90
   2   2   6  281.77   12.30
  -3  -2  -6   14.60    2.30
  -3  -2  -6   13.50    2.40
   3  -2   6   10.90    2.30
   3   2   6   11.80    2.40
  -3   2  -6    8.90    2.10
  -3   2  -6   10.30    1.90
  -4  -2  -6  142.59    7.90
  -4  -2  -6  141.89    7.90
   4  -2   6  132.59    8.00
  -4   2  -6  144.89    7.40
  -4   2  -6  160.68    8.10
   4   2   6  138.19    8.10
  -5  -2  -6   27.10    3.70
   5  -2   6   26.80    3.90
  -5  -2  -6   31.10    4.10
  -5   2  -6   28.20    3.90
  -5   2  -6   33.30    3.50
   5   2   6   36.00    4.40
  -6  -2  -6   16.90    3.70
  -6  -2  -6   17.50    3.60
   6  -2   6   13.70    3.70
  -6   2  -6   12.70    3.00
   6   2   6   13.40    3.80
  -6   2  -6   14.60    3.40
  -7  -2  -6  113.19    8.40
   7  -2   6  100.69    8.30
  -7  -2  -6  100.79    8.50
   7   2   6  103.69    8.30
  -7   2  -6   86.79    8.20
  -8  -3   6   10.90    5.50
   8  -3  -6    6.30    3.30
  -8   3   6   20.70    4.40
  -8   3   6    9.70    5.50
  -7  -3   6   25.00    5.50
  -7  -3   6   22.60    4.20
   7  -3  -6   34.90    4.30
  -7   3   6   31.10    4.40
   7   3  -6   26.60    3.80
  -7   3   6   25.50    6.00
   6  -3  -6  173.78    9.10
  -6  -3   6  165.08    9.40
  -6  -3   6  158.48   10.80
   6   3  -6  154.58    8.60
  -6   3   6  164.18   11.10
  -6   3   6  171.68    9.20
  -5  -3   6  248.38   11.40
   5  -3  -6  264.27   12.30
  -5  -3   6  267.37   14.10
   5   3  -6  254.77   11.80
  -5   3   6  245.28   12.30
  -5   3   6  272.97   14.20
  -4  -3   6   35.80    4.50
   4  -3  -6   39.90    3.50
  -4  -3   6   35.70    2.50
  -4   3   6   38.90    5.00
   4   3  -6   30.70    3.20
  -4   3   6   25.10    3.10
   4   3  -6   35.60    3.00
   3  -3  -6   36.30    3.20
  -3  -3   6   35.00    2.50
  -3  -3   6   34.40    4.10
   3   3  -6   34.70    2.70
  -3   3   6   41.40    4.40
  -3   3   6   34.20    3.30
   3   3  -6   35.00    3.10
  -2  -3   6  394.66   16.40
  -2  -3   6  386.86   17.90
   2  -3  -6  394.46   16.90
   2   3  -6  380.86   16.40
  -2   3   6  380.96   17.00
  -2   3   6  384.06   17.70
   2   3  -6  386.56   16.80
  -1  -3   6    2.20    1.60
  -1  -3   6    1.90    1.00
   1  -3  -6    2.40    1.40
  -1   3   6    1.60    1.20
  -1   3   6    3.60    1.40
   1   3  -6    2.50    1.30
   1   3  -6    2.40    1.10
   0  -3  -6  367.46   15.60
   0  -3   6  387.46   17.20
   0  -3  -6  373.76   16.50
   0  -3   6  387.06   16.30
   0   3   6  379.76   16.40
   0   3   6  364.36   16.50
   0   3  -6  377.16   16.10
   0   3  -6  378.86   16.30
   1  -3   6  327.07   15.50
  -1  -3  -6  355.16   14.60
   1  -3   6  362.26   15.20
  -1  -3  -6  342.37   15.30
  -1   3  -6  337.07   14.90
  -1   3  -6  334.77   15.00
   1   3   6  340.27   15.30
   2  -3   6   -0.80    1.40
   2  -3   6    2.30    1.40
  -2  -3  -6    0.90    1.30
  -2  -3  -6    0.80    1.40
  -2   3  -6   -0.40    1.30
  -2   3  -6    1.10    1.30
   2   3   6    1.60    1.40
  -3  -3  -6  145.29    7.60
   3  -3   6  146.09    7.60
  -3  -3  -6  127.99    7.10
  -3   3  -6  131.09    7.20
  -3   3  -6  127.89    6.80
   3   3   6  134.69    7.50
  -4  -3  -6  127.79    7.50
   4  -3   6  150.48    8.20
  -4  -3  -6  141.09    7.90
   4   3   6  150.38    8.20
  -4   3  -6  131.29    7.70
  -4   3  -6  130.29    7.00
   5  -3   6    7.10    2.80
  -5  -3  -6    9.10    2.80
  -5  -3  -6   11.00    3.00
  -5   3  -6    8.30    2.90
   5   3   6    9.20    3.00
  -5   3  -6    8.60    2.20
  -6  -3  -6  127.89    8.30
  -6  -3  -6  135.89    8.70
   6  -3   6  128.69    8.60
  -6   3  -6  109.09    8.20
   6   3   6  123.19    8.60
  -7  -3  -6   23.10    4.80
   7  -3   6   19.80    4.40
  -7  -3  -6   23.60    4.40
  -7   3  -6   22.70    5.10
   7   3   6   25.40    4.90
  -8  -4   6   31.90    5.70
  -8  -4   6   38.50    7.20
   8  -4  -6   39.90    5.00
  -8   4   6   39.80    5.70
  -8   4   6   40.00    7.80
   7  -4  -6   35.10    4.50
  -7  -4   6   34.10    6.00
  -7  -4   6   42.60    5.70
  -7   4   6   46.10    5.30
  -7   4   6   42.70    7.20
   7   4  -6   41.80    4.50
  -6  -4   6   34.40    4.50
   6  -4  -6   39.70    4.10
  -6  -4   6   39.90    6.00
  -6   4   6   44.60    4.70
  -6   4   6   44.30    6.70
   6   4  -6   43.70    4.20
   5  -4  -6    4.10    2.10
  -5  -4   6    5.00    2.20
  -5  -4   6    3.90    3.10
  -5   4   6    3.00    2.80
   5   4  -6    4.00    2.00
  -5   4   6    4.60    2.30
   4  -4  -6  248.68   11.50
  -4  -4   6  257.57   13.20
  -4   4   6  235.18   11.70
  -4   4   6  239.78   13.00
   4   4  -6  239.48   11.10
   3  -4  -6  168.38    8.70
  -3  -4   6  181.48   10.10
   3   4  -6  183.88    8.80
  -3   4   6  179.78    8.90
  -3   4   6  181.88    9.90
   3   4  -6  177.78    8.30
   2  -4  -6   37.60    3.30
  -2  -4   6   37.30    2.50
  -2  -4   6   42.70    4.20
   2   4  -6   34.60    2.90
  -2   4   6   42.40    4.40
  -2   4   6   34.10    3.30
   2   4  -6   31.30    2.90
  -1  -4   6  601.04   26.70
  -1  -4   6  596.34   25.20
   1  -4  -6  601.24   25.70
   1   4  -6  623.24   25.40
   1   4  -6  609.94   25.30
  -1   4   6  612.44   26.10
  -1   4   6  604.24   25.80
   0  -4  -6  139.29    6.00
   0  -4  -6  131.49    6.90
   0  -4   6  133.39    6.60
   0   4  -6  126.39    6.50
   0   4   6  137.69    7.00
   0   4  -6  127.99    6.50
   0   4   6  134.19    6.80
  -1  -4  -6   37.20    2.70
   1  -4   6   39.10    3.10
   1  -4   6   41.80    3.80
  -1  -4  -6   42.40    3.60
  -1   4  -6   36.70    3.10
  -1   4  -6   37.80    3.10
   1   4   6   47.30    3.90
   2  -4   6  419.76   18.70
  -2  -4  -6  401.56   18.70
  -2  -4  -6  417.96   18.20
   2  -4   6  446.86   19.10
   2   4   6  427.46   18.80
  -2   4  -6  425.76   18.50
  -2   4  -6  421.46   18.20
   3  -4   6   19.20    2.90
  -3  -4  -6   14.70    2.40
   3  -4   6   22.50    3.10
  -3  -4  -6   17.00    2.90
   3   4   6   15.70    2.70
  -3   4  -6   11.80    2.40
  -3   4  -6   16.30    2.20
  -4  -4  -6  265.07   13.30
   4  -4   6  279.87   13.60
  -4  -4  -6  285.77   13.20
  -4   4  -6  260.17   12.40
   4   4   6  280.87   13.50
  -4   4  -6  294.47   13.30
  -5  -4  -6   47.10    5.00
  -5  -4  -6   49.60    5.10
   5  -4   6   49.40    5.30
  -5   4  -6   56.39    5.30
   5   4   6   69.49    5.90
  -6  -4  -6    1.90    3.10
  -6  -4  -6    1.70    2.90
   6  -4   6    1.10    2.80
   6   4   6    1.40    3.10
  -6   4  -6   -0.40    2.90
  -7  -4  -6   23.50    4.90
   7  -4   6   44.10    6.10
  -7  -4  -6   34.60    5.60
   7   4   6   38.00    5.50
  -7   4  -6   27.00    5.00
  -8  -5   6  108.99   10.70
   8   5  -6  110.59    8.20
  -8   5   6   90.49    8.60
  -8   5   6  121.49   12.40
   7  -5  -6   19.20    3.60
  -7  -5   6   14.20    4.00
  -7  -5   6   11.80    4.80
  -7   5   6   11.80    5.10
   7   5  -6   20.00    3.50
  -7   5   6   17.40    4.20
  -6  -5   6   21.70    3.90
   6  -5  -6   14.40    2.90
  -6  -5   6   16.50    4.40
  -6   5   6   18.20    3.80
   6   5  -6   23.80    3.30
  -6   5   6   21.50    5.20
  -5  -5   6  146.09    8.20
  -5  -5   6  135.29    9.50
   5  -5  -6  135.49    7.70
  -5   5   6  141.49    8.20
  -5   5   6  146.19    9.80
   5   5  -6  143.49    7.70
  -4  -5   6   39.40    3.80
   4  -5  -6   45.60    3.80
  -4  -5   6   46.70    5.50
   4   5  -6   37.80    3.50
  -4   5   6   45.90    4.20
  -4   5   6   42.10    5.00
  -3  -5   6   84.89    6.30
   3  -5  -6   87.69    5.10
   3   5  -6   83.39    4.80
   3   5  -6   76.29    5.10
  -3   5   6   86.69    6.30
  -3   5   6   80.89    5.20
  -2  -5   6  436.56   21.20
  -2  -5   6  465.95   19.20
   2  -5  -6  464.35   19.90
   2   5  -6  482.65   19.70
  -2   5   6  462.15   20.20
  -2   5   6  458.55   20.90
   2   5  -6  461.95   19.80
   1  -5  -6  112.09    6.50
  -1  -5   6  118.79    7.50
  -1  -5   6  122.99    6.00
  -1   5   6  139.49    6.80
   1   5  -6  122.09    6.20
   1   5  -6  127.69    6.30
  -1   5   6  126.89    7.00
   0  -5   6    3.70    1.90
   0  -5  -6    7.50    1.80
   0  -5   6    5.10    1.30
   0   5   6    5.20    1.60
   0   5  -6    4.30    1.40
   0   5   6    5.00    1.50
   0   5  -6    3.70    1.30
   0   5   6    4.40    0.80
  -1  -5  -6   49.30    3.10
   1  -5   6   46.70    3.50
   1  -5   6   50.29    4.40
  -1  -5  -6   40.80    3.80
  -1   5  -6   50.09    3.40
   1   5   6   53.19    3.80
  -1   5  -6   51.19    3.60
  -2  -5  -6    8.50    2.00
   2  -5   6    9.50    2.00
  -2  -5  -6    9.80    1.90
   2  -5   6    9.60    2.40
   2   5   6   12.80    2.30
  -2   5  -6    5.80    1.80
  -2   5  -6    8.10    1.70
   3  -5   6  499.95   22.00
  -3  -5  -6  476.35   21.90
   3  -5   6  546.45   22.50
  -3  -5  -6  492.75   21.50
  -3   5  -6  466.95   20.90
   3   5   6  485.25   21.90
  -3   5  -6  514.05   21.80
   4  -5   6   19.20    3.70
  -4  -5  -6   20.90    3.10
   4  -5   6   15.80    3.10
  -4  -5  -6   21.40    3.30
  -4   5  -6   19.70    3.10
   4   5   6   13.00    2.90
  -4   5  -6   16.60    2.10
  -5  -5  -6   15.60    3.20
  -5  -5  -6   19.80    3.70
   5  -5   6   13.30    3.30
   5   5   6   19.90    3.60
  -5   5  -6   14.90    3.20
  -6  -5  -6  168.88   10.30
  -6  -5  -6  180.08   10.90
   6  -5   6  184.68   10.70
   6   5   6  187.88   10.60
  -6   5  -6  159.78   10.40
   7  -5   6    3.70    3.70
  -7  -5  -6    5.80    3.90
  -7  -5  -6    3.80    4.10
   7   5   6    3.70    3.80
  -7   5  -6    9.10    4.30
  -8  -6   6    6.20    5.00
  -8  -6   6    8.50    5.20
   8   6  -6   20.20    4.40
  -8   6   6    7.20    4.30
   7  -6  -6   36.10    4.40
  -7  -6   6   38.20    5.60
  -7  -6   6   49.40    7.30
  -7   6   6   46.30    7.90
   7   6  -6   44.30    4.90
  -7   6   6   41.60    5.70
  -6  -6   6  113.19    9.30
   6  -6  -6  113.89    7.00
  -6  -6   6  109.89    7.90
   6   6  -6  113.49    7.10
  -6   6   6  112.99    9.50
  -6   6   6  107.39    7.60
  -5  -6   6   12.00    3.00
  -5  -6   6   13.70    3.80
   5  -6  -6   10.90    2.50
   5   6  -6   14.70    2.80
  -5   6   6   12.80    3.80
  -5   6   6   16.20    3.30
   4  -6  -6  182.68    9.40
  -4  -6   6  194.78   11.30
  -4  -6   6  184.98    9.60
  -4   6   6  190.18    9.90
  -4   6   6  181.78   11.00
   4   6  -6  198.78    9.40
   3  -6  -6   93.69    5.60
  -3  -6   6   99.09    7.10
  -3   6   6   93.49    6.80
   3   6  -6   93.29    5.40
  -3   6   6   89.19    5.80
  -2  -6   6  141.79    8.70
   2  -6  -6  128.59    7.00
   2   6  -6  140.39    7.00
  -2   6   6  142.89    7.40
  -2   6   6  127.99    7.90
   2   6  -6  137.69    7.00
  -1  -6   6  473.95   20.60
   1  -6  -6  503.25   21.20
   1   6  -6  498.25   20.90
  -1   6   6  487.35   21.80
   1   6  -6  498.75   21.10
  -1   6   6  494.35   21.40
   0  -6  -6  184.68    9.10
   0  -6   6  168.28    8.10
   0  -6  -6  164.08    8.60
   0  -6   6  171.68    9.70
   0   6   6  173.48    8.70
   0   6  -6  179.78    8.50
   0   6   6  166.48    7.60
   0   6  -6  184.08    8.20
  -1  -6  -6   64.69    4.50
   1  -6   6   65.79    4.20
  -1  -6  -6   66.59    4.10
   1  -6   6   57.19    5.20
  -1   6  -6   63.79    4.00
   1   6   6   70.69    4.50
   1   6   6   67.09    3.60
  -1   6  -6   57.99    4.20
   2  -6   6  329.27   15.40
  -2  -6  -6  311.37   14.70
   2  -6   6  304.47   14.50
   2   6   6  329.47   14.70
  -2   6  -6  314.37   14.50
  -2   6  -6  321.47   13.80
  -3  -6  -6    0.00    1.60
  -3  -6  -6   -0.50    1.70
   3  -6   6    0.10    2.20
   3  -6   6   -0.90    1.50
  -3   6  -6    2.80    1.90
   3   6   6   -0.50    1.70
  -4  -6  -6   15.10    2.90
   4  -6   6   13.30    2.90
  -4  -6  -6   18.20    3.20
   4  -6   6   14.00    3.30
   4   6   6   19.80    3.30
  -4   6  -6   15.30    2.90
  -5  -6  -6  153.88    9.10
  -5  -6  -6  157.98    9.60
   5  -6   6  153.38    9.40
   5   6   6  178.58    9.60
  -5   6  -6  148.79    9.20
  -6  -6  -6    5.10    3.60
   6  -6   6    4.40    3.10
   6   6   6    8.20    3.60
  -6   6  -6    3.00    3.20
  -7  -6  -6   66.59    7.40
   7  -6   6   54.89    6.70
   7   6   6   63.29    6.60
  -7   6  -6   66.09    7.30
   7   6   6   41.60    5.70
  -8  -7   6   34.40    7.00
   8  -7  -6   30.10    7.30
  -8   7   6   40.90    6.30
   8   7  -6   48.20    5.70
  -7  -7   6   41.60    6.00
   7  -7  -6   37.00    7.10
  -7  -7   6   35.10    6.60
  -7   7   6   39.40    6.00
   7   7  -6   48.50    5.20
   6  -7  -6   13.20    2.90
  -6  -7   6    3.20    3.90
  -6  -7   6    7.50    3.20
  -6   7   6    9.40    4.60
   6   7  -6    6.70    3.00
  -6   7   6    6.20    3.10
  -5  -7   6   71.99    7.10
  -5  -7   6   62.09    5.40
   5  -7  -6   67.09    5.20
   5   7  -6   66.69    5.30
  -5   7   6   70.99    6.20
  -5   7   6   77.09    8.00
  -4  -7   6   75.29    5.30
   4  -7  -6   74.89    5.10
  -4  -7   6   64.09    6.50
   4   7  -6   69.29    5.00
  -4   7   6   65.19    6.30
  -4   7   6   66.79    5.40
  -3  -7   6  183.58   11.80
   3  -7  -6  221.48   10.30
  -3   7   6  228.98   11.90
  -3   7   6  219.18   10.80
   3   7  -6  215.68   10.30
   2  -7  -6   57.39    4.00
  -2  -7   6   53.29    5.30
  -2   7   6   43.50    4.10
   2   7  -6   58.09    4.00
   2   7  -6   49.50    3.70
   1  -7  -6   19.20    2.50
   1  -7  -6   19.10    3.10
  -1  -7   6   18.50    3.50
  -1  -7   6   16.60    1.80
   1   7  -6   19.00    2.10
  -1   7   6   18.60    2.70
   1   7  -6   16.40    2.40
   0  -7   6  286.17   14.30
   0  -7  -6  265.17   13.20
   0  -7   6  285.37   12.40
   0  -7  -6  286.57   12.90
   0   7  -6  296.87   12.90
   0   7  -6  279.47   12.30
   0   7   6  270.67   11.90
   0   7   6  271.17   13.00
  -1  -7  -6  380.56   17.10
   1  -7   6  387.96   16.80
   1  -7   6  380.06   18.30
  -1  -7  -6  368.66   16.90
   1   7   6  387.26   17.20
  -1   7  -6  385.66   16.40
  -1   7  -6  379.96   17.00
   1   7   6  388.46   16.30
   2  -7   6   58.89    4.40
  -2  -7  -6   60.19    4.80
   2  -7   6   73.49    5.80
   2   7   6   65.79    4.70
  -2   7  -6   62.89    4.70
   2   7   6   59.29    3.90
   3  -7   6   95.29    7.10
   3  -7   6   95.89    6.20
  -3  -7  -6   94.49    6.20
   3   7   6   94.29    5.60
  -3   7  -6   90.49    6.10
   3   7   6  100.29    6.20
   4  -7   6  198.28   10.60
   4  -7   6  191.48   11.10
  -4  -7  -6  179.48   10.50
   4   7   6  207.28   10.10
  -4   7  -6  206.88   10.50
   4   7   6  200.78   10.50
  -5  -7  -6    5.00    3.10
   5  -7   6    1.40    2.60
   5   7   6    3.00    2.80
  -5   7  -6    0.60    2.80
   5   7   6    3.10    2.40
  -6  -7  -6   70.49    7.10
   6  -7   6   57.69    6.30
   6   7   6   45.50    5.20
   6   7   6   68.89    6.40
  -6   7  -6   65.19    6.60
  -7  -7  -6    0.50    4.50
   7  -7   6   -0.60    3.40
   7   7   6   -1.20    3.30
  -7   7  -6    0.50    4.00
   7   7   6    3.10    4.70
   8  -8  -6    8.40    5.90
  -8  -8   6    7.60    5.40
  -8  -8   6   12.90    5.90
  -8   8   6   18.00    5.20
   8   8  -6    7.20    4.20
   7  -8  -6   41.00    7.60
  -7  -8   6   42.80    7.10
  -7  -8   6   45.90    6.30
   7   8  -6   52.19    5.60
  -7   8   6   52.79    6.60
  -6  -8   6   61.09    7.60
  -6  -8   6   64.79    6.50
   6  -8  -6   38.80    6.90
   6  -8  -6   55.09    4.90
  -6   8   6   59.09    6.30
   6   8  -6   66.69    5.60
  -5  -8   6   -0.30    2.30
  -5  -8   6    3.20    3.40
   5  -8  -6    5.40    3.60
   5  -8  -6    4.40    2.30
   5   8  -6    3.90    2.40
  -5   8   6    4.20    2.80
  -4  -8   6  162.88    9.10
   4  -8  -6  176.68    8.80
  -4  -8   6  183.28   11.10
  -4   8   6  167.28    9.50
   4   8  -6  156.18    8.80
   3  -8  -6  160.58    8.10
  -3  -8   6  169.08    8.20
  -3  -8   6  146.09    9.90
   3  -8  -6  154.48   10.10
  -3   8   6  149.09    8.60
   3   8  -6  155.88    8.20
   2  -8  -6   14.60    2.30
   2  -8  -6   20.50    4.00
  -2  -8   6   13.70    3.30
   2   8  -6   16.60    2.60
  -2   8   6   11.30    2.40
   2   8  -6   16.40    2.30
   1  -8  -6  242.48   11.50
  -1  -8   6  245.28   10.80
   1  -8  -6  244.98   12.70
  -1  -8   6  210.58   12.80
  -1   8   6  257.57   11.90
   1   8  -6  256.17   11.10
   1   8  -6  259.17   11.60
   0  -8   6   66.19    5.80
   0  -8  -6   65.09    4.80
   0  -8  -6   61.49    4.40
   0  -8   6   56.59    3.80
   0   8  -6   55.79    3.70
   0   8   6   69.39    3.40
   0   8  -6   60.69    4.40
   0   8   6   52.69    4.20
   1  -8   6   62.09    5.70
  -1  -8  -6   59.49    4.40
  -1  -8  -6   54.39    4.40
   1  -8   6   64.39    4.20
   1   8   6   62.59    3.60
   1   8   6   62.39    4.50
  -1   8  -6   58.99    4.50
  -1   8  -6   59.79    3.80
  -2  -8  -6  231.48   11.40
   2  -8   6  239.98   11.30
   2  -8   6  224.88   12.70
  -2   8  -6  223.68   11.30
   2   8   6  243.78   11.40
   2   8   6  231.38   10.70
   3  -8   6    0.60    2.70
  -3  -8  -6    2.30    1.90
   3  -8   6    1.90    2.00
   3   8   6    2.10    1.60
  -3   8  -6   -1.60    1.90
   3   8   6   -0.30    2.00
   4  -8   6   30.40    4.80
  -4  -8  -6   29.30    4.10
   4  -8   6   23.50    3.80
  -4   8  -6   25.70    4.00
   4   8   6   27.30    3.60
   4   8   6   40.60    4.30
   5  -8   6  131.69    8.70
  -5  -8  -6  127.39    8.90
   5   8   6  125.49    8.30
   5   8   6  136.59    8.10
  -5   8  -6  137.19    8.70
  -6  -8  -6    1.20    3.90
   6  -8   6    3.50    3.40
  -6   8  -6   -0.90    3.30
   6   8   6    2.00    3.20
   6   8   6    2.50    3.10
  -7  -9   6    5.90    5.10
  -7  -9   6    7.00    4.40
   7  -9  -6    6.90    5.10
  -7   9   6    5.00    3.90
   7   9  -6   10.70    3.90
   6  -9  -6    7.80    4.60
  -6  -9   6   21.10    5.40
  -6  -9   6   16.10    4.00
   6   9  -6   20.50    3.90
  -6   9   6   11.60    4.00
   5  -9  -6  116.29   10.10
  -5  -9   6  138.09   10.30
   5  -9  -6  142.99    7.80
  -5  -9   6  136.69    8.50
   5   9  -6  131.09    8.10
  -5   9   6  128.29    8.60
  -4  -9   6   35.60    4.00
  -4  -9   6   31.00    5.30
   4  -9  -6   30.20    5.50
   4  -9  -6   28.50    3.30
  -4   9   6   36.10    4.50
   4   9  -6   37.00    4.00
   3  -9  -6   27.80    3.00
  -3  -9   6   20.80    2.80
   3  -9  -6   17.00    4.10
  -3  -9   6   24.80    4.70
   3   9  -6   25.20    3.20
  -3   9   6   23.10    3.40
   2  -9  -6  210.48   10.10
   2  -9  -6  219.08   12.10
   2   9  -6  195.58   10.20
   2   9  -6  209.08   10.00
  -2   9   6  212.98   10.70
   1  -9  -6    3.70    1.80
   1  -9  -6    8.80    2.70
  -1  -9   6    7.40    3.00
  -1  -9   6    6.70    1.30
   1   9  -6    4.40    1.50
  -1   9   6    7.00    2.10
   1   9  -6    8.30    2.10
   0  -9  -6   55.99    4.80
   0  -9   6   58.29    3.80
   0  -9   6   63.39    6.10
   0  -9  -6   58.79    4.50
   0   9  -6   63.49    4.70
   0   9  -6   63.09    3.80
   0   9   6   59.09    4.50
   0   9   6   59.99    3.50
  -1  -9  -6  147.69    7.80
   1  -9   6  140.29    7.30
   1  -9   6  139.69    9.20
  -1  -9  -6  136.69    7.90
   1   9   6  139.29    7.70
  -1   9  -6  136.29    7.80
   1   9   6  147.09    6.90
   2  -9   6   13.90    3.80
  -2  -9  -6   15.30    2.80
   2  -9   6   14.10    2.50
  -2   9  -6   15.50    2.90
   2   9   6   18.40    3.00
   2   9   6   13.50    2.20
  -3  -9  -6  316.97   15.50
   3  -9   6  316.37   15.50
   3  -9   6  344.17   17.00
   3   9   6  321.57   14.90
  -3   9  -6  342.37   15.60
   3   9   6  323.27   15.30
   4  -9   6   -2.60    2.80
   4  -9   6    1.90    2.50
  -4  -9  -6    0.90    2.40
   4   9   6    2.90    2.50
  -4   9  -6    2.20    2.50
   4   9   6   -1.70    1.90
  -5  -9  -6   51.59    6.10
   5  -9   6   39.00    5.10
   5   9   6   54.49    5.30
  -5   9  -6   55.29    6.00
   5   9   6   38.70    4.50
   6  -9   6  133.79    9.30
  -6  -9  -6  125.79   10.40
   6   9   6  105.19    8.30
   6   9   6  135.39    8.80
   7 -10  -6    6.10    5.40
  -7 -10   6   14.40    5.00
  -7 -10   6   15.30    5.70
   7  10  -6   17.40    4.30
  -7  10   6   10.10    4.40
  -6 -10   6   16.30    5.50
   6 -10  -6   11.30    5.00
  -6 -10   6   12.70    4.10
   6  10  -6   24.90    4.30
  -6  10   6   18.40    4.40
  -5 -10   6    3.70    2.90
  -5 -10   6    1.90    3.70
   5 -10  -6    3.00    3.80
   5  10  -6    2.00    2.80
  -5  10   6    2.70    3.20
   4 -10  -6   89.09    5.90
  -4 -10   6   71.29    8.40
  -4 -10   6   86.89    6.30
   4 -10  -6   94.29    8.50
  -4  10   6   97.69    6.90
   4  10  -6   93.69    6.30
  -3 -10   6   72.09    7.60
  -3 -10   6   95.99    5.90
   3 -10  -6   84.89    5.70
   3 -10  -6  109.69    8.20
  -3  10   6   89.59    6.30
   3  10  -6   90.89    6.10
   2 -10  -6   55.79    6.30
  -2 -10   6   58.89    6.80
   2 -10  -6   64.69    4.50
   2  10  -6   65.39    4.80
  -2  10   6   61.19    4.90
   2  10  -6   57.09    4.40
  -1 -10   6  552.44   23.20
   1 -10  -6  544.15   24.00
   1 -10  -6  575.54   25.50
  -1 -10   6  533.25   26.10
   1  10  -6  551.24   23.50
   1  10  -6  573.14   24.30
  -1  10   6  556.24   24.40
   0 -10  -6  113.99    7.40
   0 -10   6   97.69    8.20
   0 -10   6  118.49    6.10
   0 -10  -6  124.29    6.70
   0  10  -6  120.19    5.90
   0  10  -6  122.99    7.00
   0  10   6  120.39    5.80
   0  10   6  105.79    6.70
  -1 -10  -6   35.10    3.80
   1 -10   6   36.50    3.50
   1 -10   6   33.90    5.10
  -1 -10  -6   39.20    4.30
   1  10   6   36.00    3.20
   1  10   6   35.60    4.00
  -1  10  -6   36.20    4.00
   2 -10   6  100.49    8.20
  -2 -10  -6  105.89    6.70
   2 -10   6  107.59    6.50
   2  10   6  105.99    6.60
  -2  10  -6   94.89    6.60
   2  10   6  111.99    5.90
  -3 -10  -6   17.20    3.10
   3 -10   6   24.00    4.90
   3 -10   6   15.40    3.10
   3  10   6   22.70    3.00
  -3  10  -6   19.60    3.50
   3  10   6   23.90    3.50
   4 -10   6  114.89    9.00
  -4 -10  -6  106.19    7.90
   4 -10   6  129.09    8.20
  -4  10  -6  107.99    7.90
   4  10   6  122.99    7.50
   4  10   6  125.69    7.40
   5 -10   6   34.00    5.00
  -5 -10  -6   49.60    6.10
  -5  10  -6   29.60    4.70
   5  10   6   46.60    5.00
   5  10   6   40.00    4.50
  -6 -10  -6    6.20    4.90
   6 -10   6    1.70    3.50
  -6  10  -6    1.20    3.70
   6  10   6    1.90    2.90
  -7 -11   6   54.09    7.00
  -7 -11   6   60.59    8.80
   7 -11  -6   40.60    8.10
   7  11  -6   62.19    6.40
  -7  11   6   52.39    7.00
  -6 -11   6   19.70    4.60
  -6 -11   6   21.80    5.90
   6 -11  -6   14.90    5.20
  -6  11   6   25.50    5.20
   6  11  -6   25.50    4.60
  -5 -11   6  143.89   10.80
  -5 -11   6  122.59    8.60
   5 -11  -6  133.19   10.70
   5  11  -6  136.79    8.60
  -5  11   6  113.89    8.70
   4 -11  -6    6.20    2.30
  -4 -11   6    3.50    3.40
   4 -11  -6    2.50    3.40
  -4 -11   6    4.80    2.50
   4  11  -6    1.00    2.40
  -4  11   6    5.30    2.80
   3 -11  -6   59.79    4.70
  -3 -11   6   66.79    4.90
   3 -11  -6   90.99    9.10
  -3 -11   6   57.09    6.90
  -3  11   6   67.89    5.60
   3  11  -6   60.09    5.30
   2 -11  -6  264.77   12.40
  -2 -11   6  255.57   14.80
   2 -11  -6  263.97   14.60
  -2  11   6  264.07   13.00
   2  11  -6  264.17   12.80
  -1 -11   6   61.09    6.80
   1 -11  -6   48.30    5.90
   1 -11  -6   59.49    4.60
  -1 -11   6   58.29    3.60
  -1  11   6   58.69    5.10
  -1  11   6   56.29    3.50
   1  11  -6   57.09    4.00
   1  11  -6   59.79    5.00
   0 -11  -6    3.60    2.20
   0 -11   6    0.90    1.30
   0 -11   6    0.60    2.60
   0 -11  -6    1.10    1.70
   0  11  -6    1.20    1.90
   0  11   6    1.90    1.10
   0  11   6    0.60    1.70
   0  11  -6    0.10    1.30
  -1 -11  -6    7.10    2.60
   1 -11   6    8.00    2.10
  -1 -11  -6   16.00    2.80
   1 -11   6    8.10    3.40
   1  11   6   10.60    1.90
  -1  11  -6    9.80    2.60
   1  11   6   15.00    2.80
   2 -11   6   28.50    3.50
  -2 -11  -6   35.30    4.00
   2 -11   6   32.80    5.40
   2  11   6   26.40    3.60
  -2  11  -6   25.90    3.60
   2  11   6   27.10    3.00
   3 -11   6   87.79    6.40
  -3 -11  -6   91.09    6.70
   3 -11   6  106.49    8.50
   3  11   6   90.29    6.30
  -3  11  -6   68.09    6.30
   3  11   6   88.19    5.80
   4 -11   6   89.29    8.20
  -4 -11  -6   81.19    7.40
   4 -11   6   90.49    7.40
  -4  11  -6   61.89    6.30
   4  11   6   94.59    6.40
   4  11   6   80.49    6.00
   5 -11   6   41.20    9.10
  -5 -11  -6   29.70    5.30
   5 -11   6   34.50    5.10
  -5  11  -6   30.40    4.90
   5  11   6   35.00    4.40
   5  11   6   39.30    4.80
  -6 -11  -6   28.80    6.20
   6 -11   6   30.10    5.30
   6  11   6   29.10    4.60
  -6  11  -6   33.20    5.50
  -7 -12   6   10.00    4.80
  -7 -12   6    3.80    5.30
   7 -12  -6   -1.80    4.90
   7  12  -6   -8.30    3.60
  -7  12   6    1.60    4.20
  -6 -12   6   76.39    9.30
   6 -12  -6   62.09    8.80
  -6 -12   6   80.09    7.60
   6  12  -6   95.99    7.60
  -6  12   6   94.49    9.00
  -5 -12   6    0.50    3.10
  -5 -12   6    1.30    4.20
   5 -12  -6   -1.30    3.50
  -5  12   6   -0.60    3.20
   5  12  -6   -2.80    2.90
  -4 -12   6   68.79    5.70
  -4 -12   6   65.29    7.90
   4 -12  -6   45.70    7.20
   4  12  -6   77.89    6.40
  -4  12   6   69.19    6.70
  -3 -12   6   55.29    4.70
  -3 -12   6   52.99    6.90
   3 -12  -6   69.29    8.00
   3 -12  -6   59.59    4.70
  -3  12   6   63.09    6.00
   3  12  -6   63.89    5.80
   2 -12  -6    0.70    1.70
  -2 -12   6    2.90    2.90
   2 -12  -6   -1.70    2.50
  -2  12   6   -0.80    2.00
   2  12  -6    2.00    2.30
  -1 -12   6  226.48   14.10
   1 -12  -6  246.98   13.60
   1 -12  -6  232.38   11.60
   1  12  -6  252.87   12.30
   1  12  -6  241.08   11.20
  -1  12   6  253.47   12.30
  -1  12   6  247.78   11.10
   0 -12   6   39.40    5.90
   0 -12  -6   47.80    5.70
   0 -12  -6   39.60    4.00
   0 -12   6   40.20    3.30
   0  12   6   55.49    5.00
   0  12  -6   44.60    4.60
   0  12   6   40.00    3.30
   1 -12   6  140.09   10.20
  -1 -12  -6  158.78    8.40
   1 -12   6  141.09    7.80
  -1 -12  -6  151.68    9.20
   1  12   6  148.69    7.50
   1  12   6  135.69    8.20
  -1  12  -6  151.98    8.60
   2 -12   6   65.39    5.10
  -2 -12  -6   71.99    5.80
   2 -12   6   69.49    7.90
   2  12   6   62.39    5.20
  -2  12  -6   69.99    6.10
   2  12   6   59.79    4.60
  -3 -12  -6   17.30    3.70
   3 -12   6   12.60    4.40
   3 -12   6   16.00    3.20
   3  12   6   20.00    3.30
  -3  12  -6   14.60    3.80
   3  12   6   14.70    3.10
   4 -12   6   43.10    5.30
  -4 -12  -6   37.20    5.10
   4 -12   6   37.60    6.20
   4  12   6   40.60    4.60
   4  12   6   36.40    4.30
  -4  12  -6   34.00    5.00
  -5 -12  -6   28.40    5.20
   5 -12   6   27.20    6.10
   5 -12   6   31.00    5.10
   5  12   6   36.40    4.70
  -5  12  -6   33.30    5.30
  -6 -13   6   -4.20    3.50
  -6 -13   6   -1.40    4.70
   6 -13  -6   -2.50    3.70
   6  13  -6    6.60    4.00
  -6  13   6    5.50    4.00
  -5 -13   6   81.59   10.10
   5 -13  -6  120.19   10.60
  -5 -13   6   95.89    8.00
   5  13  -6  120.09    8.30
  -5  13   6  114.99    8.60
  -4 -13   6    4.70    2.70
   4 -13  -6    4.70    3.70
  -4 -13   6    5.10    4.10
   4  13  -6    2.40    3.10
  -4  13   6    6.80    3.30
  -3 -13   6   19.70    3.00
   3 -13  -6   28.80    5.70
   3 -13  -6   21.30    3.00
  -3 -13   6   15.90    4.60
  -3  13   6   20.90    4.00
   3  13  -6   23.20    3.90
  -2 -13   6   11.30    4.40
   2 -13  -6   14.90    2.60
   2 -13  -6   15.10    4.30
   2  13  -6   13.90    3.30
  -2  13   6    9.30    3.00
   1 -13  -6   -0.20    2.70
   1 -13  -6    0.60    1.70
  -1 -13   6    2.50    3.00
  -1  13   6    3.60    2.20
   1  13  -6    1.20    1.60
   1  13  -6   -1.70    2.20
   0 -13  -6  123.59    7.80
   0 -13   6  145.39    7.40
   0 -13  -6  158.88    9.60
   0 -13   6  136.59   10.40
   0  13   6  136.79    7.20
   0  13   6  135.49    8.10
   0  13  -6  146.29    8.50
  -1 -13  -6  127.09    8.30
   1 -13   6  129.19    9.80
   1 -13   6  125.59    7.10
  -1 -13  -6  121.09    7.50
   1  13   6  117.89    7.40
  -1  13  -6  128.59    8.00
   1  13   6  119.49    6.70
   2 -13   6   24.70    5.50
   2 -13   6   23.00    3.40
  -2 -13  -6   28.20    4.00
   2  13   6   21.40    3.50
   2  13   6   23.20    3.10
  -2  13  -6   14.90    3.50
  -3 -13  -6   86.79    7.30
   3 -13   6   77.69    8.70
   3 -13   6   71.99    6.40
   3  13   6   73.79    5.70
   3  13   6   79.09    6.00
  -3  13  -6   81.79    7.30
   4 -13   6   39.30    7.00
  -4 -13  -6   77.69    7.30
   4 -13   6   50.39    5.80
  -4  13  -6   40.80    5.40
   4  13   6   56.99    5.60
   4  13   6   52.59    5.20
  -5 -13  -6   13.10    4.70
   5 -13   6   17.60    5.70
   5 -13   6   12.50    4.20
  -5  13  -6   12.00    4.30
   5  13   6   14.30    3.80
  -6 -14   6   37.30    7.60
   6 -14  -6   19.00    6.10
   6  14  -6   41.50    5.80
  -6  14   6   26.60    5.70
   5 -14  -6    3.30    4.50
  -5 -14   6    6.70    3.50
  -5 -14   6   -0.20    4.20
  -5  14   6    3.10    3.70
   5  14  -6    4.30    3.40
   4 -14  -6   18.80    5.70
  -4 -14   6   22.40    5.80
  -4 -14   6   13.90    3.30
  -4  14   6    7.60    3.40
   4  14  -6   17.00    4.10
   3 -14  -6   80.19    9.30
  -3 -14   6   93.89    6.20
   3  14  -6   96.89    7.20
  -3  14   6   87.19    7.20
   2 -14  -6   13.70    2.40
  -2 -14   6    4.80    3.70
   2 -14  -6    6.10    3.60
  -2  14   6   10.80    3.10
   2  14  -6   11.20    3.10
   1 -14  -6  117.29    6.90
   1 -14  -6  122.09    9.10
  -1 -14   6  103.69    9.50
  -1  14   6  116.49    7.50
   1  14  -6  116.99    7.80
   0 -14  -6   80.89    6.10
   0 -14   6   69.79    7.00
   0 -14   6   56.69    7.70
   0 -14  -6   79.59    7.10
   0  14   6   67.39    5.60
   0  14  -6   81.59    6.70
   0  14   6   69.89    4.70
   1 -14   6   49.00    7.20
  -1 -14  -6   62.39    5.30
   1 -14   6   49.20    4.50
  -1 -14  -6   56.59    5.70
  -1  14  -6   44.00    5.10
   1  14   6   49.70    5.10
   1  14   6   54.49    4.50
  -2 -14  -6  107.29    7.40
   2 -14   6  101.89    6.90
   2 -14   6  111.19    9.90
  -2  14  -6  100.49    7.80
   2  14   6  106.69    6.60
   2  14   6  104.29    6.90
  -3 -14  -6    1.40    3.00
   3 -14   6    0.60    4.10
   3 -14   6   -0.20    2.50
   3  14   6    2.10    2.60
   3  14   6    2.10    2.20
  -3  14  -6    1.50    3.10
   4 -14   6   41.50    5.60
   4 -14   6   44.70    7.50
  -4 -14  -6   57.69    6.60
  -4  14  -6   30.60    5.30
   4  14   6   39.10    4.60
  -5 -14  -6   23.60    5.80
   5 -14   6   14.90    4.40
   5 -14   6   16.40    5.70
   5  14   6   24.40    4.20
  -5  14  -6   15.10    4.70
  -5 -15   6   33.60    5.00
  -5 -15   6   15.90    5.70
   5 -15  -6   27.10    6.50
   5  15  -6   39.60    5.90
  -5  15   6   18.50    4.50
  -4 -15   6   10.50    5.00
  -4 -15   6   10.00    3.20
   4 -15  -6   16.30    5.70
  -4  15   6    5.80    3.40
   4  15  -6   13.80    4.10
  -3 -15   6   38.80    4.10
   3 -15  -6   33.90    6.20
  -3 -15   6   25.20    6.30
   3  15  -6   44.10    5.30
  -3  15   6   45.40    5.50
  -2 -15   6   19.90    5.50
   2 -15  -6   24.20    5.40
   2  15  -6   30.00    4.60
  -2  15   6   35.50    4.80
   1 -15  -6   -2.90    3.00
   1 -15  -6    0.00    1.90
  -1 -15   6    1.20    3.70
   1  15  -6    0.50    2.70
  -1  15   6    0.00    2.30
   0 -15  -6   16.00    2.90
   0 -15   6   13.30    4.90
   0 -15  -6   15.70    4.30
   0  15  -6   17.20    3.70
   0  15   6   15.50    2.60
   0  15   6   18.20    3.40
   1 -15   6   38.00    6.70
  -1 -15  -6   45.80    5.90
   1 -15   6   37.60    4.00
  -1 -15  -6   46.00    4.70
  -1  15  -6   34.40    4.90
   1  15   6   40.20    4.60
   1  15   6   34.60    3.80
  -2 -15  -6   10.00    3.20
   2 -15   6    3.50    2.30
   2 -15   6   11.20    4.80
   2  15   6    8.70    2.40
  -2  15  -6    2.70    3.20
   2  15   6    5.40    2.60
   3 -15   6   60.89    8.70
   3 -15   6   61.89    6.20
  -3 -15  -6   78.39    7.10
   3  15   6   64.39    5.70
  -3  15  -6   55.89    6.70
   3  15   6   79.99    6.50
   4 -15   6   80.99    9.80
   4 -15   6   86.49    7.80
  -4 -15  -6   92.89    8.20
   4  15   6   83.89    7.00
  -4  15  -6   77.99    7.80
   5 -16  -6    0.60    5.00
  -5 -16   6    3.90    3.70
  -5 -16   6    2.10    5.50
   5  16  -6   -0.20    3.80
  -5  16   6    2.60    3.60
  -4 -16   6   16.10    3.60
   4 -16  -6    9.90    5.30
  -4 -16   6   15.00    5.80
   4  16  -6   13.20    4.40
  -4  16   6   17.70    4.50
  -3 -16   6   53.89    8.40
   3 -16  -6   63.49    8.50
  -3 -16   6   59.99    5.10
   3  16  -6   58.39    6.50
  -3  16   6   51.89    6.20
  -2 -16   6    0.30    4.00
   2 -16  -6   -0.40    3.80
  -2  16   6   -0.40    2.60
   2  16  -6   -0.60    2.90
  -1 -16   6  101.79    9.80
   1 -16  -6   85.69    6.10
   1 -16  -6   83.69    8.40
  -1  16   6   95.09    7.80
   1  16  -6   89.39    7.90
   0 -16  -6   19.90    3.30
   0 -16  -6   15.60    4.50
   0 -16   6   17.80    5.70
   0  16  -6   17.40    4.00
   0  16   6   19.40    3.60
  -1 -16  -6   40.70    5.90
   1 -16   6   44.40    7.30
   1 -16   6   32.40    4.80
  -1 -16  -6   45.80    4.80
  -1  16  -6   41.10    5.60
   1  16   6   36.60    4.60
   1  16   6   46.20    4.40
   2 -16   6   60.69    5.80
  -2 -16  -6   72.89    6.40
   2 -16   6   60.79    8.90
  -2  16  -6   58.79    6.70
   2  16   6   74.39    6.30
   2  16   6   66.59    5.60
   3 -16   6    2.60    5.20
   3 -16   6   -1.30    2.60
  -3 -16  -6    0.30    3.20
  -3  16  -6    1.60    3.60
   3  16   6    5.50    2.80
  -4 -16  -6    9.60    4.50
   4 -16   6    5.20    3.60
   4 -16   6    6.70    5.70
  -4  16  -6    6.70    4.40
   4  16   6    4.60    3.30
   4 -17  -6   -2.70    4.60
  -4 -17   6    4.50    5.40
  -4 -17   6   -1.10    3.00
   4  17  -6    0.90    4.00
  -4  17   6    4.00    3.60
   3 -17  -6   10.90    5.10
  -3 -17   6    9.10    5.30
  -3  17   6   14.00    4.10
   3  17  -6   12.90    4.60
  -2 -17   6   35.70    7.70
   2 -17  -6   51.49    7.50
  -2  17   6   31.50    5.10
   2  17  -6   39.10    5.70
   1 -17  -6    5.50    4.30
  -1 -17   6    0.50    4.50
  -1  17   6    0.70    2.70
   1  17  -6    7.20    3.40
   0 -17  -6   37.20    4.30
   0 -17  -6   39.30    6.20
   0 -17   6   37.00    7.20
   0  17  -6   37.50    5.60
   0  17   6   30.40    4.50
  -1 -17  -6   52.29    9.90
   1 -17   6   54.99    8.60
  -1 -17  -6   71.19    6.10
   1  17   6   66.39    5.50
   1  17   6   74.29    6.50
  -1  17  -6   54.49    6.40
   2 -17   6    4.00    4.90
   2 -17   6    5.90    2.80
  -2 -17  -6   -0.30    3.00
  -2  17  -6    5.50    4.10
   2  17   6    2.20    2.50
   2  17   6    2.30    2.40
   3 -17   6   35.10    4.90
  -3 -17  -6   29.00    4.90
   3 -17   6   41.10    7.90
   3  17   6   42.50    4.90
  -3  17  -6   36.00    5.80
  -3 -18   6   18.50    6.60
   3 -18  -6   20.20    6.40
  -3  18   6   18.40    4.50
   3  18  -6   22.20    5.00
   2 -18  -6   -0.30    4.30
  -2 -18   6   -3.00    4.50
  -2  18   6   -0.90    3.00
   2  18  -6    2.20    3.60
  -1 -18   6   16.40    6.00
   1 -18  -6   27.40    6.30
  -1  18   6   19.80    4.30
   1  18  -6   24.40    4.90
   0 -18  -6   11.40    4.20
   0 -18   6    7.70    5.30
   0  18   6    4.10    3.00
   0  18  -6    7.80    4.00
  -1 -18  -6   17.60    3.50
   1 -18   6   12.30    5.50
   1  18   6    8.40    3.10
  -1  18  -6   12.00    4.50
   2 -18   6   50.59    9.00
  -2 -18  -6   57.09    6.10
   2  18   6   61.09    5.50
  -2  18  -6   34.40    6.00
   2 -19  -6   25.90    6.90
  -2 -19   6   26.70    7.10
   2  19  -6   41.80    6.00
  -2  19   6   39.00    5.60
  -1 -19   6   -2.30    4.90
   1 -19  -6    4.60    4.60
   1  19  -6    1.80    4.00
  -1  19   6   -0.20    3.10
   0 -19  -6   11.90    4.80
   0 -19   6   13.90    6.00
   0  19   6   12.00    3.80
   0  19  -6    1.10    4.10
   1 -19   6   21.60    6.70
  -1 -19  -6   19.30    4.00
   1  19   6   21.80    4.40
  -1  19  -6   16.50    5.00
  -8   0   7    1.10    5.00
   8   0  -7   -0.40    3.20
  -7   0   7   -4.00    3.80
   7   0  -7    2.40    2.70
   6   0  -7   -1.70    2.30
  -6   0   7    0.40    2.00
  -6   0   7   -0.60    3.10
  -5   0   7    2.10    1.70
   5   0  -7    0.10    1.90
  -5   0   7    1.90    2.70
  -4   0   7   -0.70    1.30
   4   0  -7   -0.90    1.70
  -4   0   7   -1.00    2.20
   3   0  -7    0.00    1.50
  -3   0   7    0.00    1.20
  -3   0   7    0.20    1.80
   2   0  -7   -0.20    1.30
  -2   0   7    0.90    1.30
  -2   0   7    0.50    1.60
   1   0  -7    1.00    1.30
   1   0  -7    0.40    0.80
  -1   0   7    1.00    1.40
  -1   0   7    0.20    1.20
   0   0   7   -0.60    1.10
   0   0  -7   -1.90    1.30
   0   0   7    0.20    1.20
   0   0  -7   -0.10    0.90
   1   0   7   -0.20    1.00
  -1   0  -7    1.00    1.50
  -1   0  -7   -0.60    1.10
   1   0   7    0.40    1.20
   2   0   7   -0.10    1.40
  -2   0  -7   -0.30    1.40
  -2   0  -7    1.40    1.60
   3   0   7    0.20    1.70
  -3   0  -7    0.30    1.80
  -3   0  -7   -1.00    1.70
  -4   0  -7   -0.50    2.10
   4   0   7    1.50    2.00
  -4   0  -7    2.20    2.00
  -5   0  -7    2.80    2.50
   5   0   7    1.20    2.50
  -5   0  -7   -4.60    2.40
   6   0   7    0.30    3.10
  -6   0  -7    6.30    3.20
  -6   0  -7   -1.50    2.50
   7   0   7   -0.60    3.40
  -7   0  -7    2.10    3.70
   8  -1  -7    1.30    3.30
  -8  -1   7   -1.50    4.80
  -8   1   7   -1.30    4.90
   8   1  -7    3.70    3.50
  -7  -1   7    1.30    3.90
   7  -1  -7    2.10    2.90
  -7   1   7   -2.40    4.00
   7   1  -7    2.80    3.00
   6  -1  -7   23.40    3.50
  -6  -1   7   20.10    4.80
  -6   1   7   20.80    4.70
  -6   1   7   21.40    3.30
   6   1  -7   22.50    3.50
   5  -1  -7   -0.10    2.00
  -5  -1   7    1.00    1.60
  -5  -1   7    2.90    3.00
   5   1  -7   -1.20    1.80
   5   1  -7    1.30    1.60
  -5   1   7    2.70    2.80
  -5   1   7    0.60    1.70
   4  -1  -7    0.60    1.70
  -4  -1   7    2.20    1.40
  -4  -1   7   -1.30    2.00
  -4   1   7    1.50    2.40
  -4   1   7   -1.10    1.50
   4   1  -7    2.20    1.20
   4   1  -7   -0.20    1.60
  -3  -1   7    9.60    2.60
  -3  -1   7    7.50    1.70
   3  -1  -7    8.70    2.10
  -3   1   7   14.40    3.20
   3   1  -7    9.20    2.10
  -3   1   7   11.80    2.20
   2  -1  -7   12.00    2.20
  -2  -1   7   22.30    2.40
  -2  -1   7   20.80    3.10
   2   1  -7   13.60    2.20
  -2   1   7   15.60    2.80
  -2   1   7   17.40    2.30
  -1  -1   7    1.00    1.30
  -1  -1   7    3.90    1.70
   1  -1  -7    5.40    1.60
   1   1  -7    3.00    1.50
  -1   1   7    3.00    1.50
  -1   1   7    2.90    1.50
   1   1  -7    1.10    0.90
   0  -1  -7  143.29    7.50
   0  -1   7  147.79    7.40
   0  -1   7  150.68    7.70
   0  -1  -7  146.39    6.70
   0   1  -7  149.49    6.90
   0   1  -7  141.49    7.50
   0   1   7  152.58    7.60
   0   1   7  145.69    7.50
   1  -1   7   26.30    2.90
  -1  -1  -7   24.70    3.00
  -1  -1  -7   30.20    2.50
   1  -1   7   27.50    2.90
   1   1   7   31.20    3.20
  -1   1  -7   27.80    2.60
  -1   1  -7   26.10    2.90
  -2  -1  -7   41.70    4.10
  -2  -1  -7   45.00    3.60
   2  -1   7   48.50    4.30
   2   1   7   56.09    4.60
  -2   1  -7   42.20    3.90
  -2   1  -7   46.00    3.70
  -3  -1  -7   27.40    3.40
   3  -1   7   29.60    3.50
  -3  -1  -7   33.70    3.70
  -3   1  -7   29.80    3.40
   3   1   7   41.40    4.30
  -3   1  -7   33.50    3.60
  -4  -1  -7   29.60    3.70
   4  -1   7   32.20    4.00
  -4  -1  -7   30.60    4.00
  -4   1  -7   36.80    4.00
  -4   1  -7   33.00    3.70
   4   1   7   36.60    4.20
  -5  -1  -7   40.40    4.90
   5  -1   7   43.40    5.30
  -5  -1  -7   60.79    5.40
  -5   1  -7   46.10    5.10
  -5   1  -7   51.39    4.80
   5   1   7   54.49    5.40
   6  -1   7   11.50    3.80
  -6  -1  -7   10.70    3.70
  -6  -1  -7   15.10    3.80
  -6   1  -7   15.80    4.00
   6   1   7   16.70    4.10
  -6   1  -7    8.90    3.10
   7  -1   7    2.90    3.80
  -7  -1  -7    2.80    3.50
  -7  -1  -7   -1.50    3.80
   7   1   7    3.80    3.80
  -7   1  -7    5.20    3.90
  -8  -2   7   13.30    6.20
   8  -2  -7   14.10    4.00
   8   2  -7   17.90    4.30
  -8   2   7   19.70    6.30
   7  -2  -7    1.80    2.90
  -7  -2   7    5.00    4.30
   7   2  -7    4.20    3.00
  -7   2   7    8.90    3.20
  -7   2   7    6.70    4.60
  -6  -2   7   24.80    5.10
   6  -2  -7   23.20    3.50
  -6   2   7   18.70    4.60
   6   2  -7   23.00    4.70
  -6   2   7   23.90    3.50
   6   2  -7   17.70    3.30
   5  -2  -7    3.50    2.20
  -5  -2   7    5.70    1.70
  -5  -2   7    2.50    2.90
   5   2  -7    4.30    1.80
   5   2  -7    2.60    2.10
  -5   2   7    2.80    2.90
  -5   2   7    6.60    2.40
   4  -2  -7    1.60    1.90
  -4  -2   7    0.40    1.30
  -4  -2   7   -0.70    2.10
   4   2  -7    0.90    1.40
   4   2  -7    0.00    1.60
  -4   2   7    0.70    2.30
  -4   2   7   -1.10    1.50
  -3  -2   7    0.10    1.20
   3  -2  -7   -0.30    1.50
  -3  -2   7   -0.10    1.90
  -3   2   7   -0.40    1.40
   3   2  -7   -1.60    1.30
   3   2  -7    0.30    1.10
  -3   2   7   -1.20    1.80
  -2  -2   7   37.50    3.00
   2  -2  -7   39.50    3.50
  -2  -2   7   37.70    4.20
   2   2  -7   32.70    3.20
   2   2  -7   34.80    2.60
  -2   2   7   45.30    4.60
  -2   2   7   43.90    3.40
  -1  -2   7   34.30    3.10
  -1  -2   7   36.90    3.70
   1  -2  -7   37.90    3.30
   1   2  -7   34.80    2.60
  -1   2   7   34.60    3.30
   1   2  -7   40.70    3.30
  -1   2   7   33.30    3.30
   0  -2   7    2.90    1.50
   0  -2  -7    2.60    1.60
   0  -2   7    2.80    1.60
   0  -2  -7    1.80    1.00
   0   2  -7    1.60    1.40
   0   2   7    1.30    1.10
   0   2  -7    2.20    1.20
   0   2   7    0.40    1.20
   1  -2   7   40.60    3.60
   1  -2   7   33.50    3.50
  -1  -2  -7   42.20    3.70
  -1  -2  -7   39.60    3.00
  -1   2  -7   40.30    3.50
   1   2   7   40.40    3.70
  -1   2  -7   43.20    3.20
   2  -2   7   -0.60    1.30
  -2  -2  -7    0.00    1.70
  -2  -2  -7    1.90    1.50
   2  -2   7   -0.40    1.40
  -2   2  -7    1.50    1.60
  -2   2  -7    1.20    1.50
   2   2   7   -0.90    1.50
   3  -2   7    0.60    1.80
  -3  -2  -7   -3.70    1.60
  -3  -2  -7   -1.10    1.80
  -3   2  -7    1.20    1.70
   3   2   7   -1.40    1.80
  -3   2  -7    0.00    1.80
  -4  -2  -7   -1.60    2.00
  -4  -2  -7    0.20    2.20
   4  -2   7    1.70    2.20
   4   2   7    0.40    2.20
  -4   2  -7   -0.30    1.70
  -4   2  -7   -0.50    2.10
   5  -2   7    5.40    2.90
  -5  -2  -7    3.30    2.70
  -5  -2  -7    1.30    2.60
  -5   2  -7    2.40    2.60
  -5   2  -7    4.50    2.30
   5   2   7    6.80    3.00
  -6  -2  -7    5.20    3.30
   6  -2   7    6.40    3.40
  -6  -2  -7    5.80    3.30
   6   2   7    3.80    3.40
  -6   2  -7    2.00    3.10
  -7  -2  -7    1.10    3.50
  -7  -2  -7    4.30    3.80
   7  -2   7   -3.10    3.30
   7   2   7    3.10    3.90
  -7   2  -7   -0.60    3.70
  -8  -3   7   -1.90    4.80
   8  -3  -7   -2.80    3.20
  -8   3   7   -1.00    5.20
   8   3  -7   -0.20    3.40
   7  -3  -7   -0.30    2.70
  -7  -3   7    3.00    4.30
  -7   3   7   -0.50    4.20
   7   3  -7    3.30    3.00
  -7   3   7   -1.90    2.80
  -6  -3   7    0.60    3.20
   6  -3  -7    2.80    2.50
  -6   3   7   -1.70    3.20
   6   3  -7   -0.10    2.40
   6   3  -7    3.00    2.30
  -6   3   7   -0.70    2.40
  -5  -3   7   -1.80    2.40
   5  -3  -7    1.00    2.00
  -5   3   7    0.70    2.00
   5   3  -7    1.90    1.70
   5   3  -7    0.50    2.00
  -5   3   7   -0.10    2.60
  -4  -3   7    2.30    1.30
  -4  -3   7    2.30    2.50
   4  -3  -7    3.70    2.00
   4   3  -7    4.00    2.00
   4   3  -7    2.60    1.50
  -4   3   7    4.20    1.90
  -4   3   7   -1.50    2.30
  -3  -3   7    0.90    2.00
   3  -3  -7    0.30    1.60
  -3  -3   7    1.20    1.20
  -3   3   7    0.80    1.60
   3   3  -7   -0.50    1.20
  -3   3   7    0.40    1.90
   3   3  -7    1.80    1.60
   2  -3  -7    6.00    1.70
  -2  -3   7    6.10    1.50
  -2  -3   7    5.50    2.20
  -2   3   7    6.50    2.10
   2   3  -7    8.90    1.60
  -2   3   7    6.30    1.80
   2   3  -7    4.70    1.70
   1  -3  -7  126.19    6.90
  -1  -3   7  126.29    6.50
  -1  -3   7  129.49    7.60
  -1   3   7  133.09    7.20
   1   3  -7  131.29    6.30
  -1   3   7  129.49    6.90
   1   3  -7  124.59    6.70
   0  -3  -7   28.60    2.10
   0  -3  -7   28.50    3.00
   0  -3   7   28.10    2.80
   0  -3   7   30.80    3.50
   0   3   7   27.80    2.60
   0   3  -7   23.20    2.40
   0   3   7   30.10    3.20
   0   3  -7   22.30    2.60
  -1  -3  -7    5.10    1.90
   1  -3   7    1.30    1.40
   1  -3   7    2.80    1.80
  -1  -3  -7    5.70    1.40
  -1   3  -7    1.80    1.50
   1   3   7    4.00    1.70
  -1   3  -7    2.00    1.40
  -2  -3  -7    2.80    1.60
  -2  -3  -7    4.70    1.90
   2  -3   7    4.70    1.80
   2  -3   7    5.20    1.90
  -2   3  -7    3.90    1.80
  -2   3  -7    3.50    1.70
   2   3   7    3.80    1.80
  -3  -3  -7    4.90    2.00
  -3  -3  -7    8.00    2.40
   3  -3   7    5.80    2.10
  -3   3  -7    3.70    1.80
   3   3   7    6.40    2.20
  -3   3  -7    2.20    1.90
  -4  -3  -7   26.10    3.30
   4  -3   7   20.50    3.40
  -4  -3  -7   15.20    3.30
  -4   3  -7   22.20    3.40
   4   3   7   14.70    3.10
  -4   3  -7   17.80    2.70
  -5  -3  -7   35.60    4.50
  -5  -3  -7   55.89    5.30
   5  -3   7   33.00    4.40
  -5   3  -7   31.40    3.60
   5   3   7   40.10    5.00
  -5   3  -7   34.10    4.40
  -6  -3  -7   -0.10    3.10
  -6  -3  -7    4.10    3.30
   6  -3   7    0.00    3.10
   6   3   7    0.40    3.20
  -6   3  -7    1.90    3.10
   7  -3   7    6.00    3.90
  -7  -3  -7    6.10    3.90
  -7  -3  -7    6.70    4.10
   7   3   7    3.30    3.90
  -7   3  -7    4.60    4.20
  -8  -4   7    8.10    5.40
   8  -4  -7    4.70    3.40
  -8   4   7    3.10    5.40
  -8   4   7    7.00    4.00
   8   4  -7   10.80    4.20
  -7  -4   7    6.00    4.60
   7  -4  -7    5.70    3.10
   7   4  -7    2.30    3.10
  -7   4   7    4.60    5.10
  -7   4   7    5.40    3.30
  -6  -4   7    6.10    3.80
   6  -4  -7    6.60    2.80
   6   4  -7    4.00    2.80
   6   4  -7    4.10    2.50
  -6   4   7    8.80    2.90
  -6   4   7    5.60    3.80
   5  -4  -7   35.60    3.80
  -5  -4   7   30.60    5.10
  -5   4   7   29.90    3.90
   5   4  -7   37.00    4.00
  -5   4   7   35.20    5.20
   5   4  -7   30.90    3.20
  -4  -4   7    2.00    2.70
   4  -4  -7    0.10    1.80
  -4   4   7    3.30    2.00
   4   4  -7    1.90    1.90
   4   4  -7    2.10    1.60
  -4   4   7    0.20    2.10
  -3  -4   7   27.80    2.40
  -3  -4   7   34.80    4.50
   3  -4  -7   26.60    3.10
   3   4  -7   25.00    2.90
  -3   4   7   26.20    3.20
  -3   4   7   33.10    4.10
   3   4  -7   35.40    2.90
  -2  -4   7    2.50    1.30
   2  -4  -7    4.30    1.80
  -2  -4   7    3.10    2.10
   2   4  -7    3.30    1.40
  -2   4   7    3.00    1.60
   2   4  -7    3.70    1.60
  -2   4   7    3.90    2.00
  -1  -4   7    0.30    1.70
   1  -4  -7    1.60    1.60
  -1  -4   7    0.30    1.20
  -1   4   7    0.70    1.30
   1   4  -7    2.40    1.40
  -1   4   7    0.90    1.30
   1   4  -7    1.10    1.40
   0  -4  -7   19.60    1.80
   0  -4  -7   18.30    2.60
   0  -4   7   23.20    3.50
   0  -4   7   15.30    2.20
   0   4   7   17.40    2.40
   0   4  -7   15.40    2.20
   0   4   7   20.70    2.90
   0   4  -7   17.00    2.20
  -1  -4  -7    1.90    1.70
  -1  -4  -7    0.50    1.10
   1  -4   7    2.10    1.90
   1  -4   7   -1.00    1.20
   1   4   7   -0.30    1.30
  -1   4  -7   -0.90    1.30
  -1   4  -7   -0.40    1.40
   2  -4   7   -1.70    1.60
   2  -4   7   -2.10    1.40
  -2  -4  -7   -0.20    1.40
  -2  -4  -7    0.40    1.60
  -2   4  -7   -2.00    1.40
  -2   4  -7   -0.50    1.50
   2   4   7    0.30    1.60
  -3  -4  -7    2.90    2.00
   3  -4   7    4.80    2.20
  -3  -4  -7    2.60    1.90
   3  -4   7    3.40    2.00
   3   4   7    2.30    2.00
  -3   4  -7    3.00    2.10
  -3   4  -7    4.50    1.80
   4  -4   7   29.80    4.00
  -4  -4  -7   33.70    3.90
  -4  -4  -7   31.60    4.20
  -4   4  -7   26.30    3.10
  -4   4  -7   32.60    4.00
   4   4   7   33.30    4.20
  -5  -4  -7    4.40    3.00
  -5  -4  -7    5.30    3.00
   5  -4   7    0.80    2.50
   5   4   7    2.10    2.90
  -5   4  -7    2.20    2.80
  -6  -4  -7    3.20    3.60
   6  -4   7    4.10    3.30
  -6  -4  -7   10.30    3.70
  -6   4  -7    1.80    3.10
   6   4   7    3.30    3.40
  -7  -4  -7    0.90    3.60
  -7  -4  -7   -1.70    3.80
   7  -4   7    4.80    3.80
   7   4   7    3.90    3.80
  -7   4  -7    3.00    4.20
   8  -5  -7   14.40    4.10
  -8  -5   7   13.00    5.90
   8   5  -7   13.50    4.30
  -8   5   7   11.60    4.40
  -8   5   7    9.10    6.00
  -7  -5   7   19.30    5.40
   7  -5  -7   24.20    4.10
  -7   5   7   16.50    4.30
  -7   5   7   17.30    5.90
   7   5  -7   19.60    3.70
   6  -5  -7    3.00    2.50
  -6  -5   7    5.20    3.80
   6   5  -7    5.80    2.60
  -6   5   7    5.10    4.10
  -6   5   7    7.60    3.10
   5  -5  -7   21.40    3.20
  -5  -5   7   18.30    4.30
   5   5  -7   25.60    3.20
  -5   5   7   22.10    3.50
  -5   5   7   20.10    4.30
   5   5  -7   19.50    3.40
  -4  -5   7   -0.40    2.60
   4  -5  -7    4.10    2.10
  -4   5   7   -1.60    2.30
   4   5  -7    0.80    1.90
  -4   5   7    2.50    2.00
   4   5  -7    0.30    1.70
   3  -5  -7   17.10    2.70
  -3  -5   7   14.10    3.20
  -3   5   7   18.70    3.50
  -3   5   7   21.00    2.90
   3   5  -7   14.20    2.20
   3   5  -7   13.80    2.40
  -2  -5   7   34.60    2.60
  -2  -5   7   30.30    4.30
   2  -5  -7   27.10    3.00
   2   5  -7   29.20    2.80
  -2   5   7   30.10    3.40
  -2   5   7   28.80    3.80
   2   5  -7   25.20    2.80
  -1  -5   7   25.00    2.50
   1  -5  -7   33.20    3.30
  -1  -5   7   33.90    4.30
  -1   5   7   27.70    3.30
  -1   5   7   27.70    3.40
   1   5  -7   30.00    2.80
   1   5  -7   26.60    2.70
   0  -5   7   29.00    4.00
   0  -5   7   38.50    3.10
   0  -5  -7   41.50    3.70
   0   5  -7   44.30    3.40
   0   5   7   37.30    3.20
   0   5   7   45.40    4.00
   0   5  -7   37.80    3.30
  -1  -5  -7   39.00    3.80
   1  -5   7   42.90    4.40
  -1  -5  -7   46.80    3.10
   1  -5   7   42.60    3.80
   1   5   7   41.60    4.10
  -1   5  -7   45.00    3.70
  -1   5  -7   46.10    3.60
  -2  -5  -7   26.20    2.80
   2  -5   7   25.90    3.70
   2  -5   7   26.90    3.20
  -2  -5  -7   24.50    3.20
  -2   5  -7   22.60    2.90
   2   5   7   24.30    3.20
  -2   5  -7   23.40    2.80
   3  -5   7    3.20    2.00
  -3  -5  -7    0.90    2.00
  -3  -5  -7    4.40    2.00
   3  -5   7    7.70    2.60
  -3   5  -7   -0.50    1.90
  -3   5  -7    2.70    1.60
   3   5   7    1.90    2.00
  -4  -5  -7    0.70    2.20
   4  -5   7   -0.30    2.30
  -4  -5  -7    0.70    2.20
  -4   5  -7    2.60    2.40
   4   5   7    2.30    2.40
  -5  -5  -7   -2.20    2.60
  -5  -5  -7    1.90    2.70
   5  -5   7   -1.10    2.50
   5   5   7    1.20    2.80
  -5   5  -7   -3.50    2.40
  -6  -5  -7   -1.60    3.20
   6  -5   7   -2.40    3.00
  -6  -5  -7   -3.00    3.00
  -6   5  -7    0.00    3.20
   6   5   7   -1.80    3.20
  -7  -5  -7    8.20    4.20
   7  -5   7    5.90    4.00
  -7  -5  -7    7.70    4.70
  -7   5  -7    5.90    4.40
   7   5   7    8.30    4.30
  -8  -6   7    4.70    5.50
  -8   6   7   -2.10    5.60
  -8   6   7   -0.60    3.70
  -7  -6   7   39.00    6.90
   7  -6  -7   44.00    4.90
   7   6  -7   33.90    4.40
  -7   6   7   38.20    5.50
  -7   6   7   34.40    6.80
   6  -6  -7    2.20    2.50
  -6  -6   7    4.10    3.80
  -6   6   7    4.60    4.10
  -6   6   7    2.80    2.90
   6   6  -7    6.20    2.70
  -5  -6   7    0.70    3.20
   5  -6  -7   -1.60    2.00
  -5   6   7   -1.50    2.30
  -5   6   7    1.00    3.20
   5   6  -7    1.50    2.20
  -4  -6   7    8.60    3.20
   4  -6  -7    8.90    2.40
   4   6  -7    8.10    2.20
  -4   6   7   12.30    3.50
  -4   6   7   10.50    2.70
   4   6  -7    8.20    2.40
   3  -6  -7    1.90    1.90
  -3  -6   7    2.10    2.60
   3   6  -7    1.60    1.80
   3   6  -7    3.30    1.80
  -3   6   7    4.50    2.50
  -3   6   7    4.50    2.00
  -2  -6   7    5.50    2.80
  -2  -6   7    2.60    1.30
   2  -6  -7    3.20    1.80
  -2   6   7    3.00    1.60
   2   6  -7    0.20    1.50
   2   6  -7    5.60    1.70
  -2   6   7    4.50    2.10
  -1  -6   7   35.80    4.70
   1  -6  -7   38.10    3.60
  -1  -6   7   37.30    2.90
  -1   6   7   35.00    3.60
   1   6  -7   37.00    3.20
  -1   6   7   33.50    3.60
   1   6  -7   36.70    3.30
   0  -6   7    0.90    2.20
   0  -6  -7    1.20    1.60
   0  -6   7    0.10    1.20
   0   6   7    1.60    0.70
   0   6   7    2.70    1.70
   0   6  -7    1.70    1.40
   0   6  -7    2.80    1.70
   1  -6   7  133.39    8.50
  -1  -6  -7  142.29    7.80
   1  -6   7  142.69    7.50
  -1   6  -7  144.59    7.50
   1   6   7  144.39    7.80
  -1   6  -7  145.29    7.30
   2  -6   7    3.30    2.30
  -2  -6  -7    0.00    1.70
   2  -6   7    1.90    1.70
  -2  -6  -7    1.70    1.60
  -2   6  -7    0.90    1.60
   2   6   7    2.90    1.90
  -2   6  -7    0.70    1.70
  -3  -6  -7   24.10    3.20
   3  -6   7   21.60    3.40
  -3  -6  -7   24.10    3.60
   3  -6   7   23.60    3.90
  -3   6  -7   28.20    3.70
  -3   6  -7   22.00    2.50
   3   6   7   24.90    3.50
  -4  -6  -7    8.50    2.90
   4  -6   7    4.00    2.50
  -4  -6  -7    5.00    2.50
  -4   6  -7    6.00    2.60
   4   6   7    5.50    2.70
  -5  -6  -7   10.00    3.20
  -5  -6  -7    5.00    3.30
   5  -6   7    6.90    3.00
  -5   6  -7    3.90    3.00
   5   6   7   10.40    3.40
  -6  -6  -7    5.10    3.90
   6  -6   7   10.60    3.80
  -6  -6  -7   13.60    4.00
  -6   6  -7    6.10    3.90
   6   6   7    8.60    3.90
  -8  -7   7    2.20    5.00
   8  -7  -7   -2.00    5.20
  -8  -7   7   -0.10    5.10
  -8   7   7    2.00    4.00
  -7  -7   7    4.00    4.90
  -7  -7   7    3.70    4.50
   7  -7  -7    6.00    3.70
   7   7  -7    9.10    3.50
  -7   7   7    5.40    5.00
  -7   7   7    6.30    4.00
   6  -7  -7    6.80    2.80
  -6  -7   7    8.70    3.80
  -6  -7   7    8.50    4.30
  -6   7   7    6.60    4.30
   6   7  -7    8.80    2.90
  -6   7   7    8.90    3.50
   5  -7  -7    0.20    2.20
  -5  -7   7   -0.20    3.20
  -5   7   7    3.80    3.10
   5   7  -7    2.50    2.50
  -5   7   7    1.80    2.60
   4  -7  -7   -1.60    1.90
  -4  -7   7    0.50    2.70
  -4   7   7    1.30    2.20
  -4   7   7    0.50    2.50
   4   7  -7   -1.50    2.00
   4   7  -7    4.10    2.10
   3  -7  -7   54.89    4.50
  -3  -7   7   45.50    5.90
  -3   7   7   51.19    4.80
   3   7  -7   47.00    4.20
  -3   7   7   58.19    6.20
   3   7  -7   47.80    4.10
  -2  -7   7   -0.10    2.50
  -2  -7   7    3.50    1.30
   2  -7  -7    2.70    1.80
   2   7  -7    1.40    1.70
  -2   7   7    2.90    2.20
  -2   7   7    3.90    1.80
   2   7  -7    2.20    1.70
  -1  -7   7   86.59    4.80
  -1  -7   7   90.99    6.90
   1  -7  -7   76.89    5.40
   1   7  -7   94.69    5.20
  -1   7   7   81.29    5.50
   1   7  -7   85.69    5.30
   0  -7   7    9.10    1.80
   0  -7   7    8.00    2.80
   0  -7  -7    9.80    2.20
   0  -7  -7   10.30    2.40
   0   7  -7    9.10    2.10
   0   7   7    9.20    2.20
   0   7  -7    8.00    1.80
   0   7   7   10.80    1.30
  -1  -7  -7   -1.70    1.60
  -1  -7  -7   -0.10    1.30
   1  -7   7    0.50    1.40
   1  -7   7    1.40    2.30
   1   7   7   -0.20    0.80
  -1   7  -7    0.80    1.40
  -1   7  -7    2.40    1.70
   1   7   7   -0.20    1.50
  -2  -7  -7   20.90    3.10
   2  -7   7   17.20    2.80
   2  -7   7   23.90    4.00
  -2   7  -7   18.10    3.10
   2   7   7   24.60    2.60
  -2   7  -7   15.70    2.30
   2   7   7   16.50    3.00
   3  -7   7    2.40    2.00
  -3  -7  -7    7.10    2.40
   3  -7   7    2.20    2.60
   3   7   7    6.60    2.40
  -3   7  -7    4.70    2.40
  -4  -7  -7    3.30    2.60
   4  -7   7   -0.20    2.20
   4   7   7    3.50    2.60
  -4   7  -7    3.70    2.60
   5  -7   7    2.20    2.90
  -5  -7  -7   -1.70    3.20
   5   7   7   -0.30    2.70
  -5   7  -7    1.30    2.80
   6  -7   7   -0.80    3.10
  -6  -7  -7   -3.00    3.90
   6   7   7   -0.30    3.30
   6   7   7    0.40    2.90
  -6   7  -7    2.40    3.80
  -7  -8   7   10.90    4.70
  -7  -8   7   13.30    5.50
   7  -8  -7    4.30    4.80
  -7   8   7    6.00    3.80
   7   8  -7   17.30    4.10
  -6  -8   7   -1.30    3.80
  -6  -8   7    1.90    3.30
   6  -8  -7    1.30    2.60
   6   8  -7   -0.60    2.80
  -6   8   7    1.70    3.20
   5  -8  -7   31.50    3.80
  -5  -8   7   37.70    4.70
  -5  -8   7   26.60    5.40
  -5   8   7   28.50    4.40
   5   8  -7   37.30    4.20
  -4  -8   7    1.80    2.90
   4  -8  -7    0.50    2.10
  -4   8   7   -0.40    2.60
  -4   8   7    2.70    2.50
   4   8  -7    4.40    2.40
  -3  -8   7    3.80    2.80
   3  -8  -7    6.40    2.20
   3   8  -7    5.20    2.10
  -3   8   7    4.90    2.30
   3   8  -7    1.90    2.20
   2  -8  -7   49.00    5.80
   2  -8  -7   52.99    4.40
  -2  -8   7   49.20    5.90
  -2   8   7   51.79    4.60
   2   8  -7   55.59    4.50
   2   8  -7   52.99    4.10
   1  -8  -7   10.30    2.70
  -1  -8   7   16.70    3.90
   1  -8  -7   16.60    2.60
  -1  -8   7   19.60    2.10
   1   8  -7   17.10    2.60
   1   8  -7   15.70    2.20
  -1   8   7   15.60    2.70
   0  -8   7   28.80    2.80
   0  -8  -7   33.90    3.60
   0  -8   7   26.30    4.50
   0  -8  -7   36.80    4.10
   0   8  -7   38.90    3.70
   0   8  -7   29.90    2.80
   0   8   7   27.40    2.20
   0   8   7   36.50    3.90
   1  -8   7    2.90    2.70
   1  -8   7    0.90    1.50
  -1  -8  -7    0.70    1.60
  -1  -8  -7    0.00    1.70
   1   8   7    1.40    1.00
  -1   8  -7    0.20    1.40
  -1   8  -7    2.80    2.00
   1   8   7   -0.10    1.70
   2  -8   7   45.50    5.60
   2  -8   7   47.10    4.40
  -2  -8  -7   43.90    4.50
   2   8   7   58.79    5.00
  -2   8  -7   48.40    4.40
   2   8   7   39.00    3.60
  -3  -8  -7   46.80    4.80
   3  -8   7   44.90    4.60
   3  -8   7   34.20    5.00
  -3   8  -7   31.30    4.00
   3   8   7   43.00    3.90
   3   8   7   53.79    5.00
   4  -8   7    1.20    3.70
   4  -8   7    2.40    2.50
  -4  -8  -7    4.90    2.80
   4   8   7    4.20    2.20
   4   8   7    6.90    2.70
  -4   8  -7    5.40    2.80
   5  -8   7    2.00    3.00
  -5  -8  -7    4.40    3.70
  -5   8  -7    3.20    3.10
   5   8   7    1.50    2.60
   5   8   7    6.60    3.10
   6  -8   7    5.00    3.70
  -6  -8  -7   11.40    4.80
   6   8   7    9.00    3.40
   6   8   7   12.00    4.00
  -6   8  -7   13.50    4.50
  -7  -9   7    5.00    4.50
  -7  -9   7   -0.60    4.60
   7  -9  -7   -3.80    4.40
  -7   9   7   -2.50    3.50
   7   9  -7    3.90    3.60
  -6  -9   7    6.40    4.00
   6  -9  -7    4.70    4.70
  -6  -9   7    8.80    4.80
  -6   9   7    8.90    3.80
   6   9  -7   10.80    3.50
   5  -9  -7    4.70    4.10
   5  -9  -7    0.90    2.50
  -5  -9   7   -2.50    3.20
  -5  -9   7   -0.50    2.80
  -5   9   7   -0.50    2.80
   5   9  -7   -0.60    2.60
   4  -9  -7    0.10    2.20
  -4  -9   7   -2.10    2.60
   4  -9  -7   -1.10    3.10
   4   9  -7    1.30    2.40
  -4   9   7    0.60    2.30
  -3  -9   7   20.50    4.60
   3  -9  -7   23.40    3.10
   3  -9  -7   20.60    4.50
  -3   9   7   24.70    3.70
   3   9  -7   17.00    2.90
   3   9  -7   20.80    3.30
   2  -9  -7    3.10    2.70
   2  -9  -7    2.80    2.00
  -2  -9   7    5.60    3.00
   2   9  -7    4.00    1.80
  -2   9   7    3.10    2.10
   2   9  -7   -1.10    2.00
  -1  -9   7   37.20    5.50
   1  -9  -7   30.20    4.40
   1  -9  -7   29.90    3.60
  -1  -9   7   26.70    2.60
  -1   9   7   33.00    3.70
   1   9  -7   32.00    3.60
   1   9  -7   32.60    3.00
   0  -9  -7    4.10    2.10
   0  -9   7    1.90    1.40
   0  -9  -7    4.60    2.10
   0  -9   7    2.80    2.80
   0   9   7    4.90    2.00
   0   9   7    3.10    1.10
   0   9  -7    4.90    1.60
   0   9  -7    4.40    2.20
   1  -9   7   14.60    3.90
  -1  -9  -7   22.70    3.20
   1  -9   7   20.70    2.70
  -1  -9  -7   21.40    3.10
   1   9   7   23.80    2.40
  -1   9  -7   16.90    2.30
  -1   9  -7   22.50    3.20
   1   9   7   21.60    3.20
   2  -9   7   30.40    4.90
  -2  -9  -7   20.60    3.20
   2  -9   7   18.40    3.00
  -2   9  -7   20.40    3.40
   2   9   7   18.60    2.50
   2   9   7   28.10    3.70
   3  -9   7   53.59    6.30
   3  -9   7   35.70    4.30
  -3  -9  -7   39.70    4.60
  -3   9  -7   35.90    4.20
   3   9   7   46.80    4.80
   3   9   7   38.80    3.90
  -4  -9  -7   -2.20    2.60
   4  -9   7    0.90    3.30
   4  -9   7   -0.40    2.50
  -4   9  -7    0.40    2.80
   4   9   7    0.30    2.60
   4   9   7    0.00    2.00
  -5  -9  -7   23.90    5.30
   5  -9   7   19.90    4.30
  -5   9  -7   28.70    4.90
   5   9   7   22.60    4.20
   5   9   7   18.20    3.80
   6  -9   7    3.90    3.90
  -6  -9  -7    1.90    4.50
   6   9   7    6.30    3.50
  -6   9  -7    4.40    4.20
   6   9   7    3.30    3.30
   7 -10  -7   12.90    5.70
  -7 -10   7   27.60    5.70
  -7 -10   7   20.90    6.40
  -7  10   7   19.40    5.20
   7  10  -7   26.60    4.80
  -6 -10   7    0.10    4.40
   6 -10  -7    4.10    4.70
  -6 -10   7   -1.50    3.60
   6  10  -7    1.10    3.40
  -6  10   7    1.00    3.30
  -5 -10   7    5.80    3.30
   5 -10  -7    4.80    2.60
   5 -10  -7    0.50    4.10
  -5 -10   7    0.60    3.70
  -5  10   7    4.10    3.20
   5  10  -7    4.60    3.00
  -4 -10   7    9.40    2.80
   4 -10  -7   11.70    4.40
  -4 -10   7   14.30    4.30
   4 -10  -7   16.90    2.90
  -4  10   7    7.50    3.20
   4  10  -7   12.10    3.10
   3 -10  -7   14.10    4.20
  -3 -10   7   14.30    4.40
   3 -10  -7   14.50    2.90
   3  10  -7   20.80    3.20
   3  10  -7   18.90    3.20
  -3  10   7   17.00    3.40
   2 -10  -7   59.79    4.90
  -2 -10   7   57.29    6.70
   2 -10  -7   65.29    7.00
  -2  10   7   64.49    5.60
   2  10  -7   59.39    5.10
   2  10  -7   56.09    4.50
   1 -10  -7   65.59    6.40
  -1 -10   7   83.49    4.60
   1 -10  -7   86.19    5.80
   1  10  -7   80.69    5.00
   1  10  -7   83.59    5.80
  -1  10   7   93.49    5.90
   0 -10   7   20.20    2.60
   0 -10  -7   14.80    3.20
   0 -10   7   16.10    3.80
   0 -10  -7   20.60    3.00
   0  10  -7   13.70    2.10
   0  10   7   19.10    3.10
   0  10   7   13.20    1.80
   0  10  -7   13.60    2.80
  -1 -10  -7   30.80    4.00
   1 -10   7   44.30    3.90
   1 -10   7   32.00    5.30
  -1 -10  -7   42.00    4.20
   1  10   7   39.20    3.30
   1  10   7   57.09    5.10
  -1  10  -7   47.20    4.60
  -2 -10  -7   -1.10    1.90
   2 -10   7    1.30    3.00
   2 -10   7    0.10    1.80
   2  10   7    0.00    2.00
  -2  10  -7   -1.00    2.10
   2  10   7   -0.20    1.40
   3 -10   7   71.29    7.30
   3 -10   7   74.29    5.90
  -3 -10  -7   80.09    6.80
   3  10   7   68.49    5.70
   3  10   7   66.09    5.10
  -3  10  -7   81.79    6.80
  -4 -10  -7    3.30    3.00
   4 -10   7    3.30    2.90
   4 -10   7    0.60    3.70
   4  10   7    4.60    2.30
  -4  10  -7    0.40    2.80
   4  10   7    1.40    2.60
   5 -10   7    4.80    3.40
  -5 -10  -7    5.70    4.10
   5  10   7   16.70    3.80
  -5  10  -7   11.60    3.90
   5  10   7    9.50    3.30
   6 -10   7    8.40    4.10
  -6 -10  -7    3.70    4.90
   6  10   7    9.70    3.50
  -6  10  -7    7.40    4.40
   7 -11  -7    5.40    5.20
  -7 -11   7    9.80    5.00
  -7 -11   7   10.10    5.80
  -7  11   7    9.70    4.80
   7  11  -7   11.40    4.40
   6 -11  -7   27.40    6.40
  -6 -11   7   33.30    5.80
  -6 -11   7   24.00    6.10
   6  11  -7   34.30    5.10
  -6  11   7   28.60    5.40
  -5 -11   7    4.60    3.30
  -5 -11   7    7.40    4.50
   5 -11  -7    5.30    4.30
   5  11  -7    9.50    3.50
  -5  11   7   -0.70    2.90
   4 -11  -7   24.30    5.30
  -4 -11   7   32.90    4.10
  -4 -11   7   20.20    5.60
   4 -11  -7   26.80    3.50
   4  11  -7   37.90    4.50
  -4  11   7   26.50    4.50
   3 -11  -7   10.30    4.40
  -3 -11   7    8.70    4.00
   3 -11  -7   12.30    2.70
   3  11  -7   10.90    2.70
  -3  11   7   11.20    2.90
   3  11  -7   12.20    3.10
  -2 -11   7   -0.10    2.80
   2 -11  -7    2.10    2.90
   2 -11  -7   -0.10    2.00
  -2  11   7    0.60    2.10
   2  11  -7    0.60    2.30
   2  11  -7    0.00    1.80
   1 -11  -7   18.70    3.10
  -1 -11   7   15.80    4.20
   1 -11  -7   16.90    3.70
   1  11  -7   19.80    3.40
   1  11  -7   17.60    2.40
  -1  11   7   18.00    3.20
   0 -11  -7   38.20    3.90
   0 -11  -7   33.90    4.60
   0 -11   7   32.10    3.20
   0 -11   7   36.90    5.60
   0  11  -7   32.00    2.90
   0  11   7   35.70    4.10
   0  11  -7   21.60    3.40
   0  11   7   29.20    2.70
  -1 -11  -7   -0.60    2.10
   1 -11   7    1.80    3.00
  -1 -11  -7    2.70    2.10
   1 -11   7    0.70    1.60
   1  11   7   -0.60    1.90
   1  11   7    1.30    1.20
  -1  11  -7    1.70    2.30
  -2 -11  -7   11.80    3.10
   2 -11   7   11.50    4.00
   2 -11   7    8.80    2.50
   2  11   7   10.40    2.80
   2  11   7    8.60    2.10
  -2  11  -7    7.80    2.90
   3 -11   7   27.40    5.30
  -3 -11  -7   29.50    4.30
   3 -11   7   29.10    4.00
  -3  11  -7   20.30    4.00
   3  11   7   27.60    4.00
   3  11   7   23.20    3.20
   4 -11   7   16.00    3.70
   4 -11   7   13.70    4.80
  -4 -11  -7   12.40    3.90
   4  11   7   15.30    3.10
  -4  11  -7    8.90    3.50
   4  11   7   13.80    3.40
   5 -11   7    9.50    3.70
  -5 -11  -7    8.50    4.60
  -5  11  -7    8.10    3.90
   5  11   7   10.30    3.60
   5  11   7    8.00    3.20
  -6 -12   7   -3.10    4.70
  -6 -12   7    1.10    4.10
   6 -12  -7    3.70    4.60
  -6  12   7    5.50    4.10
   6  12  -7    4.10    3.80
   5 -12  -7   25.80    6.20
  -5 -12   7   17.70    5.40
  -5 -12   7   21.10    4.40
  -5  12   7   24.20    4.80
   5  12  -7   28.70    4.70
  -4 -12   7   32.10    6.30
   4 -12  -7   32.80    4.00
   4 -12  -7   27.30    5.60
  -4 -12   7   27.10    4.10
   4  12  -7   39.00    4.80
  -4  12   7   35.20    5.20
   3 -12  -7    1.40    2.20
  -3 -12   7    2.20    3.40
   3 -12  -7   -1.20    3.10
   3  12  -7   -3.50    2.20
  -3  12   7    1.20    2.40
   3  12  -7    2.10    2.40
   2 -12  -7   86.99    5.70
  -2 -12   7   55.39    7.60
   2 -12  -7   73.59    7.20
  -2  12   7   71.19    6.30
   2  12  -7   77.49    5.20
   2  12  -7   63.39    5.70
  -1 -12   7   11.70    4.30
   1 -12  -7   13.50    3.90
   1 -12  -7   13.00    2.80
  -1  12   7   11.70    2.90
   1  12  -7   12.90    3.20
   1  12  -7   14.20    2.30
   0 -12   7   57.59    7.60
   0 -12  -7   58.49    5.80
   0 -12   7   55.69    4.10
   0 -12  -7   66.39    5.20
   0  12   7   58.09    5.30
   0  12   7   45.60    3.50
   0  12  -7   38.80    4.60
  -1 -12  -7   51.39    4.90
   1 -12   7   45.80    4.20
   1 -12   7   35.80    6.20
  -1 -12  -7   28.50    4.50
  -1  12  -7   40.70    4.50
   1  12   7   45.90    3.70
   1  12   7   48.10    4.90
   2 -12   7    1.90    2.10
   2 -12   7    0.40    3.20
  -2 -12  -7   -2.80    2.10
   2  12   7    0.20    1.60
   2  12   7    0.10    2.20
  -2  12  -7   -0.10    2.50
   3 -12   7   26.90    4.10
   3 -12   7   24.30    5.40
  -3 -12  -7   34.20    4.70
   3  12   7   28.50    3.60
   3  12   7   28.40    4.10
  -3  12  -7   34.50    4.80
  -4 -12  -7   15.80    4.30
   4 -12   7   21.00    4.10
   4 -12   7   22.70    5.40
  -4  12  -7   17.80    4.40
   4  12   7   17.50    3.30
   4  12   7   19.20    3.70
  -5 -12  -7    0.40    4.00
   5 -12   7   -0.70    3.00
  -5  12  -7    1.80    4.10
   5  12   7    1.80    2.90
   5  12   7   -2.40    3.80
  -6 -13   7   39.30    5.80
   6 -13  -7   33.70    7.10
  -6 -13   7   45.60    7.70
  -6  13   7   20.20    5.10
   6  13  -7   33.10    5.40
  -5 -13   7    5.80    4.80
  -5 -13   7    1.20    3.50
   5 -13  -7    6.30    4.60
  -5  13   7   -2.90    3.20
   5  13  -7   -4.50    3.30
  -4 -13   7   19.90    5.60
   4 -13  -7   23.60    5.90
  -4 -13   7   27.90    4.10
  -4  13   7   22.20    4.40
   4  13  -7   33.70    4.90
  -3 -13   7   61.69    7.80
   3 -13  -7   73.49    8.30
   3 -13  -7   70.19    5.40
   3  13  -7   62.09    5.30
  -3  13   7   63.99    6.40
   3  13  -7   60.79    5.90
  -2 -13   7   23.20    5.70
   2 -13  -7   23.50    5.10
   2 -13  -7   24.70    3.20
   2  13  -7   18.80    3.70
   2  13  -7   20.80    2.90
  -2  13   7   20.10    3.80
   1 -13  -7    5.40    3.20
   1 -13  -7    1.60    2.10
  -1 -13   7    2.30    3.50
  -1  13   7   -0.50    2.00
   1  13  -7    0.20    2.60
   1  13  -7   -1.80    1.70
   0 -13   7    8.10    4.30
   0 -13  -7   19.10    4.20
   0 -13   7   15.80    2.50
   0 -13  -7   18.50    3.10
   0  13   7   17.70    3.30
   0  13  -7   12.60    3.20
  -1 -13  -7    3.30    2.50
   1 -13   7    0.80    1.70
  -1 -13  -7    1.50    2.60
   1 -13   7   -1.60    3.30
  -1  13  -7   -0.40    2.60
   1  13   7   -1.60    2.00
   1  13   7    1.20    1.50
  -2 -13  -7   52.09    5.30
   2 -13   7   40.10    6.70
   2 -13   7   35.60    4.40
   2  13   7   51.39    4.40
   2  13   7   58.39    5.50
  -2  13  -7   33.10    4.90
   3 -13   7    2.00    4.50
   3 -13   7    3.70    2.70
  -3 -13  -7    6.90    3.30
   3  13   7    6.30    2.40
  -3  13  -7    6.30    3.30
   3  13   7    4.10    2.80
  -4 -13  -7   20.20    4.70
   4 -13   7   12.10    3.80
   4 -13   7   11.10    5.20
   4  13   7   16.10    3.70
   4  13   7   19.10    3.60
  -4  13  -7   18.60    4.50
   5 -13   7   52.09    6.60
  -5 -13  -7   71.59    7.70
   5  13   7   53.29    5.70
  -5  13  -7   48.10    6.50
   6 -14  -7    4.80    4.70
  -6 -14   7    3.20    5.80
  -6 -14   7   -1.30    4.10
   6  14  -7   -0.10    4.10
  -6  14   7   -4.50    3.60
  -5 -14   7    2.10    4.80
   5 -14  -7    2.20    4.40
  -5 -14   7    1.30    3.60
   5  14  -7    0.60    3.80
  -5  14   7    4.60    3.70
  -4 -14   7   11.30    5.40
   4 -14  -7   16.50    5.20
  -4 -14   7   11.40    3.50
  -4  14   7   15.60    4.20
   4  14  -7   16.40    4.20
   3 -14  -7   15.50    5.00
  -3 -14   7   26.60    5.70
   3  14  -7   34.70    4.80
  -3  14   7   29.00    4.70
  -2 -14   7  208.58   14.40
   2 -14  -7  208.08   13.70
   2 -14  -7  228.18   11.30
  -2  14   7  232.98   12.40
   2  14  -7  225.68   12.20
   2  14  -7  235.18   11.20
  -1 -14   7   61.29    8.20
   1 -14  -7   61.59    7.20
   1 -14  -7   70.49    5.50
   1  14  -7   65.09    6.30
  -1  14   7   58.39    6.00
   0 -14  -7   -1.10    2.60
   0 -14   7    2.90    4.10
   0 -14  -7    2.20    2.50
   0  14   7    1.70    2.40
   0  14  -7   -1.10    2.60
   1 -14   7   73.39    9.00
  -1 -14  -7   69.99    6.20
   1 -14   7   80.29    5.50
  -1  14  -7   60.69    6.10
   1  14   7   77.89    6.50
   1  14   7   68.79    4.90
   2 -14   7    3.30    2.50
  -2 -14  -7   -1.00    2.70
   2 -14   7    3.10    4.20
   2  14   7    4.80    2.00
  -2  14  -7    5.00    3.30
   2  14   7    5.90    2.70
   3 -14   7   19.30    5.90
   3 -14   7   19.40    3.90
  -3 -14  -7   31.80    5.10
   3  14   7   27.50    3.80
  -3  14  -7   20.50    4.80
   3  14   7   27.40    4.20
  -4 -14  -7   17.90    4.70
   4 -14   7   16.80    5.90
   4 -14   7    7.00    3.50
  -4  14  -7    8.40    4.20
   4  14   7   16.20    4.20
   4  14   7   11.20    3.50
  -5 -15   7   13.60    5.90
   5 -15  -7   22.70    7.00
  -5 -15   7   15.90    4.50
   5  15  -7   24.70    5.20
  -5  15   7    9.90    3.90
   4 -15  -7    7.30    4.60
  -4 -15   7   13.50    5.50
  -4 -15   7   11.20    3.60
  -4  15   7    8.10    3.70
   4  15  -7   11.00    4.30
   3 -15  -7   12.50    5.00
  -3 -15   7    9.10    5.40
   3  15  -7   16.90    3.40
  -3  15   7   16.30    4.10
   3  15  -7   16.10    4.30
   2 -15  -7    5.70    4.10
  -2 -15   7    2.90    4.10
   2 -15  -7    7.70    2.60
   2  15  -7    1.20    3.30
  -2  15   7    5.90    3.10
   1 -15  -7    3.40    2.50
  -1 -15   7    4.60    4.00
   1 -15  -7    5.30    3.60
  -1  15   7    0.40    2.50
   1  15  -7    2.10    3.10
   0 -15  -7   76.09    8.00
   0 -15   7   58.29    8.60
   0 -15  -7   73.59    6.10
   0  15  -7   50.19    6.00
   0  15   7   67.89    6.30
  -1 -15  -7   -0.70    2.40
   1 -15   7    0.50    4.20
   1 -15   7    5.40    2.40
   1  15   7    2.50    1.90
  -1  15  -7    3.50    3.20
   1  15   7    3.40    2.60
   2 -15   7   66.59    9.10
  -2 -15  -7   79.39    7.00
   2 -15   7   66.59    6.10
  -2  15  -7   77.59    7.50
   2  15   7   82.69    6.90
   2  15   7   73.79    5.90
  -3 -15  -7   10.50    3.90
   3 -15   7    6.30    5.30
   3 -15   7    4.70    3.20
   3  15   7    6.20    2.80
  -3  15  -7    2.20    3.90
   3  15   7   10.50    3.00
  -4 -15  -7   19.10    5.00
   4 -15   7   19.40    6.20
   4 -15   7   17.80    4.50
  -4  15  -7   23.50    5.30
   4  15   7   11.80    3.60
   5 -16  -7   27.80    6.90
  -5 -16   7   34.40    5.30
  -5 -16   7   49.60    8.60
   5  16  -7   45.10    6.50
  -5  16   7   35.20    6.00
  -4 -16   7   17.00    6.40
   4 -16  -7   22.80    6.30
  -4 -16   7   13.00    3.70
  -4  16   7   14.90    4.00
   4  16  -7   13.40    4.70
   3 -16  -7    0.20    4.20
  -3 -16   7    1.10    4.80
   3  16  -7   -2.60    3.60
   3  16  -7    1.60    2.80
  -3  16   7    0.90    3.20
   2 -16  -7   56.79    8.00
  -2 -16   7   47.70    7.70
  -2  16   7   47.70    5.80
   2  16  -7   38.20    5.60
  -1 -16   7    9.90    5.00
   1 -16  -7    8.90    4.30
   1 -16  -7    9.10    2.70
   1  16  -7    9.30    3.80
  -1  16   7    3.10    3.00
   0 -16  -7   52.79    7.00
   0 -16   7   48.10    8.50
   0 -16  -7   49.60    5.00
   0  16   7   50.49    5.60
   0  16  -7   41.50    5.70
   1 -16   7   53.59    8.60
  -1 -16  -7   74.39    6.50
  -1  16  -7   68.59    7.20
   1  16   7   75.89    6.70
  -2 -16  -7   -0.40    3.10
   2 -16   7    0.50    4.60
   2 -16   7   -1.60    2.50
   2  16   7    1.00    2.20
  -2  16  -7    0.00    3.40
   2  16   7    2.80    2.60
  -3 -16  -7    6.90    3.90
   3 -16   7   13.80    5.90
   3 -16   7    6.10    3.40
   3  16   7   10.50    4.00
   3  16   7    7.10    3.10
  -3  16  -7    7.00    4.60
   4 -17  -7   24.50    6.80
  -4 -17   7   20.50    7.10
  -4  17   7   17.20    4.50
   4  17  -7   17.60    5.10
   3 -17  -7   15.40    5.50
  -3 -17   7   12.10    5.80
   3  17  -7   13.50    4.70
  -3  17   7    8.90    3.90
  -2 -17   7    2.10    5.00
   2 -17  -7    0.70    4.10
  -2  17   7    3.70    3.20
   2  17  -7   -6.10    3.60
  -1 -17   7   40.20    7.90
   1 -17  -7   45.20    7.10
  -1  17   7   29.50    4.80
   1  17  -7   34.00    5.50
   0 -17   7   22.50    6.70
   0 -17  -7   32.90    4.30
   0 -17  -7   41.70    6.30
   0  17   7   33.60    4.70
   0  17  -7   29.50    5.00
  -1 -17  -7    4.80    3.00
   1 -17   7    3.20    4.70
  -1  17  -7    7.20    3.90
   1  17   7    3.10    2.90
   2 -17   7   47.60    8.60
   2 -17   7   69.29    7.10
  -2 -17  -7   55.19    6.20
   2  17   7   53.09    5.90
   2  17   7   64.59    6.20
  -2  17  -7   54.49    7.10
   3  17   7   26.50    4.30
   3 -18  -7   12.80    6.00
  -3 -18   7   12.00    6.30
  -3  18   7   11.00    4.00
   3  18  -7   16.40    5.00
   2 -18  -7   96.79   10.60
  -2 -18   7   90.69   11.50
  -2  18   7  100.99    8.80
   2  18  -7   95.29    8.90
   1 -18  -7   28.40    6.70
  -1 -18   7   39.80    7.80
   1  18  -7   33.10    5.80
  -1  18   7   42.90    5.70
   0 -18  -7   16.10    4.90
   0 -18   7   22.40    6.70
   0 -18  -7   17.00    3.70
   0  18   7   22.40    4.30
   0  18  -7   13.70    4.30
   1 -18   7   13.20    6.10
  -1 -18  -7   21.00    4.20
   1  18   7   20.00    4.10
  -1  18  -7   13.50    4.40
   2 -18   7   -2.00    5.10
  -2 -18  -7   -2.50    3.30
  -2  18  -7    6.10    4.40
   2  18   7    2.50    3.90
   1 -19  -7    8.80    5.30
  -1 -19   7    3.40    5.40
   1  19  -7    8.50    4.60
  -1  19   7    5.10    3.40
   0 -19   7   22.70    7.00
   0 -19  -7   14.10    9.30
   0  19   7   15.00    4.10
   0  19  -7    6.40    4.40
  -8   0   8   42.00    8.20
   8   0  -8   41.70    5.40
   7   0  -8    8.20    3.30
  -7   0   8    7.10    4.90
  -6   0   8  122.19    7.20
   6   0  -8  123.99    7.90
  -6   0   8  115.69    9.50
  -5   0   8   86.39    7.60
   5   0  -8   92.49    6.30
  -5   0   8   87.89    5.60
  -4   0   8   35.60    5.00
  -4   0   8   31.10    3.20
   4   0  -8   24.00    3.30
  -3   0   8  158.58    7.90
   3   0  -8  153.38    8.20
  -3   0   8  154.78    9.40
  -2   0   8  433.46   18.50
  -2   0   8  403.16   19.40
   2   0  -8  419.46   18.50
   1   0  -8  237.38   11.40
  -1   0   8  236.08   11.90
  -1   0   8  244.18   11.40
   1   0  -8  241.58   10.40
   0   0  -8  416.96   18.70
   0   0   8  427.36   18.90
   0   0  -8  416.06   17.80
   0   0   8  427.06   18.70
  -1   0  -8   30.80    2.80
   1   0   8   27.80    2.90
   1   0   8   30.90    3.50
  -1   0  -8   31.60    3.50
   2   0   8  339.57   15.30
  -2   0  -8  305.77   15.00
  -2   0  -8  319.87   14.50
   3   0   8   12.50    2.90
  -3   0  -8   10.20    2.70
  -3   0  -8    9.20    2.60
   4   0   8  133.49    8.30
  -4   0  -8  132.69    8.00
  -4   0  -8  134.69    8.10
  -5   0  -8  133.39    8.40
  -5   0  -8  135.19    8.70
   5   0   8  142.29    9.10
  -6   0  -8   15.70    3.90
  -6   0  -8   11.00    4.20
   6   0   8   13.30    4.00
  -8  -1   8    8.20    5.80
   8  -1  -8   15.50    4.30
   8   1  -8    9.80    3.90
  -8   1   8    6.50    5.60
   7  -1  -8   80.09    6.90
  -7  -1   8   90.79    9.80
   7   1  -8   86.89    7.20
  -7   1   8   97.69   10.50
   6  -1  -8    3.40    2.70
  -6  -1   8    6.30    3.90
  -6   1   8    7.50    2.60
   6   1  -8    3.70    2.60
  -6   1   8    3.50    3.80
   5  -1  -8   87.29    6.20
  -5  -1   8   80.99    7.50
  -5  -1   8   90.09    5.40
   5   1  -8   78.39    6.10
  -5   1   8   85.09    5.60
  -5   1   8   84.39    7.50
  -4  -1   8   66.69    6.30
  -4  -1   8   70.49    4.50
   4  -1  -8   72.09    5.30
  -4   1   8   70.99    6.30
   4   1  -8   65.39    5.20
  -4   1   8   70.79    4.80
  -3  -1   8    1.80    2.30
  -3  -1   8    1.40    1.50
   3  -1  -8    4.90    1.90
  -3   1   8    2.20    2.40
   3   1  -8    3.40    2.00
  -3   1   8    0.90    1.60
  -2  -1   8  468.65   20.30
  -2  -1   8  458.95   21.50
   2  -1  -8  482.95   20.50
  -2   1   8  441.46   20.40
   2   1  -8  476.55   20.50
  -2   1   8  479.25   21.40
   1  -1  -8  102.79    6.20
  -1  -1   8  108.69    6.00
  -1  -1   8  108.59    6.70
   1   1  -8  107.19    6.20
  -1   1   8  109.99    6.60
  -1   1   8  109.69    6.20
   1   1  -8  102.59    5.30
   0  -1   8   46.40    3.90
   0  -1  -8   41.20    3.80
   0  -1  -8   42.20    2.90
   0  -1   8   47.30    4.00
   0   1   8   44.00    4.00
   0   1   8   46.90    3.70
   0   1  -8   49.30    4.00
   0   1  -8   45.00    3.20
   1  -1   8  237.48   11.20
  -1  -1  -8  237.48   10.70
   1  -1   8  231.18   11.40
  -1  -1  -8  228.78   11.50
  -1   1  -8  244.38   10.90
  -1   1  -8  228.08   11.40
   1   1   8  244.08   11.50
  -2  -1  -8  273.77   13.70
   2  -1   8  309.07   13.90
  -2  -1  -8  289.47   13.20
  -2   1  -8  273.07   13.60
  -2   1  -8  274.27   13.20
   2   1   8  313.07   13.90
   3  -1   8    0.20    1.90
  -3  -1  -8    1.40    2.20
  -3  -1  -8    0.90    2.00
  -3   1  -8   -1.40    1.90
  -3   1  -8   -1.50    1.90
   3   1   8   -0.80    2.00
  -4  -1  -8   89.99    6.50
   4  -1   8  102.29    6.90
  -4  -1  -8   96.49    6.50
  -4   1  -8   91.09    6.30
  -4   1  -8   80.49    6.30
   4   1   8   86.19    6.70
  -5  -1  -8   25.70    4.50
  -5  -1  -8   25.60    4.20
   5  -1   8   28.70    4.40
  -5   1  -8   16.20    3.80
  -5   1  -8   26.60    4.00
   5   1   8   27.60    4.50
  -6  -1  -8   70.19    6.80
  -6  -1  -8   73.69    6.80
   6  -1   8   79.49    7.30
  -6   1  -8   82.19    7.40
   6   1   8   86.49    7.70
  -6   1  -8   82.49    7.20
  -8  -2   8  155.68   12.90
   8  -2  -8  161.88   10.30
   8   2  -8  147.09   10.20
  -8   2   8  156.18   13.10
   7  -2  -8    3.10    3.10
  -7  -2   8   -1.60    4.10
  -7   2   8    0.50    4.30
  -7   2   8   -4.80    2.90
   7   2  -8    4.50    3.10
  -6  -2   8   24.80    5.30
   6  -2  -8   28.20    4.00
  -6   2   8   34.20    4.10
  -6   2   8   32.70    6.00
   6   2  -8   19.90    3.60
  -5  -2   8   65.69    4.50
   5  -2  -8   54.29    4.90
  -5  -2   8   57.79    6.60
   5   2  -8   41.80    4.50
  -5   2   8   56.19    5.00
  -5   2   8   65.09    7.40
  -4  -2   8   18.40    2.40
   4  -2  -8   11.40    2.60
  -4  -2   8   25.70    4.40
   4   2  -8   20.50    2.30
   4   2  -8   19.40    3.00
  -4   2   8   27.00    3.30
  -4   2   8   23.20    4.60
   3  -2  -8  277.27   13.30
  -3  -2   8  286.47   14.70
  -3  -2   8  282.77   12.80
  -3   2   8  299.47   13.40
   3   2  -8  271.77   12.30
   3   2  -8  290.97   13.30
  -3   2   8  283.77   14.50
   2  -2  -8   22.10    3.00
  -2  -2   8   22.30    2.70
  -2  -2   8   26.50    3.80
   2   2  -8   27.30    3.10
  -2   2   8   26.50    3.10
   2   2  -8   19.90    2.10
  -2   2   8   30.50    4.20
  -1  -2   8  106.69    6.70
  -1  -2   8  101.19    5.80
   1  -2  -8  100.89    6.20
   1   2  -8  107.39    6.10
  -1   2   8  103.29    6.40
  -1   2   8  107.99    6.20
   1   2  -8   97.89    5.20
   0  -2  -8  294.17   13.50
   0  -2   8  300.77   13.80
   0  -2   8  282.97   13.20
   0   2  -8  270.47   12.50
   0   2   8  285.37   13.40
   0   2  -8  281.67   13.20
   0   2   8  287.97   13.30
   1  -2   8    4.10    1.90
  -1  -2  -8    5.00    2.00
  -1  -2  -8    3.30    1.40
   1  -2   8    6.30    2.00
  -1   2  -8    3.10    1.80
  -1   2  -8    4.00    1.60
   1   2   8    3.80    1.80
   2  -2   8  397.86   18.00
  -2  -2  -8  413.96   18.10
   2  -2   8  358.16   17.40
  -2  -2  -8  400.26   17.30
  -2   2  -8  394.56   17.50
  -2   2  -8  400.26   17.80
   2   2   8  407.76   18.10
  -3  -2  -8  204.08   10.70
  -3  -2  -8  205.08   10.10
   3  -2   8  210.98   10.70
  -3   2  -8  188.18   10.10
   3   2   8  205.88   10.60
  -3   2  -8  191.88   10.10
  -4  -2  -8   30.10    4.10
   4  -2   8   33.40    4.40
  -4  -2  -8   35.10    4.20
  -4   2  -8   27.30    4.00
   4   2   8   27.90    4.20
  -4   2  -8   23.90    3.30
  -5  -2  -8   89.99    7.00
   5  -2   8   78.59    7.20
  -5  -2  -8   92.69    7.20
  -5   2  -8   78.09    6.70
  -5   2  -8   91.69    6.30
   5   2   8   81.89    7.30
   6  -2   8   21.10    4.80
  -6  -2  -8   21.70    4.50
  -6  -2  -8   20.40    4.30
  -6   2  -8   19.70    4.60
   6   2   8   22.20    4.70
   8  -3  -8  118.19    8.40
  -8  -3   8   72.19    9.50
  -8   3   8   90.59   10.60
   8   3  -8   90.19    7.80
  -7  -3   8  129.79   11.30
   7  -3  -8  149.09    9.20
   7   3  -8  138.29    9.20
  -7   3   8  145.79   11.70
  -7   3   8  157.08    9.20
  -6  -3   8   12.60    4.60
   6  -3  -8   17.10    3.40
  -6   3   8    9.40    4.10
   6   3  -8    9.90    3.00
  -6   3   8   16.70    3.50
  -5  -3   8   21.90    4.50
   5  -3  -8   19.60    3.40
   5   3  -8   27.00    2.90
  -5   3   8   23.40    4.60
  -5   3   8   31.30    4.00
   5   3  -8   22.70    3.40
  -4  -3   8  271.87   14.30
  -4  -3   8  262.97   11.70
   4  -3  -8  270.37   12.60
   4   3  -8  260.67   11.70
   4   3  -8  252.17   12.50
  -4   3   8  242.28   12.50
  -4   3   8  261.67   14.10
  -3  -3   8    2.40    1.50
  -3  -3   8    0.70    2.30
   3  -3  -8    3.00    2.00
  -3   3   8    2.30    2.40
   3   3  -8    2.10    2.00
   3   3  -8    3.50    1.50
  -3   3   8    2.20    1.80
  -2  -3   8  164.68    8.30
   2  -3  -8  171.08    8.80
  -2  -3   8  158.08    9.60
   2   3  -8  170.38    8.60
  -2   3   8  171.68    8.80
   2   3  -8  176.78    8.00
  -2   3   8  168.78    9.40
   1  -3  -8   95.79    5.90
  -1  -3   8   99.09    6.50
  -1  -3   8   99.09    5.50
  -1   3   8   88.99    5.90
   1   3  -8   90.19    5.60
  -1   3   8   93.39    5.80
   1   3  -8   93.99    5.10
   0  -3  -8    4.70    2.00
   0  -3   8    6.00    2.30
   0  -3   8    6.80    1.80
   0  -3  -8    5.60    1.20
   0   3  -8    2.20    1.50
   0   3  -8    5.00    1.90
   0   3   8    4.60    1.50
   0   3   8    4.20    1.80
  -1  -3  -8  161.18    7.70
   1  -3   8  155.28    8.40
  -1  -3  -8  157.58    8.60
   1  -3   8  158.38    8.70
   1   3   8  158.28    8.50
  -1   3  -8  162.88    8.40
  -1   3  -8  163.58    8.00
   2  -3   8  138.29    7.70
   2  -3   8  141.69    7.70
  -2  -3  -8  138.19    7.80
  -2  -3  -8  128.89    7.00
  -2   3  -8  118.89    7.40
  -2   3  -8  126.59    7.20
   2   3   8  140.89    7.90
   3  -3   8   11.80    2.90
  -3  -3  -8   15.00    3.10
  -3  -3  -8   15.50    2.80
  -3   3  -8   12.30    2.70
  -3   3  -8   13.20    2.60
   3   3   8   12.00    2.70
   4  -3   8  146.89    8.60
  -4  -3  -8  117.99    8.10
  -4  -3  -8  134.69    7.90
  -4   3  -8  128.49    8.00
   4   3   8  137.89    8.40
  -4   3  -8  126.59    7.40
  -5  -3  -8   25.90    4.30
   5  -3   8    5.10    2.90
  -5  -3  -8   10.20    3.40
  -5   3  -8    4.60    3.20
   5   3   8   10.20    3.60
  -6  -3  -8   88.59    7.70
  -6  -3  -8   90.89    8.20
   6  -3   8  115.59    8.50
  -6   3  -8   90.19    8.40
   6   3   8   98.39    8.60
  -8  -4   8   15.60    6.10
   8  -4  -8   21.40    4.40
   8   4  -8   18.10    4.40
  -8   4   8   21.20    7.20
  -7  -4   8    3.40    4.50
   7  -4  -8    4.40    3.20
   7   4  -8    0.90    3.10
  -7   4   8    2.50    3.10
  -7   4   8    1.40    4.60
   6  -4  -8  106.69    7.50
  -6  -4   8  125.79   10.00
  -6   4   8  113.99    7.70
   6   4  -8  102.49    7.50
  -6   4   8  116.39    9.60
  -5  -4   8   79.79    7.50
   5  -4  -8   83.89    6.00
   5   4  -8   78.09    5.10
   5   4  -8   62.59    5.60
  -5   4   8   69.99    5.80
  -5   4   8   69.69    7.00
  -4  -4   8   19.50    4.40
   4  -4  -8   15.30    2.80
   4   4  -8   17.60    2.80
  -4   4   8   22.60    3.20
   4   4  -8   21.40    2.60
  -4   4   8   18.90    3.80
   3  -4  -8  297.67   13.90
  -3  -4   8  275.97   15.10
  -3  -4   8  296.17   13.00
  -3   4   8  290.07   14.90
   3   4  -8  298.07   13.10
  -3   4   8  298.97   14.00
   3   4  -8  298.47   13.80
   2  -4  -8   73.89    5.10
  -2  -4   8   69.49    6.00
  -2  -4   8   72.49    4.50
  -2   4   8   70.59    5.00
   2   4  -8   68.89    4.90
   2   4  -8   74.19    4.40
  -2   4   8   69.79    5.50
   1  -4  -8  102.89    6.30
  -1  -4   8   89.39    6.90
  -1  -4   8  101.09    5.70
  -1   4   8  108.89    6.40
   1   4  -8  103.59    6.00
  -1   4   8   96.39    6.10
   1   4  -8  109.29    5.60
   0  -4   8  379.76   18.20
   0  -4  -8  369.56   16.20
   0  -4   8  412.36   17.20
   0  -4  -8  392.86   17.50
   0   4   8  369.16   17.20
   0   4   8  385.46   17.50
   0   4  -8  391.86   16.80
   0   4  -8  392.16   17.10
  -1  -4  -8    3.80    2.00
   1  -4   8    8.70    2.60
   1  -4   8    5.30    1.90
  -1  -4  -8   10.30    1.80
  -1   4  -8    5.10    2.00
   1   4   8    4.90    2.00
  -1   4  -8    4.80    1.80
   2  -4   8  383.06   17.30
  -2  -4  -8  374.46   16.50
  -2  -4  -8  366.36   17.30
  -2   4  -8  382.16   16.90
  -2   4  -8  353.86   16.80
   2   4   8  382.26   17.30
  -3  -4  -8   32.20    3.60
  -3  -4  -8   32.20    4.10
   3  -4   8   22.70    3.50
   3   4   8   33.50    4.20
  -3   4  -8   30.20    3.40
  -3   4  -8   35.30    4.00
   4  -4   8    2.80    2.50
  -4  -4  -8   -2.10    2.40
  -4  -4  -8    0.40    2.40
   4   4   8    4.60    2.80
  -4   4  -8    2.00    2.50
  -4   4  -8    0.40    1.90
   5  -4   8  121.29    8.10
  -5  -4  -8   83.19    7.70
  -5  -4  -8  111.19    7.70
  -5   4  -8   98.49    7.60
   5   4   8  130.79    8.40
  -6  -4  -8   33.90    5.50
  -6  -4  -8   40.20    5.40
   6  -4   8   32.90    5.20
   6   4   8   36.00    5.40
  -6   4  -8   30.40    5.10
   8  -5  -8    6.90    3.70
  -8  -5   8   14.10    6.10
  -8   5   8   10.10    6.20
  -8   5   8   17.00    4.70
   8   5  -8    7.20    4.10
   7  -5  -8   39.40    4.90
  -7  -5   8   52.49    7.70
  -7   5   8   45.90    5.70
  -7   5   8   45.40    7.40
   7   5  -8   38.30    5.00
   6  -5  -8   15.30    3.40
  -6  -5   8    9.10    4.20
   6   5  -8   11.10    2.90
  -6   5   8   11.80    4.70
   6   5  -8    9.00    3.10
  -6   5   8   14.70    3.70
   5  -5  -8   74.19    5.60
  -5  -5   8   55.09    7.30
  -5   5   8   64.79    5.90
   5   5  -8   65.79    5.10
  -5   5   8   78.99    8.50
   5   5  -8   64.49    5.70
  -4  -5   8  160.28   10.20
   4  -5  -8  146.99    8.40
   4   5  -8  140.19    8.20
  -4   5   8  149.09    8.50
   4   5  -8  150.48    7.80
  -4   5   8  149.39    9.80
  -3  -5   8    4.50    2.60
   3  -5  -8    3.90    2.20
  -3  -5   8    4.30    1.40
   3   5  -8    5.40    1.80
  -3   5   8    4.60    2.10
  -3   5   8    3.10    2.50
   3   5  -8    4.60    2.10
  -2  -5   8   74.79    4.30
   2  -5  -8   72.69    5.10
  -2  -5   8   72.19    6.10
  -2   5   8   74.89    5.20
  -2   5   8   59.89    5.30
   2   5  -8   51.69    4.20
   2   5  -8   63.09    4.70
  -1  -5   8  123.09    8.10
   1  -5  -8  114.49    7.00
  -1  -5   8  130.99    6.50
   1   5  -8  126.09    6.60
  -1   5   8  118.59    7.10
  -1   5   8  120.89    7.20
   1   5  -8  123.39    6.80
   0  -5  -8   35.30    3.70
   0  -5   8   33.00    3.30
   0  -5   8   36.10    4.70
   0   5   8   35.40    3.70
   0   5  -8   27.50    3.00
   0   5   8   38.40    3.90
   0   5  -8   29.90    3.10
  -1  -5  -8  443.56   20.20
   1  -5   8  443.46   19.90
  -1  -5  -8  453.25   19.10
   1   5   8  453.55   20.20
  -1   5  -8  449.56   19.70
  -1   5  -8  451.85   19.70
   2  -5   8    3.20    2.30
  -2  -5  -8    3.20    2.00
  -2  -5  -8    2.60    1.80
   2  -5   8    3.00    2.00
  -2   5  -8    4.40    2.20
   2   5   8    4.20    2.20
  -2   5  -8    2.00    1.90
   3  -5   8   25.90    3.70
  -3  -5  -8   22.50    3.60
  -3  -5  -8   27.80    3.30
  -3   5  -8   24.70    2.90
   3   5   8   21.00    3.60
  -3   5  -8   24.00    3.50
  -4  -5  -8  267.47   14.30
   4  -5   8  285.37   14.40
  -4  -5  -8  281.27   13.80
   4   5   8  306.77   14.60
  -4   5  -8  283.47   14.10
  -5  -5  -8    5.80    3.10
   5  -5   8    7.60    3.20
  -5  -5  -8    7.90    3.50
  -5   5  -8    7.90    3.30
   5   5   8   14.20    3.90
  -6  -5  -8   30.20    5.50
   6  -5   8   36.70    5.50
  -6  -5  -8   30.70    5.10
  -6   5  -8   30.40    4.90
   6   5   8   34.40    5.30
  -8  -6   8   19.70    6.50
  -8   6   8   23.80    5.60
  -8   6   8   23.60    7.20
   8   6  -8   23.90    5.00
  -7  -6   8    2.60    4.80
   7  -6  -8    2.50    3.30
  -7   6   8    2.30    4.50
   7   6  -8   -0.50    3.10
  -7   6   8    2.50    3.60
   6  -6  -8   93.29    6.90
  -6  -6   8   69.69    8.40
   6   6  -8   93.19    7.10
  -6   6   8   92.79    9.20
  -6   6   8   90.49    7.20
   6   6  -8   92.89    6.50
  -5  -6   8   46.40    6.30
   5  -6  -8   49.60    4.80
  -5   6   8   46.80    6.30
  -5   6   8   53.99    5.60
   5   6  -8   54.89    4.60
   5   6  -8   43.30    4.60
  -4  -6   8   83.89    7.60
   4  -6  -8   84.79    6.20
   4   6  -8   83.89    5.70
  -4   6   8   96.49    6.50
   4   6  -8   95.49    6.30
  -4   6   8   89.59    7.60
   3  -6  -8  374.96   16.90
  -3  -6   8  369.86   18.70
  -3   6   8  375.26   18.20
   3   6  -8  368.36   16.70
  -3   6   8  358.06   17.10
   3   6  -8  359.06   16.30
  -2  -6   8  109.49    7.70
  -2  -6   8   85.19    5.10
   2  -6  -8  103.09    6.30
  -2   6   8   89.49    6.10
  -2   6   8   97.79    6.70
   2   6  -8   91.99    5.60
   2   6  -8   92.09    5.80
  -1  -6   8   38.00    3.30
  -1  -6   8   33.30    4.90
   1  -6  -8   32.50    3.70
  -1   6   8   41.10    4.30
   1   6  -8   38.70    3.50
   1   6  -8   37.80    3.50
  -1   6   8   38.90    4.40
   0  -6  -8  232.98   12.20
   0  -6   8  250.27   11.80
   0  -6   8  251.87   13.40
   0   6  -8  255.47   11.80
   0   6  -8  270.47   12.00
   0   6   8  255.67   12.40
  -1  -6  -8   12.70    2.70
   1  -6   8   18.60    2.80
   1  -6   8   17.40    3.60
  -1   6  -8   11.30    2.30
  -1   6  -8   14.10    2.70
   1   6   8   14.70    2.80
  -2  -6  -8   30.20    3.90
  -2  -6  -8   34.40    3.40
   2  -6   8   32.40    3.80
   2  -6   8   35.30    4.60
  -2   6  -8   28.10    3.60
  -2   6  -8   26.60    3.30
   2   6   8   38.40    4.30
   3  -6   8  196.58   11.20
  -3  -6  -8  213.78   10.40
   3  -6   8  200.48   10.90
  -3  -6  -8  216.78   11.30
  -3   6  -8  192.78   10.60
   3   6   8  215.98   11.10
   4  -6   8   10.40    3.20
  -4  -6  -8   16.50    3.80
  -4  -6  -8   11.70    3.00
  -4   6  -8   16.20    3.40
   4   6   8   17.40    3.80
  -5  -6  -8  109.19    8.70
   5  -6   8  106.59    8.20
  -5  -6  -8  101.89    7.80
  -5   6  -8  112.59    8.10
   5   6   8  127.79    8.60
  -6  -6  -8   15.60    4.70
  -6  -6  -8   23.70    4.90
   6  -6   8   20.10    4.50
   6   6   8   25.80    5.20
  -6   6  -8   17.60    4.40
  -7  -7   8   33.20    7.00
   7  -7  -8   51.39    5.50
   7   7  -8   46.60    5.70
  -7   7   8   56.39    8.70
  -7   7   8   45.70    6.10
  -6  -7   8   12.70    4.80
   6  -7  -8   18.00    3.70
  -6   7   8   10.40    4.80
  -6   7   8    5.60    3.40
   6   7  -8   12.60    3.60
   6   7  -8   17.30    3.50
  -5  -7   8  104.19    9.10
   5  -7  -8  112.39    7.30
   5   7  -8  114.99    6.80
  -5   7   8  106.89    7.60
   5   7  -8   94.59    7.00
  -5   7   8   88.09    8.50
  -4  -7   8   33.60    5.40
   4  -7  -8   34.80    4.00
  -4   7   8   35.00    5.30
   4   7  -8   37.50    3.90
   4   7  -8   27.50    3.70
  -4   7   8   38.40    4.40
  -3  -7   8    5.50    3.10
   3  -7  -8    5.00    2.30
   3   7  -8    4.10    2.10
  -3   7   8    5.70    3.00
   3   7  -8    5.00    2.20
  -3   7   8    2.30    2.10
  -2  -7   8  128.79    6.40
   2  -7  -8  122.19    7.40
  -2  -7   8  148.69    9.40
  -2   7   8  124.79    7.50
   2   7  -8  117.69    7.00
  -2   7   8  126.79    8.10
   2   7  -8  118.39    7.00
  -1  -7   8  140.49    7.10
   1  -7  -8  143.69    7.90
  -1  -7   8  146.69    9.60
   1   7  -8  132.09    7.30
  -1   7   8  131.39    7.90
   1   7  -8  142.29    7.60
   0  -7  -8   21.10    3.40
   0  -7   8   37.00    3.40
   0  -7  -8   45.30    4.40
   0  -7   8   43.20    5.50
   0   7   8   38.00    4.00
   0   7  -8   33.80    3.20
   0   7  -8   33.60    3.60
   1  -7   8  164.58   10.00
   1  -7   8  148.69    8.40
  -1  -7  -8  165.38    8.90
   1   7   8  158.48    8.80
  -1   7  -8  171.38    8.70
   1   7   8  160.08    7.60
  -1   7  -8  157.28    8.20
   2  -7   8  203.88   12.60
   2  -7   8  267.47   12.10
  -2  -7  -8  243.18   12.20
   2   7   8  250.87   12.20
  -2   7  -8  230.48   11.70
  -2   7  -8  238.08   11.20
   2   7   8  234.88   11.00
  -3  -7  -8   26.20    4.10
   3  -7   8   15.00    3.70
   3  -7   8   20.40    3.50
  -3   7  -8   11.00    2.90
   3   7   8   29.30    3.90
  -4  -7  -8  105.99    8.40
   4  -7   8   88.79    7.10
  -4   7  -8   88.39    6.90
   4   7   8   93.39    7.60
  -5  -7  -8    2.30    3.70
   5  -7   8    5.30    3.30
   5   7   8    0.70    3.20
  -5   7  -8   -1.80    2.90
   6  -7   8   39.00    5.90
  -6  -7  -8   53.39    7.00
  -6   7  -8   33.90    5.50
   6   7   8   33.30    4.80
   6   7   8   50.29    6.30
  -7  -8   8   -1.00    4.80
   7   8  -8   -1.40    3.50
   7   8  -8   -3.20    3.30
  -7   8   8   -0.50    3.80
   6  -8  -8   82.59    6.50
  -6  -8   8   60.79    8.50
   6   8  -8   79.09    6.90
  -6   8   8   81.59    9.50
  -6   8   8   80.89    7.50
   6   8  -8   94.29    6.70
  -5  -8   8   64.29    7.90
   5  -8  -8   62.59    5.60
  -5   8   8   77.89    8.70
   5   8  -8   69.99    6.00
  -5   8   8   70.59    6.80
   5   8  -8   61.99    5.40
  -4  -8   8   19.00    4.70
   4  -8  -8   19.50    3.30
  -4   8   8   18.90    4.40
   4   8  -8   15.10    3.10
  -4   8   8   14.00    3.20
   4   8  -8   21.10    3.40
  -3  -8   8  243.58   13.60
   3  -8  -8  218.98   11.20
  -3   8   8  216.38   12.50
   3   8  -8  218.18   11.00
  -3   8   8  199.58   11.30
   3   8  -8  223.48   11.00
  -2  -8   8   32.30    5.30
   2  -8  -8   27.10    3.60
   2   8  -8   26.60    3.10
  -2   8   8   17.90    3.30
   2   8  -8   20.20    3.20
  -1  -8   8  122.89    6.50
   1  -8  -8  116.09    8.10
   1  -8  -8  125.89    7.40
  -1  -8   8  125.29    9.00
   1   8  -8  132.49    7.40
   1   8  -8  133.79    7.00
  -1   8   8  125.49    7.50
   0  -8   8  213.18   10.20
   0  -8   8  201.18   12.20
   0  -8  -8  207.78   10.90
   0  -8  -8  200.48   11.00
   0   8  -8  214.08   10.20
   0   8  -8  229.08   10.70
   0   8   8  212.38   10.90
  -1  -8  -8   -0.10    1.60
  -1  -8  -8    1.20    2.00
   1  -8   8   -1.20    1.60
   1  -8   8   -0.20    2.80
  -1   8  -8    0.30    2.00
   1   8   8    0.70    1.00
  -1   8  -8   -0.30    1.70
   1   8   8   -0.10    1.80
  -2  -8  -8   47.90    4.90
   2  -8   8   48.90    4.70
   2  -8   8   36.30    5.40
   2   8   8   56.79    5.10
   2   8   8   49.20    3.70
  -2   8  -8   38.50    4.30
   3  -8   8  159.98   10.10
  -3  -8  -8  141.49    9.20
   3  -8   8  159.98    9.10
   3   8   8  146.59    8.00
   3   8   8  151.98    9.10
  -3   8  -8  142.69    8.90
  -4  -8  -8    2.10    3.20
   4  -8   8   -0.20    2.60
   4   8   8    4.00    2.90
  -4   8  -8    1.80    2.70
   4   8   8    3.00    2.20
  -5  -8  -8   73.49    7.40
   5  -8   8   75.89    7.40
   5   8   8   94.99    7.40
   5   8   8   77.39    6.40
  -5   8  -8   54.99    6.20
   6  -8   8   10.70    4.50
  -6  -8  -8   19.80    5.30
   6   8   8   13.70    3.80
  -6   8  -8   23.30    5.50
   6   8   8   25.10    4.90
   7  -9  -8   37.90    7.80
  -7  -9   8   39.50    7.50
   7   9  -8   33.90    5.40
   7   9  -8   53.29    5.90
  -7   9   8   45.40    6.70
   6  -9  -8    7.80    3.20
   6  -9  -8    4.70    4.60
  -6  -9   8    8.10    4.90
   6   9  -8    6.10    3.40
  -6   9   8    8.30    3.90
   6   9  -8    2.20    3.20
   5  -9  -8   26.60    3.80
   5  -9  -8   28.10    6.30
  -5  -9   8   19.60    5.50
   5   9  -8   20.30    3.80
   5   9  -8   30.90    4.10
  -5   9   8   25.30    4.50
   4  -9  -8   83.09    5.90
   4  -9  -8   60.89    8.00
  -4  -9   8   57.49    7.30
   4   9  -8   79.29    6.10
   4   9  -8   55.29    5.20
  -4   9   8   72.99    6.70
  -3  -9   8    1.20    2.90
   3  -9  -8    5.10    3.50
   3  -9  -8    3.80    2.30
   3   9  -8    1.70    2.20
  -3   9   8    3.10    2.40
   3   9  -8    4.50    2.50
   2  -9  -8   75.69    5.40
  -2  -9   8   50.49    6.70
   2  -9  -8   64.09    7.30
   2   9  -8   66.19    4.90
   2   9  -8   68.49    5.40
  -2   9   8   67.39    5.80
   1  -9  -8  120.89    7.40
  -1  -9   8  118.99    6.30
  -1   9   8  113.19    7.30
   1   9  -8  122.19    7.20
   1   9  -8  122.09    6.70
   0  -9  -8   -0.40    1.90
   0  -9  -8   -0.10    2.10
   0  -9   8    2.80    2.90
   0  -9   8    0.80    1.50
   0   9  -8   -0.30    2.10
   0   9  -8    1.80    1.80
   0   9   8   -0.60    1.70
  -1  -9  -8  240.18   15.20
   1  -9   8  305.47   14.10
   1  -9   8  322.47   16.40
  -1  -9  -8  309.77   14.60
  -1   9  -8  319.67   14.10
   1   9   8  311.37   14.70
  -1   9  -8  316.07   14.60
   1   9   8  295.27   13.30
   2  -9   8    3.50    3.30
   2  -9   8   -2.00    1.80
  -2  -9  -8    1.20    2.50
   2   9   8   -0.60    1.30
   2   9   8    2.10    2.30
  -2   9  -8    3.70    2.60
   3  -9   8   85.69    7.70
  -3  -9  -8   97.49    7.60
   3  -9   8   72.19    6.50
   3   9   8   88.49    6.60
  -3   9  -8   87.09    6.70
   3   9   8   90.29    5.70
   4  -9   8  167.28   10.10
  -4  -9  -8  148.79   10.10
  -4   9  -8  147.39    9.80
   4   9   8  156.48    9.00
   4   9   8  173.88   10.00
   5  -9   8   17.20    4.30
  -5  -9  -8   18.80    5.00
  -5   9  -8   13.20    4.20
   5   9   8    9.00    3.30
   5   9   8    6.40    3.60
   7 -10  -8    4.30    5.20
  -7 -10   8   -1.50    5.00
  -7  10   8    4.90    4.40
   7  10  -8   -1.40    3.70
   6 -10  -8   32.00    7.10
  -6 -10   8   39.20    7.10
  -6  10   8   47.80    6.10
   6  10  -8   50.59    5.60
   5 -10  -8   24.60    6.40
   5 -10  -8   29.30    3.90
  -5 -10   8   38.70    7.10
   5  10  -8   35.60    4.80
  -5  10   8   35.50    5.40
   5  10  -8   24.00    4.30
   4 -10  -8   29.90    5.70
   4 -10  -8   37.20    4.20
  -4 -10   8   32.00    5.80
   4  10  -8   35.90    4.30
   4  10  -8   42.70    4.70
  -4  10   8   30.40    4.50
  -3 -10   8  312.77   19.30
   3 -10  -8  349.47   19.50
   3 -10  -8  406.16   17.40
   3  10  -8  391.26   17.50
   3  10  -8  393.26   17.30
  -3  10   8  384.96   17.90
   2 -10  -8  108.09    7.10
  -2 -10   8  112.89    9.20
   2  10  -8  106.29    6.70
  -2  10   8  117.99    7.50
   2  10  -8  126.99    7.40
   1 -10  -8   29.80    3.70
   1 -10  -8   24.50    4.40
  -1 -10   8   26.40    2.80
  -1 -10   8   25.70    5.40
   1  10  -8   26.60    3.00
  -1  10   8   23.50    3.50
   1  10  -8   28.10    3.80
   0 -10   8   56.59    6.90
   0 -10   8   45.50    4.20
   0 -10  -8   64.89    5.40
   0 -10  -8   64.29    5.50
   0  10  -8   55.69    4.30
   0  10   8   65.99    5.80
   0  10  -8   57.39    5.20
   1 -10   8    0.80    1.80
   1 -10   8    2.90    3.30
  -1 -10  -8    2.00    2.40
   1  10   8    2.30    2.20
  -1  10  -8    0.70    2.50
   1  10   8    1.40    1.20
  -2 -10  -8  138.49    8.80
   2 -10   8  126.79   10.00
   2 -10   8  145.69    8.40
   2  10   8  140.19    8.60
   2  10   8  151.88    7.60
  -2  10  -8  157.18    9.00
  -3 -10  -8   29.10    4.50
   3 -10   8   36.20    4.50
   3 -10   8   34.20    5.70
   3  10   8   30.80    4.50
   3  10   8   28.10    3.50
  -3  10  -8   35.20    4.80
  -4 -10  -8    1.20    3.60
   4 -10   8   -1.60    2.60
  -4  10  -8    1.90    3.40
   4  10   8    1.70    2.40
   4  10   8    2.10    3.00
   5 -10   8   50.59    6.00
  -5 -10  -8   58.79    7.50
   5  10   8   46.40    5.20
  -5  10  -8   39.10    5.90
   5  10   8   61.89    6.40
  -6 -11   8    1.60    4.70
   6 -11  -8    3.90    4.70
  -6  11   8   -1.00    3.70
   6  11  -8    2.50    3.60
   5 -11  -8   18.40    5.60
   5 -11  -8   22.90    5.70
  -5 -11   8   25.10    6.00
   5  11  -8   31.50    4.70
  -5  11   8   30.30    5.10
   5  11  -8   36.00    4.80
   4 -11  -8  142.99    8.50
   4 -11  -8  138.19   11.20
  -4 -11   8  145.59   11.40
   4  11  -8  158.68    9.30
  -4  11   8  141.39    9.50
   4  11  -8  127.99    8.50
   3 -11  -8    4.70    2.50
   3 -11  -8    1.70    3.30
  -3 -11   8    1.20    3.40
  -3  11   8    6.50    3.10
   3  11  -8    4.70    2.50
   3  11  -8    5.00    2.90
   2 -11  -8    4.30    3.20
  -2 -11   8    6.00    3.70
   2 -11  -8    3.40    2.40
   2  11  -8    1.80    2.60
   2  11  -8    1.10    2.10
  -2  11   8    4.80    2.60
   1 -11  -8    6.70    3.10
  -1 -11   8    8.50    4.00
   1 -11  -8    8.20    2.70
   1  11  -8    8.00    2.20
   1  11  -8    8.20    2.90
  -1  11   8   11.90    2.90
   0 -11  -8   16.30    3.60
   0 -11   8   18.20    4.70
   0 -11  -8   18.80    3.30
   0 -11   8   19.10    2.60
   0  11  -8   18.60    3.40
   0  11   8   22.80    3.70
   1 -11   8  127.39    7.30
  -1 -11  -8  116.39    7.80
   1 -11   8  125.59    9.90
   1  11   8  120.99    6.50
   1  11   8  133.19    8.00
  -1  11  -8  115.19    8.00
  -2 -11  -8   91.69    7.00
   2 -11   8   84.49    8.30
   2 -11   8   72.39    5.90
   2  11   8   84.69    6.40
  -2  11  -8   82.69    7.00
   2  11   8   83.89    5.30
   3 -11   8   62.29    7.70
  -3 -11  -8   73.69    6.80
   3 -11   8   76.29    6.50
   3  11   8   81.49    6.70
  -3  11  -8   61.49    6.50
   3  11   8   66.59    5.20
   4 -11   8   64.39    6.60
  -4 -11  -8   86.89    8.20
   4  11   8   78.99    7.10
   4  11   8   68.29    5.90
  -4  11  -8   58.39    6.50
  -5 -11  -8   -0.60    4.80
   5 -11   8    6.60    3.80
  -5  11  -8    4.80    4.40
   5  11   8   10.20    3.50
   5  11   8   11.40    3.80
   6 -12  -8   26.40    7.00
  -6 -12   8   25.30    6.80
  -6  12   8   23.00    5.60
   6  12  -8   28.90    5.00
  -5 -12   8   33.80    6.70
   5 -12  -8   45.70    8.10
   5  12  -8   41.00    5.40
  -5  12   8   42.50    6.10
[truncated: 147,103 more chars]
