# Supplementary material for: Crystal structure, Hirshfeld surface and inter­molecular inter­action energy analysis of the halogen-bonded 1:1 cocrystal 1-bromo-3,5-di­nitro­benzene–N,N-di­methyl­pyridin-4-amine
Source: Acta Crystallogr E Crystallogr Commun. 2025 Aug 5;81(Pt 9):783–7. doi: 10.1107/S2056989025006735 (PMC12412696; doi:10.1107/S2056989025006735)
Supplement: Supplementary file 3 [file e-81-00783-Isup4.hkl]

data_I                                                                          
_shelx_title ' eb671_a.res in P2(1)/c'                                          
_shelx_refln_list_code          4                                               
_shelx_F_calc_maximum      438.78                                               
_exptl_crystal_F_000       744.00                                               
_reflns_d_resolution_high  0.7804                                               
                                                                                
loop_                                                                           
 _space_group_symop_operation_xyz                                               
 'x, y, z'                                                                      
 '-x, y+1/2, -z+1/2'                                                            
 '-x, -y, -z'                                                                   
 'x, -y-1/2, z-1/2'                                                             
                                                                                
_cell_length_a     7.0308                                                       
_cell_length_b    16.6382                                                       
_cell_length_c    12.4113                                                       
_cell_angle_alpha  90.000                                                       
_cell_angle_beta   99.665                                                       
_cell_angle_gamma  90.000                                                       
                                                                                
_shelx_F_squared_multiplier     1.000                                           
                                                                                
loop_                                                                           
 _refln_index_h                                                                 
 _refln_index_k                                                                 
 _refln_index_l                                                                 
 _refln_F_squared_calc                                                          
 _refln_F_squared_meas                                                          
 _refln_F_squared_sigma                                                         
 _refln_observed_status                                                         
   1   0   0       4974.32       5134.45       122.01 o                         
   2   0   0        184.21        211.26        16.94 o                         
   3   0   0       2409.84       2300.44        56.80 o                         
   4   0   0          3.09        -11.19        11.82 o                         
   5   0   0       3108.25       3093.21        80.18 o                         
   6   0   0        351.71        332.49        30.04 o                         
   7   0   0         18.91          3.50        29.20 o                         
   8   0   0        853.23        963.99        64.88 o                         
   1   1   0       3302.65       3313.34        52.90 o                         
   2   1   0       1555.13       1449.09        25.32 o                         
   3   1   0        398.61        415.65        14.39 o                         
   4   1   0       9302.36      10019.35       151.27 o                         
   5   1   0       2267.25       2213.81        44.95 o                         
   6   1   0       3304.75       3682.85        68.67 o                         
   7   1   0       2328.40       2769.83        68.47 o                         
   8   1   0        102.86        128.45        29.26 o                         
   0   2   0       6321.55       6909.05       141.75 o                         
   1   2   0       2497.34       2625.23        46.70 o                         
   2   2   0      22634.56      24007.03       396.12 o                         
   3   2   0      10969.19      11636.24       171.38 o                         
   4   2   0         18.64         14.60         8.65 o                         
   5   2   0       1772.32       1782.22        41.22 o                         
   6   2   0       1464.12       1492.85        41.96 o                         
   7   2   0        348.92        312.75        26.93 o                         
   8   2   0       1391.36       1684.14       205.03 o                         
   1   3   0        710.97        725.56        15.71 o                         
   2   3   0      13394.24      13905.91       201.67 o                         
   3   3   0         72.11         54.87         7.88 o                         
   4   3   0      11137.83      12145.75       181.69 o                         
   5   3   0       1882.24       1907.39        41.16 o                         
   6   3   0        163.84        136.11        19.32 o                         
   7   3   0       2381.24       2513.05        61.62 o                         
   8   3   0          2.06         -8.64        33.09 o                         
   0   4   0      26344.16      27676.98       558.54 o                         
   1   4   0       7874.92       8207.00       140.12 o                         
   2   4   0       7231.17       7399.85       118.75 o                         
   3   4   0       4813.25       4708.70        74.68 o                         
   4   4   0       1630.21       1633.72        34.30 o                         
   5   4   0       2865.59       2891.53        54.94 o                         
   6   4   0       3075.19       3483.97        66.81 o                         
   7   4   0         60.09         47.78        31.04 o                         
   8   4   0       1395.26       1533.14        75.47 o                         
   1   5   0       7452.39       8038.78       128.17 o                         
   2   5   0       3421.21       3542.65        75.17 o                         
   3   5   0       2523.43       2530.29        48.42 o                         
   4   5   0       4816.38       4842.76        79.56 o                         
   5   5   0       1848.80       1963.88        42.46 o                         
   6   5   0        745.90        753.36        29.43 o                         
   7   5   0       2204.60       2612.55        88.81 o                         
   8   5   0         38.78         15.27        35.01 o                         
   0   6   0      10064.20      10183.96       212.64 o                         
   1   6   0       7769.22       8475.97       135.94 o                         
   2   6   0       3858.43       3775.71        66.68 o                         
   3   6   0       5290.80       5072.09        87.62 o                         
   4   6   0        425.67        400.91        27.34 o                         
   5   6   0       3967.44       4323.17        82.06 o                         
   6   6   0       1172.13       1270.03        68.76 o                         
   7   6   0         99.77        120.94        30.33 o                         
   8   6   0       1147.38       1181.01        65.01 o                         
   1   7   0       6431.06       6514.83       115.16 o                         
   2   7   0       6394.68       6802.61       113.22 o                         
   3   7   0       1094.83       1047.66        27.90 o                         
   4   7   0       4740.92       4956.42        89.29 o                         
   5   7   0       2471.87       2507.38        56.92 o                         
   6   7   0        254.93        258.14        29.19 o                         
   7   7   0        781.08        784.92        91.97 o                         
   8   7   0        135.34        134.58        47.79 o                         
   0   8   0       3257.51       3153.94        86.71 o                         
   1   8   0        267.89        220.67        12.77 o                         
   2   8   0       2517.96       2390.05        47.55 o                         
   3   8   0       5961.24       6240.45       107.83 o                         
   4   8   0         93.07         79.02        12.97 o                         
   5   8   0       3897.88       4131.39        89.43 o                         
   6   8   0        750.60        726.68        47.76 o                         
   7   8   0        171.52        150.11        33.37 o                         
   8   8   0       1320.98       1171.69        94.16 o                         
   1   9   0       9622.01      10163.09       165.84 o                         
   2   9   0       1461.36       1402.33        39.78 o                         
   3   9   0       1954.18       1908.80        44.89 o                         
   4   9   0       2715.48       2820.55        66.74 o                         
   5   9   0       1606.15       1637.22        54.47 o                         
   6   9   0         37.56         26.87        26.35 o                         
   7   9   0       1065.18       1063.61        69.28 o                         
   8   9   0         21.49         -5.08        41.10 o                         
   0  10   0       3410.57       3167.59       139.89 o                         
   1  10   0       1596.11       1404.84        33.68 o                         
   2  10   0       1678.36       1613.64        37.91 o                         
   3  10   0       4353.59       4456.77        82.75 o                         
   4  10   0         10.52         30.39        16.91 o                         
   5  10   0       2505.59       2655.11        69.06 o                         
   6  10   0       1612.10       1713.41       161.73 o                         
   7  10   0        198.25        175.47        37.56 o                         
   1  11   0       3905.80       4029.63        75.06 o                         
   2  11   0       1833.38       1823.04        57.31 o                         
   3  11   0        184.19        153.31        18.90 o                         
   4  11   0       3560.54       3881.20       117.85 o                         
   5  11   0        897.22        830.25        41.06 o                         
   6  11   0         20.48        -23.86        27.49 o                         
   7  11   0       1226.99       1162.26        92.30 o                         
   0  12   0       1150.61       1101.91        38.95 o                         
   1  12   0        348.60        339.50        21.74 o                         
   2  12   0       1522.10       1449.34        37.77 o                         
   3  12   0       3185.35       3126.06        73.61 o                         
   4  12   0        161.86        146.89        22.50 o                         
   5  12   0       3420.20       3725.92        90.05 o                         
   6  12   0       1430.97       1460.75        95.45 o                         
   7  12   0        103.19         92.37        39.13 o                         
   1  13   0       4483.04       4427.71        83.67 o                         
   2  13   0        688.01        640.23        38.18 o                         
   3  13   0          4.20          9.78        16.61 o                         
   4  13   0       1884.28       1860.13        58.29 o                         
   5  13   0       1144.63       1028.26        51.96 o                         
   6  13   0         54.26         45.44        32.00 o                         
   7  13   0        288.88        298.94        44.68 o                         
   0  14   0      13603.42      14407.43       309.98 o                         
   1  14   0          7.10          9.85        11.33 o                         
   2  14   0        472.95        452.98        28.11 o                         
   3  14   0       2785.92       2625.34       110.83 o                         
   4  14   0        183.74        164.51        26.32 o                         
   5  14   0        707.54        685.37        64.66 o                         
   6  14   0         14.84        -12.60        32.46 o                         
   1  15   0        857.62        879.53        33.48 o                         
   2  15   0        743.46        622.76        32.92 o                         
   3  15   0          4.83        -17.69        18.69 o                         
   4  15   0        613.36        571.99        38.76 o                         
   5  15   0        190.56        213.21        36.86 o                         
   6  15   0        948.03        860.25        56.51 o                         
   0  16   0       1949.80       1789.07        75.92 o                         
   1  16   0       2301.99       2064.35        57.73 o                         
   2  16   0        793.77        711.24        36.69 o                         
   3  16   0       1343.76       1351.75        57.32 o                         
   4  16   0          1.09         -1.95        24.13 o                         
   5  16   0        394.65        393.16        64.01 o                         
   1  17   0        384.55        336.43        33.06 o                         
   2  17   0        954.71        984.17        45.17 o                         
   3  17   0         78.88         72.74        24.34 o                         
   4  17   0       1266.38       1253.41        60.46 o                         
   5  17   0        205.45        190.06        38.10 o                         
   0  18   0       1221.21       1396.52       147.19 o                         
   1  18   0        144.53        118.67        27.82 o                         
   2  18   0       1199.34       1214.37        67.50 o                         
   3  18   0        541.97        497.16        54.32 o                         
   4  18   0        106.41        108.81        31.27 o                         
   1  19   0        458.97        609.46        45.21 o                         
   2  19   0        619.27        632.36        48.71 o                         
   3  19   0         18.12          5.27        25.43 o                         
   4  19   0        124.19        122.21        35.84 o                         
   0  20   0        531.03        781.77        87.87 o                         
   1  20   0        762.28        890.30        67.51 o                         
   2  20   0        525.55        553.06        48.09 o                         
   3  20   0        371.00        424.70        47.01 o                         
   1  21   0         93.06         82.85        41.79 o                         
  -8   1   1          1.37        -25.02        31.25 o                         
  -7   1   1         15.66         13.90        18.51 o                         
  -6   1   1         18.15         39.68        15.43 o                         
  -5   1   1         67.31         62.86        13.06 o                         
  -4   1   1         93.93         82.98        10.11 o                         
  -3   1   1        424.76        391.79        13.81 o                         
  -2   1   1      12211.68      12794.34       185.31 o                         
  -1   1   1         10.04         -2.85         2.85 o                         
   0   1   1        741.11        737.87        12.96 o                         
   1   1   1        736.44        724.32        17.19 o                         
   2   1   1         25.42         19.01         5.41 o                         
   3   1   1         90.25         74.85         9.49 o                         
   4   1   1        197.06        185.67        13.47 o                         
   5   1   1          0.23         -3.16        11.55 o                         
   6   1   1         16.31          6.97        15.23 o                         
   7   1   1          6.67         -5.77        21.40 o                         
   8   1   1         36.85         31.09        27.54 o                         
  -8   2   1         77.88        127.27        31.40 o                         
  -7   2   1         31.60         36.61        22.05 o                         
  -6   2   1        180.57        158.95        19.07 o                         
  -5   2   1        132.42        127.07        13.66 o                         
  -4   2   1        118.64        109.43        10.63 o                         
  -3   2   1       1107.66       1095.75        27.50 o                         
  -2   2   1      12127.52      13060.55       203.05 o                         
  -1   2   1        198.74        181.93         8.21 o                         
   0   2   1       6095.98       6462.49        93.96 o                         
   1   2   1        192.59        206.67         8.66 o                         
   2   2   1         66.15         56.63         6.46 o                         
   3   2   1        244.41        194.31        11.40 o                         
   4   2   1         97.44         96.22        11.06 o                         
   5   2   1        129.24         99.01        13.59 o                         
   6   2   1         11.31          1.56        16.16 o                         
   7   2   1         37.61         42.91        22.59 o                         
   8   2   1          5.64        -10.12        33.16 o                         
  -8   3   1        123.80         91.29        35.10 o                         
  -7   3   1         89.27         82.55        23.17 o                         
  -6   3   1         32.62         20.76        15.78 o                         
  -5   3   1         40.04         33.11        11.71 o                         
  -4   3   1        613.51        614.69        19.71 o                         
  -3   3   1         31.00         40.67         7.03 o                         
  -2   3   1       3538.10       3812.25        64.10 o                         
  -1   3   1          2.13         -3.88         3.88 o                         
   0   3   1         19.39          9.90         3.39 o                         
   1   3   1       3261.25       3582.94        59.16 o                         
   2   3   1         62.68         60.54         7.51 o                         
   3   3   1        458.86        393.02        20.66 o                         
   4   3   1        823.22        862.08        23.74 o                         
   5   3   1        495.76        492.03        27.72 o                         
   6   3   1        316.03        295.58        22.61 o                         
   7   3   1          5.19         -5.17        20.72 o                         
   8   3   1        107.98         72.72        39.52 o                         
  -8   4   1         32.58         50.49        41.43 o                         
  -7   4   1          7.38         14.21        22.60 o                         
  -6   4   1         19.86          8.48        15.23 o                         
  -5   4   1        173.94        164.29        14.76 o                         
  -4   4   1        348.81        348.39        16.43 o                         
  -3   4   1        170.27        145.33        10.44 o                         
  -2   4   1       1948.46       1968.40        44.57 o                         
  -1   4   1       2823.05       2946.12        50.35 o                         
   0   4   1       4987.55       5540.51        96.35 o                         
   1   4   1        308.07        361.89        16.66 o                         
   2   4   1         30.97         27.41         6.58 o                         
   3   4   1        464.11        421.70        20.87 o                         
   4   4   1        401.04        408.77        29.47 o                         
   5   4   1          3.40          5.08        12.59 o                         
   6   4   1          1.18         -3.17        18.66 o                         
   7   4   1       1028.17        956.94        52.47 o                         
   8   4   1         12.07         24.40        35.09 o                         
  -8   5   1         38.87         54.05        35.82 o                         
  -7   5   1        425.34        387.31        40.58 o                         
  -6   5   1          1.39         16.18        16.97 o                         
  -5   5   1          9.39          3.75        12.84 o                         
  -4   5   1        152.78        133.17        12.94 o                         
  -3   5   1        691.89        666.22        20.88 o                         
  -2   5   1        257.05        243.64        16.07 o                         
  -1   5   1          3.75          0.72         4.74 o                         
   0   5   1        408.28        450.37        12.69 o                         
   1   5   1       1294.25       1443.13        36.27 o                         
   2   5   1       1993.04       2171.02        41.59 o                         
   3   5   1         16.32          1.46         8.16 o                         
   4   5   1        123.40         96.77        13.03 o                         
   5   5   1       1114.68       1134.32        34.63 o                         
   6   5   1         26.99         -2.75        19.31 o                         
   7   5   1          3.89        -28.53        28.53 o                         
   8   5   1         25.73         32.93        54.97 o                         
  -8   6   1          0.24         11.32        33.95 o                         
  -7   6   1        203.65        222.96        32.15 o                         
  -6   6   1        259.06        217.80        24.45 o                         
  -5   6   1          0.56         -4.77        11.56 o                         
  -4   6   1          8.67         -9.17         9.81 o                         
  -3   6   1       2655.88       2799.58        58.91 o                         
  -2   6   1          4.86          2.25         7.72 o                         
  -1   6   1        138.08        139.34         7.93 o                         
   0   6   1        610.25        569.48        15.08 o                         
   1   6   1       7160.84       7755.51       134.57 o                         
   2   6   1        460.05        499.85        17.68 o                         
   3   6   1         32.52         33.31         9.35 o                         
   4   6   1        757.16        765.22        26.63 o                         
   5   6   1       1126.63       1120.57        39.08 o                         
   6   6   1         11.00         23.20        21.98 o                         
   7   6   1         46.82         74.34        33.42 o                         
   8   6   1        185.76        144.39        39.63 o                         
  -8   7   1         66.69         40.32        35.36 o                         
  -7   7   1          8.93         13.92        27.78 o                         
  -6   7   1        147.66        146.54        24.05 o                         
  -5   7   1        868.33        867.62        36.19 o                         
  -4   7   1          2.60         13.95        13.22 o                         
  -3   7   1       1037.20        992.17        32.35 o                         
  -2   7   1         46.31         27.75         9.54 o                         
  -1   7   1        144.75        136.33         8.70 o                         
   0   7   1         31.79         24.27         5.61 o                         
   1   7   1       1082.93       1144.69        26.94 o                         
   2   7   1          3.59          6.98         7.30 o                         
   3   7   1       1761.11       1789.93        66.69 o                         
   4   7   1        106.41         68.83        12.79 o                         
   5   7   1         71.61         46.83        15.78 o                         
   6   7   1         55.93         44.91        25.36 o                         
   7   7   1        111.38         73.99        30.97 o                         
   8   7   1        211.65        184.13        42.86 o                         
  -8   8   1          1.60        -15.82        34.85 o                         
  -7   8   1        141.54        138.42        32.54 o                         
  -6   8   1         42.16         43.50        22.48 o                         
  -5   8   1         28.11         33.48        17.76 o                         
  -4   8   1        679.25        676.04        30.01 o                         
  -3   8   1        358.43        382.83        21.58 o                         
  -2   8   1       1733.20       1825.00        61.10 o                         
  -1   8   1      12217.73      13422.96       198.42 o                         
   0   8   1       3750.60       4096.28        66.55 o                         
   1   8   1        620.73        663.73        20.74 o                         
   2   8   1       1687.67       1761.78        49.87 o                         
   3   8   1        426.10        444.71        20.10 o                         
   4   8   1         85.82         84.03        13.91 o                         
   5   8   1         82.35         70.18        19.57 o                         
   6   8   1          5.95        -11.62        24.55 o                         
   7   8   1        511.84        511.42        43.77 o                         
   8   8   1          5.63          2.31        38.69 o                         
  -8   9   1        308.02        319.78        44.16 o                         
  -7   9   1        359.23        433.56        40.66 o                         
  -6   9   1         11.12         24.53        23.29 o                         
  -5   9   1       1268.66       1275.70        46.52 o                         
  -4   9   1         99.21         99.42        17.51 o                         
  -3   9   1         11.62         12.42        12.33 o                         
  -2   9   1         67.55         52.34        11.15 o                         
  -1   9   1        413.50        399.29        15.31 o                         
   0   9   1        382.39        376.46        16.66 o                         
   1   9   1         25.38          9.86         7.75 o                         
   2   9   1        269.84        228.62        15.04 o                         
   3   9   1       2317.92       2421.85        51.71 o                         
   4   9   1          9.79         13.32        13.08 o                         
   5   9   1        608.91        547.35        48.35 o                         
   6   9   1        777.84        658.57        60.92 o                         
   7   9   1        148.97        122.07        35.20 o                         
  -7  10   1          6.71          1.13        32.56 o                         
  -6  10   1         49.93         47.28        26.71 o                         
  -5  10   1        159.78        158.85        23.64 o                         
  -4  10   1        368.11        373.26        26.06 o                         
  -3  10   1       2947.71       3185.29        70.99 o                         
  -2  10   1         13.80         -7.68        10.12 o                         
  -1  10   1       4774.04       5027.70        82.18 o                         
   0  10   1        130.81        128.98        10.29 o                         
   1  10   1       3205.08       3447.56        65.24 o                         
   2  10   1        793.46        763.78        33.98 o                         
   3  10   1        206.25        174.40        16.95 o                         
   4  10   1        306.21        282.85        24.39 o                         
   5  10   1          7.97         -8.45        22.26 o                         
   6  10   1        567.30        462.25        39.02 o                         
   7  10   1         17.56         27.32        42.46 o                         
  -7  11   1          2.78          8.16        33.13 o                         
  -6  11   1       1145.02       1256.80        57.69 o                         
  -5  11   1       2081.54       2102.07        62.09 o                         
  -4  11   1         13.66          0.75        16.73 o                         
  -3  11   1        210.03        191.25        19.74 o                         
  -2  11   1       1922.75       1736.98        40.75 o                         
  -1  11   1         12.18         15.50         7.58 o                         
   0  11   1        865.45        829.72        24.81 o                         
   1  11   1         36.38         30.83         9.79 o                         
   2  11   1         57.99         73.74        12.53 o                         
   3  11   1       1948.43       1888.18        45.99 o                         
   4  11   1       1741.92       1845.09        77.69 o                         
   5  11   1         19.64          7.21        23.50 o                         
   6  11   1         44.21         91.25        31.21 o                         
   7  11   1          7.45        -10.10        33.82 o                         
  -7  12   1        298.86        289.93        51.31 o                         
  -6  12   1       1160.03       1166.17        91.87 o                         
  -5  12   1        469.82        455.86        35.73 o                         
  -4  12   1        646.86        667.07        34.99 o                         
  -3  12   1         28.62         31.61        15.84 o                         
  -2  12   1        272.56        242.98        19.08 o                         
  -1  12   1       2275.82       2440.29        66.82 o                         
   0  12   1         12.98         -1.04         7.40 o                         
   1  12   1        613.45        658.93        26.41 o                         
   2  12   1       1092.90       1073.96        33.97 o                         
   3  12   1       1456.54       1471.58        52.48 o                         
   4  12   1       3469.24       3613.08       121.05 o                         
   5  12   1       1028.46       1113.41        54.04 o                         
   6  12   1         34.07          7.04        30.35 o                         
   7  12   1        205.34        212.98        41.14 o                         
  -7  13   1          6.32        -31.34        41.44 o                         
  -6  13   1        597.95        586.42        45.94 o                         
  -5  13   1        754.34        765.19        42.89 o                         
  -4  13   1        269.35        265.08        26.38 o                         
  -3  13   1       2005.00       1955.61        55.43 o                         
  -2  13   1         26.45         34.31        13.83 o                         
  -1  13   1          1.30         -0.40         8.47 o                         
   0  13   1        586.26        581.03        21.92 o                         
   1  13   1       1846.70       1776.20        49.91 o                         
   2  13   1        749.96        698.95        39.44 o                         
   3  13   1        916.69        912.93        40.95 o                         
   4  13   1       1562.33       1681.82        57.18 o                         
   5  13   1          6.24         37.85        28.38 o                         
   6  13   1        543.45        490.22        45.85 o                         
  -6  14   1        425.62        463.10        45.90 o                         
  -5  14   1         74.86         55.70        28.37 o                         
  -4  14   1        715.62        663.46        37.93 o                         
  -3  14   1       1565.03       1595.36        52.00 o                         
  -2  14   1        999.06       1073.96        46.16 o                         
  -1  14   1        511.79        540.08        31.90 o                         
   0  14   1       1245.78       1292.26        35.43 o                         
   1  14   1       1877.60       1913.57        69.50 o                         
   2  14   1       1118.99       1121.31        50.74 o                         
   3  14   1        128.92        119.54        22.07 o                         
   4  14   1        530.55        447.89        33.95 o                         
   5  14   1        141.03        184.21        34.53 o                         
   6  14   1        250.32        242.22        45.63 o                         
  -6  15   1        553.70        527.46        66.26 o                         
  -5  15   1        816.60        816.82        53.86 o                         
  -4  15   1        279.90        262.44        30.02 o                         
  -3  15   1        430.31        459.24        46.21 o                         
  -2  15   1       1796.95       1838.12        54.34 o                         
  -1  15   1        209.88        155.98        18.89 o                         
   0  15   1       1122.98       1078.66        43.19 o                         
   1  15   1        443.91        493.72        28.31 o                         
   2  15   1        298.41        306.50        26.02 o                         
   3  15   1       1056.16       1106.65        57.77 o                         
   4  15   1        430.04        362.71        33.81 o                         
   5  15   1          7.78         47.37        32.43 o                         
   6  15   1        479.74        464.42        47.06 o                         
  -5  16   1         49.79         -0.58        34.52 o                         
  -4  16   1        601.47        640.95        42.04 o                         
  -3  16   1        715.41        706.26        39.11 o                         
  -2  16   1        703.98        733.31        47.26 o                         
  -1  16   1        564.01        650.98        58.63 o                         
   0  16   1        417.25        397.65        28.99 o                         
   1  16   1        768.15        884.47        41.97 o                         
   2  16   1        882.83        992.49        50.61 o                         
   3  16   1          7.38         11.54        20.86 o                         
   4  16   1       1427.14       1448.93        64.55 o                         
   5  16   1        301.71        318.50        41.64 o                         
  -5  17   1        725.20        794.91        84.49 o                         
  -4  17   1         30.90         17.06        26.65 o                         
  -3  17   1        607.13        553.39        37.61 o                         
  -2  17   1        946.36        985.46        72.24 o                         
  -1  17   1         52.44         37.72        22.65 o                         
   0  17   1       1257.44       1599.23        65.26 o                         
   1  17   1        546.78        532.05        45.20 o                         
   2  17   1         92.36         90.69        21.47 o                         
   3  17   1       1168.65       1278.41        57.07 o                         
   4  17   1        208.34        192.63        35.14 o                         
   5  17   1         75.42         69.57        35.24 o                         
  -4  18   1        629.89        545.12        42.76 o                         
  -3  18   1         83.34        100.03        27.22 o                         
  -2  18   1        720.20        789.91        65.20 o                         
  -1  18   1       1770.84       1864.38        69.56 o                         
   0  18   1        590.36        672.36        45.68 o                         
   1  18   1        237.28        299.51        34.74 o                         
   2  18   1        938.61        949.66        48.06 o                         
   3  18   1         30.73         12.24        25.60 o                         
   4  18   1        855.28        705.17        49.32 o                         
  -4  19   1        253.91        177.29        39.17 o                         
  -3  19   1        161.29        173.50        37.06 o                         
  -2  19   1        902.00       1117.64        60.49 o                         
  -1  19   1         93.10         71.98        29.12 o                         
   0  19   1       1471.63       1709.22        85.27 o                         
   1  19   1        330.05        361.97        46.69 o                         
   2  19   1        682.93        651.59        49.13 o                         
   3  19   1        575.73        598.90        42.80 o                         
  -3  20   1        240.37        245.32        42.06 o                         
  -2  20   1        340.01        362.43        42.69 o                         
  -1  20   1       1412.38       1699.33        76.87 o                         
   0  20   1        194.75        192.45        41.98 o                         
   1  20   1        239.11        234.85        45.09 o                         
   2  20   1        401.59        424.86        44.42 o                         
  -1  21   1         20.64         -8.05        37.73 o                         
   0  21   1        848.89       1011.46       113.15 o                         
   1  21   1        510.88        725.19        65.15 o                         
  -8   0   2        335.62        501.34        77.29 o                         
  -7   0   2        814.04        827.66        46.98 o                         
  -6   0   2        175.29        166.22        39.52 o                         
  -5   0   2       2815.70       2834.00        75.48 o                         
  -4   0   2        719.29        607.39        28.37 o                         
  -3   0   2       2213.01       2128.36        53.07 o                         
  -2   0   2     192523.61     203248.67      4692.80 o                         
  -1   0   2       2757.49       2850.34        90.11 o                         
   0   0   2       1244.60       1166.38        31.59 o                         
   1   0   2       7851.91       8066.25       192.15 o                         
   2   0   2        436.24        355.66        20.14 o                         
   3   0   2       7201.67       7241.56       179.47 o                         
   4   0   2         38.55         27.52        16.03 o                         
   5   0   2        585.47        484.36        34.81 o                         
   6   0   2       2698.74       3004.28        98.22 o                         
   7   0   2        407.74        419.16        43.95 o                         
   8   0   2        545.63        563.51        54.65 o                         
  -8   1   2       1076.05       1119.03        48.82 o                         
  -7   1   2        979.86        994.79        36.39 o                         
  -6   1   2       4825.26       5366.38       107.76 o                         
  -5   1   2          8.09         20.60        11.34 o                         
  -4   1   2       3935.87       3980.56        66.11 o                         
  -3   1   2       1332.13       1137.17        25.65 o                         
  -2   1   2       3348.47       3364.99        53.17 o                         
  -1   1   2       5119.02       5171.21        82.32 o                         
   0   1   2        296.23        284.03         7.55 o                         
   1   1   2        477.69        472.51        12.31 o                         
   2   1   2      12161.08      12896.31       200.75 o                         
   3   1   2       3330.36       3258.48        58.11 o                         
   4   1   2       5781.93       6324.79       106.69 o                         
   5   1   2       4088.10       4253.84        79.09 o                         
   6   1   2        131.75        136.36        21.09 o                         
   7   1   2       2425.57       2655.68        68.99 o                         
   8   1   2       2706.84       3004.38        88.68 o                         
  -8   2   2        658.72        730.06        44.09 o                         
  -7   2   2        544.09        556.78        31.76 o                         
  -6   2   2        140.45        127.04        17.12 o                         
  -5   2   2       3293.52       3559.30        68.55 o                         
  -4   2   2       4021.84       4161.72        69.13 o                         
  -3   2   2        693.36        638.44        17.08 o                         
  -2   2   2      15312.03      15900.21       229.68 o                         
  -1   2   2       9038.23       9385.22       158.67 o                         
   0   2   2      29858.09      31875.37       484.68 o                         
   1   2   2      21285.12      22402.54       342.58 o                         
   2   2   2       1135.47       1099.18        23.80 o                         
   3   2   2       6259.73       6241.28       103.12 o                         
   4   2   2       3933.89       4116.41        73.97 o                         
   5   2   2       1210.02       1331.84        36.46 o                         
   6   2   2       2500.43       2689.68        65.18 o                         
   7   2   2       1137.23       1194.13        50.16 o                         
   8   2   2        428.64        474.51        41.65 o                         
  -8   3   2        117.83        123.46        30.26 o                         
  -7   3   2        982.43       1041.32        42.78 o                         
  -6   3   2       5497.57       6241.96       104.79 o                         
  -5   3   2         40.13         29.21        11.58 o                         
  -4   3   2       6034.77       6319.45        99.39 o                         
  -3   3   2       2944.07       2805.77        51.51 o                         
  -2   3   2        167.17        186.98        20.75 o                         
  -1   3   2       1428.98       1441.75        30.45 o                         
   0   3   2       8390.48       9057.92       132.24 o                         
   1   3   2       1072.74       1065.77        24.13 o                         
   2   3   2      13275.21      13993.30       218.17 o                         
   3   3   2       2155.73       2020.62        40.24 o                         
   4   3   2        892.89        703.87        27.62 o                         
   5   3   2       5164.92       5570.82        98.94 o                         
   6   3   2         21.90         49.38        18.22 o                         
   7   3   2       1723.96       1883.82       116.49 o                         
   8   3   2        555.89        475.88        69.47 o                         
  -8   4   2       1483.48       1520.99        64.46 o                         
  -7   4   2        921.95        934.76        45.23 o                         
  -6   4   2        177.82        156.29        23.17 o                         
  -5   4   2       3903.42       4037.09        76.25 o                         
  -4   4   2       4197.79       4412.58        72.78 o                         
  -3   4   2       3649.93       3696.35        65.59 o                         
  -2   4   2      13672.37      13914.83       217.56 o                         
  -1   4   2       3671.39       3616.47        61.32 o                         
   0   4   2      11416.50      12073.80       187.92 o                         
   1   4   2       3798.72       3990.07        67.06 o                         
   2   4   2       2844.09       2931.56       119.61 o                         
   3   4   2       7296.49       7727.53       137.63 o                         
   4   4   2       4046.17       4243.97        76.57 o                         
   5   4   2        279.13        222.47        17.90 o                         
   6   4   2       2928.25       3077.16        66.30 o                         
   7   4   2        286.75        407.56        39.80 o                         
   8   4   2         83.29         94.89        38.83 o                         
  -8   5   2        152.48        175.32        36.54 o                         
  -7   5   2       1132.76       1111.53        47.51 o                         
  -6   5   2       2485.51       2534.70        58.92 o                         
  -5   5   2       1182.64       1201.50        32.87 o                         
  -4   5   2       2847.17       2938.52        57.51 o                         
  -3   5   2        678.84        637.52        28.18 o                         
  -2   5   2       2902.08       2811.67        70.10 o                         
  -1   5   2      18919.45      20030.73       309.40 o                         
   0   5   2       4569.06       4784.96        73.54 o                         
   1   5   2       2174.11       2300.33        42.50 o                         
   2   5   2      10083.88      10840.46       186.79 o                         
   3   5   2       3946.02       4266.26        82.05 o                         
   4   5   2       1171.34       1061.20        32.21 o                         
   5   5   2       2558.60       2457.26        57.87 o                         
   6   5   2         61.08         63.35        21.23 o                         
   7   5   2       1295.32       1181.40        75.75 o                         
   8   5   2       1081.91       1020.12        62.57 o                         
  -8   6   2        522.58        578.49        46.31 o                         
  -7   6   2       1873.49       1963.33        63.62 o                         
  -6   6   2        260.37        257.69        24.03 o                         
  -5   6   2       2781.01       2952.18        61.93 o                         
  -4   6   2       1932.96       1847.07        42.22 o                         
  -3   6   2       4463.93       4721.12        90.81 o                         
  -2   6   2       8176.26       8572.36       149.52 o                         
  -1   6   2       5359.33       5866.86        96.94 o                         
   0   6   2       6201.98       6374.79       102.95 o                         
   1   6   2       6061.12       6007.29        99.68 o                         
   2   6   2         14.96         11.10         7.30 o                         
   3   6   2       5645.40       6120.80       113.26 o                         
   4   6   2       2022.70       1940.63        48.46 o                         
   5   6   2        792.37        776.56        48.18 o                         
   6   6   2       3428.40       3693.27        92.60 o                         
   7   6   2        223.00        224.97        36.45 o                         
   8   6   2        292.84        321.26        46.19 o                         
  -8   7   2         95.05        119.41        39.72 o                         
  -7   7   2       1974.54       2148.40        71.20 o                         
  -6   7   2       2236.50       2392.08        65.50 o                         
  -5   7   2          8.13         17.46        14.46 o                         
  -4   7   2       3758.80       3821.12        72.50 o                         
  -3   7   2       8171.35       8870.83       146.47 o                         
  -2   7   2       1190.83       1196.00        28.38 o                         
  -1   7   2       1239.14       1116.83        32.87 o                         
   0   7   2       6805.15       7448.16       113.18 o                         
   1   7   2       7007.76       7761.47       126.93 o                         
   2   7   2       5851.43       5978.56       108.25 o                         
   3   7   2       1480.08       1389.65        47.65 o                         
   4   7   2       1007.75       1016.63        35.75 o                         
   5   7   2       2387.30       2420.30        61.16 o                         
   6   7   2          4.16         18.62        24.29 o                         
   7   7   2       1523.92       1519.65        68.40 o                         
   8   7   2        640.18        626.40        54.58 o                         
  -8   8   2        129.27        163.85        48.50 o                         
  -7   8   2        909.33        953.66        82.77 o                         
  -6   8   2        244.22        252.74        27.78 o                         
  -5   8   2       3533.90       3733.51        83.40 o                         
  -4   8   2       1549.77       1529.90        38.64 o                         
  -3   8   2       2306.44       2295.97        53.31 o                         
  -2   8   2       3702.50       3630.26        66.24 o                         
  -1   8   2         14.25          5.61         6.01 o                         
   0   8   2       3017.06       2934.16        63.97 o                         
   1   8   2       7042.62       7289.04       120.90 o                         
   2   8   2         76.55         53.72        10.36 o                         
   3   8   2       8529.26       8692.43       145.08 o                         
   4   8   2       2640.65       2612.81        61.24 o                         
   5   8   2         15.01         25.74        17.98 o                         
   6   8   2       2491.69       2613.80        78.84 o                         
   7   8   2         30.07          3.67        32.41 o                         
  -8   9   2         12.87         -5.69        44.41 o                         
  -7   9   2       1713.22       1943.15        81.46 o                         
  -6   9   2       1653.57       1752.93        58.90 o                         
  -5   9   2       1648.85       1775.76        53.65 o                         
  -4   9   2       1543.47       1532.16        45.74 o                         
  -3   9   2       2664.65       2613.67        60.28 o                         
  -2   9   2        923.02        911.34        26.61 o                         
  -1   9   2      12305.74      12744.41       202.52 o                         
   0   9   2       2628.89       2649.40        47.40 o                         
   1   9   2        774.81        693.98        24.29 o                         
   2   9   2       5300.97       5500.17        96.45 o                         
   3   9   2        898.19        883.15        30.02 o                         
   4   9   2        349.00        317.18        21.28 o                         
   5   9   2       1489.14       1463.87        78.40 o                         
   6   9   2        197.69        171.78        31.86 o                         
   7   9   2       1046.21        984.36       144.91 o                         
  -7  10   2       1389.91       1599.67        82.87 o                         
  -6  10   2         38.13         59.49        24.89 o                         
  -5  10   2       2762.55       2910.92        74.23 o                         
  -4  10   2       1765.72       1760.73        50.63 o                         
  -3  10   2       1277.30       1215.45        46.32 o                         
  -2  10   2       1991.56       1929.50        59.11 o                         
  -1  10   2        168.53        113.70        10.28 o                         
   0  10   2       2000.63       1964.22        42.07 o                         
   1  10   2       4980.46       5130.60        90.96 o                         
   2  10   2          1.72         -5.16         9.81 o                         
   3  10   2       3864.06       3826.40        74.43 o                         
   4  10   2       1354.53       1332.69        47.49 o                         
   5  10   2       1228.19       1280.63        91.85 o                         
   6  10   2       1763.25       1931.08        79.73 o                         
   7  10   2        423.45        415.70        61.81 o                         
  -7  11   2        363.19        430.00        60.54 o                         
  -6  11   2       1867.51       1975.60       100.74 o                         
  -5  11   2        198.16        197.55        25.67 o                         
  -4  11   2        869.06        895.83        38.04 o                         
  -3  11   2       3159.84       3249.33        89.12 o                         
  -2  11   2          1.04          4.57         9.24 o                         
  -1  11   2       4816.25       4750.96        83.36 o                         
   0  11   2       1422.28       1455.52        32.48 o                         
   1  11   2       2022.34       1932.87        44.13 o                         
   2  11   2       5601.52       5754.64       103.06 o                         
   3  11   2       2142.75       2134.56        51.16 o                         
   4  11   2         30.99         29.12        19.16 o                         
   5  11   2       1516.58       1584.83       100.86 o                         
   6  11   2          5.92         -8.32        30.27 o                         
   7  11   2        629.31        592.51        50.56 o                         
  -7  12   2       1095.70       1096.21        82.03 o                         
  -6  12   2          5.47         40.62        30.21 o                         
  -5  12   2       2182.31       2278.95        66.98 o                         
  -4  12   2        158.09        137.51        21.36 o                         
  -3  12   2        147.35        109.21        17.55 o                         
  -2  12   2       2294.67       2087.26        53.77 o                         
  -1  12   2        609.97        579.23        25.00 o                         
   0  12   2       3209.65       3173.98        58.01 o                         
   1  12   2       2290.98       2147.21        48.10 o                         
   2  12   2        379.97        339.55        21.02 o                         
   3  12   2       7286.79       7641.44       135.14 o                         
   4  12   2       3733.18       3733.55        95.45 o                         
   5  12   2        344.56        306.43        36.67 o                         
   6  12   2        196.74        155.04        35.97 o                         
   7  12   2        332.34        259.26        45.23 o                         
  -7  13   2        752.24        656.51        61.26 o                         
  -6  13   2       1559.85       1776.72       134.40 o                         
  -5  13   2         14.30         73.31        24.81 o                         
  -4  13   2       1242.79       1201.69        68.98 o                         
  -3  13   2       2448.41       2506.74        64.45 o                         
  -2  13   2          1.16          8.19        13.25 o                         
  -1  13   2       4755.95       4696.48        87.24 o                         
   0  13   2        157.93        149.45        13.18 o                         
   1  13   2          7.35          8.83        11.55 o                         
   2  13   2       1114.14       1085.91        46.24 o                         
   3  13   2        632.24        581.38        45.42 o                         
   4  13   2        510.53        482.28        37.44 o                         
   5  13   2        778.51        791.60        55.48 o                         
   6  13   2         52.08         50.79        34.71 o                         
  -6  14   2        137.89        104.90        41.45 o                         
  -5  14   2       1523.05       1457.20        58.71 o                         
  -4  14   2        426.94        408.57        31.02 o                         
  -3  14   2        147.02        113.07        20.59 o                         
  -2  14   2       8537.88       8546.60       162.73 o                         
  -1  14   2         39.22         41.34        12.43 o                         
   0  14   2        338.54        345.94        21.23 o                         
   1  14   2       4901.03       4945.45        93.77 o                         
   2  14   2        114.83        103.59        16.83 o                         
   3  14   2       1535.48       1515.36        52.21 o                         
   4  14   2         20.29         -3.52        26.03 o                         
   5  14   2        513.51        553.20        44.84 o                         
   6  14   2       1148.46       1096.60       128.26 o                         
  -6  15   2        294.25        293.20        46.87 o                         
  -5  15   2          1.94         13.39        30.37 o                         
  -4  15   2        680.17        554.05        36.91 o                         
  -3  15   2        735.21        714.14        41.62 o                         
  -2  15   2        603.70        539.47        34.37 o                         
  -1  15   2       1059.98        989.18        47.69 o                         
   0  15   2        839.39        900.92        54.17 o                         
   1  15   2        156.41        155.39        18.01 o                         
   2  15   2       1218.90       1242.49        47.67 o                         
   3  15   2        202.09        180.44        26.58 o                         
   4  15   2        796.89        776.68        48.53 o                         
   5  15   2       1899.50       1931.97        87.82 o                         
   6  15   2        200.50        197.56        49.62 o                         
  -5  16   2        571.13        595.60        49.03 o                         
  -4  16   2        422.39        397.85        38.90 o                         
  -3  16   2       1080.04        910.48        44.04 o                         
  -2  16   2       1783.75       1706.95        55.70 o                         
  -1  16   2       2351.27       2219.85        69.39 o                         
   0  16   2        910.71        907.57        50.36 o                         
   1  16   2       2184.17       2122.20        73.25 o                         
   2  16   2        124.46        106.32        22.20 o                         
   3  16   2        922.32        980.33        51.66 o                         
   4  16   2        362.13        327.13        37.83 o                         
   5  16   2        183.59        159.37        36.57 o                         
  -5  17   2          8.50         33.56        35.56 o                         
  -4  17   2        944.04        821.78        53.10 o                         
  -3  17   2        404.28        337.39        33.02 o                         
  -2  17   2         12.91        -15.58        23.83 o                         
  -1  17   2        463.02        493.24        38.59 o                         
   0  17   2        421.61        454.44        52.75 o                         
   1  17   2        178.29        158.41        21.26 o                         
   2  17   2       1015.50       1165.65        51.14 o                         
   3  17   2         97.25         98.72        26.98 o                         
   4  17   2         41.46        -10.08        30.10 o                         
   5  17   2       1119.18        988.09        78.39 o                         
  -4  18   2        411.44        298.56        62.37 o                         
  -3  18   2        375.00        382.24        34.83 o                         
  -2  18   2       1009.20       1005.12        56.21 o                         
  -1  18   2        157.40        217.11        37.77 o                         
   0  18   2       1545.55       1626.23        67.27 o                         
   1  18   2        584.94        614.78        48.04 o                         
   2  18   2         57.42         79.01        25.20 o                         
   3  18   2       1002.65        957.73        94.09 o                         
   4  18   2        724.33        762.80        52.22 o                         
  -4  19   2        624.59        587.45        52.16 o                         
  -3  19   2        151.03        137.26        42.60 o                         
  -2  19   2         41.55         14.53        28.72 o                         
  -1  19   2        767.34        885.03        54.10 o                         
   0  19   2        322.29        335.45        44.53 o                         
   1  19   2         58.47        111.20        37.41 o                         
   2  19   2        329.79        323.35        40.08 o                         
   3  19   2        312.25        272.45        37.10 o                         
  -3  20   2        247.07        252.60        49.09 o                         
  -2  20   2        444.27        494.69        46.07 o                         
  -1  20   2        653.32        786.88        53.22 o                         
   0  20   2        769.71        926.10        94.37 o                         
   1  20   2        406.43        435.38        52.47 o                         
   2  20   2        164.15        131.06        42.96 o                         
  -1  21   2        193.65        201.70        45.04 o                         
   0  21   2        613.62        747.57        68.34 o                         
  -8   1   3         23.54         38.46        29.21 o                         
  -7   1   3         41.00         60.11        23.76 o                         
  -6   1   3         80.58         57.59        15.87 o                         
  -5   1   3        453.62        451.78        20.00 o                         
  -4   1   3       5520.91       6114.80        96.53 o                         
  -3   1   3          5.31         -4.46         7.06 o                         
  -2   1   3      16955.24      18257.71       282.30 o                         
  -1   1   3        833.21        777.95        17.67 o                         
   0   1   3        406.72        389.06        10.54 o                         
   1   1   3        656.52        649.58        17.95 o                         
   2   1   3       3299.15       3666.79        67.78 o                         
   3   1   3          3.69         -5.72         8.32 o                         
   4   1   3        108.48        101.53        13.97 o                         
   5   1   3         45.22         66.06        15.87 o                         
   6   1   3        136.33        166.43        22.28 o                         
   7   1   3        120.23        131.44        26.20 o                         
   8   1   3        133.30        136.34        35.32 o                         
  -8   2   3        176.35        191.85        33.13 o                         
  -7   2   3         16.70          2.92        20.89 o                         
  -6   2   3         60.48         44.85        17.11 o                         
  -5   2   3        329.76        343.36        18.02 o                         
  -4   2   3       7535.40       8296.55       136.38 o                         
  -3   2   3        250.05        243.78        13.88 o                         
  -2   2   3       2937.43       3170.84        55.02 o                         
  -1   2   3        129.71        107.33         8.03 o                         
   0   2   3         14.30          4.89         4.26 o                         
   1   2   3         60.79         49.50         6.93 o                         
   2   2   3        677.12        690.31        22.77 o                         
   3   2   3         96.74         73.55         9.99 o                         
   4   2   3        769.03        752.44        29.60 o                         
   5   2   3        168.60        146.94        17.02 o                         
   6   2   3          2.88         16.16        18.97 o                         
   7   2   3         81.35         65.14        25.02 o                         
   8   2   3          1.84        -31.02        31.02 o                         
  -8   3   3         33.06         49.18        27.92 o                         
  -7   3   3          1.50         11.47        22.96 o                         
  -6   3   3        305.15        275.15        22.77 o                         
  -5   3   3          0.77         -2.53        13.45 o                         
  -4   3   3       2096.99       2312.44        43.33 o                         
  -3   3   3          2.58         -1.98         7.15 o                         
  -2   3   3       1336.84       1334.20        31.07 o                         
  -1   3   3       6315.66       6594.25       114.72 o                         
   0   3   3        151.99        126.83         7.04 o                         
   1   3   3       1444.87       1461.06        29.03 o                         
   2   3   3       1354.51       1433.10        30.04 o                         
   3   3   3       1814.99       2052.45        41.70 o                         
   4   3   3        476.44        489.41        31.66 o                         
   5   3   3         84.62         77.48        15.95 o                         
   6   3   3        186.83        181.66        23.13 o                         
   7   3   3         10.87          7.56        27.24 o                         
   8   3   3        754.37        752.67        53.38 o                         
  -8   4   3         40.53         77.22        32.98 o                         
  -7   4   3        118.64        137.23        24.57 o                         
  -6   4   3        222.06        246.12        22.12 o                         
  -5   4   3        198.09        159.83        14.31 o                         
  -4   4   3         15.18         12.00         9.93 o                         
  -3   4   3        630.16        671.57        22.84 o                         
  -2   4   3        743.45        696.91        21.95 o                         
  -1   4   3       1424.31       1434.40        34.28 o                         
   0   4   3        227.26        206.65         9.12 o                         
   1   4   3        380.73        339.00        17.01 o                         
   2   4   3       2137.52       2404.71        49.62 o                         
   3   4   3         68.97         87.02        10.61 o                         
   4   4   3         91.23         62.94        12.38 o                         
   5   4   3       2073.99       2238.19        50.91 o                         
   6   4   3         16.47          4.43        21.50 o                         
   7   4   3         54.16         58.55        28.42 o                         
   8   4   3        109.70         55.28        38.35 o                         
  -8   5   3         15.94          7.33        42.19 o                         
  -7   5   3         39.42         37.85        23.20 o                         
  -6   5   3          8.36          8.90        17.16 o                         
  -5   5   3        275.33        253.72        19.07 o                         
  -4   5   3          3.43         -3.40        10.28 o                         
  -3   5   3         63.57         50.38         8.94 o                         
  -2   5   3         26.20         21.89         8.70 o                         
  -1   5   3       1239.71       1379.94        32.59 o                         
   0   5   3       1932.30       2055.10        35.88 o                         
   1   5   3        563.27        545.17        17.69 o                         
   2   5   3       1122.08       1137.26        30.00 o                         
   3   5   3       2282.16       2383.45        52.85 o                         
   4   5   3         11.86          5.09        10.88 o                         
   5   5   3         76.69         72.90        15.86 o                         
   6   5   3         78.19         73.98        27.00 o                         
   7   5   3        288.37        307.56        38.42 o                         
   8   5   3         62.24         61.08        39.03 o                         
  -8   6   3        127.60        142.84        45.27 o                         
  -7   6   3         24.40          4.04        24.61 o                         
  -6   6   3         56.62         58.76        18.90 o                         
  -5   6   3        124.41        105.69        16.28 o                         
  -4   6   3        698.40        670.19        25.16 o                         
  -3   6   3       2327.28       2323.12        65.37 o                         
  -2   6   3         33.96         23.68         9.45 o                         
  -1   6   3       2165.17       2161.59        41.82 o                         
   0   6   3       1167.01       1219.99        25.08 o                         
   1   6   3         53.31         39.36         8.12 o                         
   2   6   3       1165.05       1246.97        32.71 o                         
   3   6   3       1523.67       1443.38        40.66 o                         
   4   6   3        312.88        278.27        20.94 o                         
   5   6   3         49.35         39.18        17.36 o                         
   6   6   3        463.45        423.40        33.16 o                         
   7   6   3        126.70        143.11        35.29 o                         
   8   6   3          3.87         -9.89        38.21 o                         
  -8   7   3         44.67         18.12        43.32 o                         
  -7   7   3        228.36        233.12        32.26 o                         
  -6   7   3          0.85         11.23        20.38 o                         
  -5   7   3        415.89        377.83        22.84 o                         
  -4   7   3         45.62         40.94        12.01 o                         
  -3   7   3        107.80         94.88        11.39 o                         
  -2   7   3         74.64         63.25         9.15 o                         
  -1   7   3        233.28        208.79        23.22 o                         
   0   7   3         53.74         36.46         7.64 o                         
   1   7   3       1757.70       1870.84        39.06 o                         
   2   7   3          4.58         10.01         8.69 o                         
   3   7   3       1292.84       1256.02        36.50 o                         
   4   7   3        142.16        121.89        17.70 o                         
   5   7   3         93.99         75.00        35.29 o                         
   6   7   3        350.24        358.13        30.60 o                         
   7   7   3        236.56        218.67        39.02 o                         
  -8   8   3          2.93        -10.49        42.97 o                         
  -7   8   3         40.13         53.08        34.88 o                         
  -6   8   3        191.47        200.46        25.98 o                         
  -5   8   3         34.87         37.47        16.28 o                         
  -4   8   3         64.75         73.29        13.36 o                         
  -3   8   3       4158.27       4497.18        81.87 o                         
  -2   8   3       1072.84       1140.79        29.47 o                         
  -1   8   3         92.27         78.51         8.25 o                         
   0   8   3       1506.41       1474.97        30.36 o                         
   1   8   3        580.73        673.69        28.84 o                         
   2   8   3         87.30         64.37        11.33 o                         
   3   8   3         64.90         57.67        13.87 o                         
   4   8   3        159.49        134.47        19.19 o                         
   5   8   3        964.03        941.69        40.08 o                         
   6   8   3         41.68         40.73        25.87 o                         
   7   8   3        190.42        194.09        43.81 o                         
  -8   9   3         86.05         60.27        47.55 o                         
  -7   9   3        710.26        654.82        51.95 o                         
  -6   9   3         19.84          3.85        22.83 o                         
  -5   9   3         58.64         52.49        18.83 o                         
  -4   9   3        144.91        139.52        15.83 o                         
  -3   9   3        814.44        838.59        27.79 o                         
  -2   9   3        805.41        719.08        34.85 o                         
  -1   9   3         45.35         21.44         7.27 o                         
   0   9   3         26.09         24.86         7.48 o                         
   1   9   3       3285.64       3436.51        64.99 o                         
   2   9   3         18.63          7.44        10.13 o                         
   3   9   3         87.47         77.16        14.05 o                         
   4   9   3        687.23        662.94        31.96 o                         
   5   9   3         23.26         27.03        20.36 o                         
   6   9   3        599.20        570.30        41.36 o                         
   7   9   3        195.36        248.58        42.06 o                         
  -7  10   3         26.37         -0.94        36.96 o                         
  -6  10   3        342.87        463.51        41.76 o                         
  -5  10   3        523.52        562.32        32.81 o                         
  -4  10   3        138.38        140.94        19.19 o                         
  -3  10   3       2354.58       2389.14        52.18 o                         
  -2  10   3          8.92         10.11         9.84 o                         
  -1  10   3       1026.25        953.23        24.50 o                         
   0  10   3       1658.90       1690.12        35.28 o                         
   1  10   3          1.71         -2.70         9.15 o                         
   2  10   3        911.86        988.26        31.29 o                         
   3  10   3         30.19         44.53        14.18 o                         
   4  10   3        839.24        749.52        34.86 o                         
   5  10   3        174.37        180.24        29.39 o                         
   6  10   3        883.65        722.74       109.06 o                         
   7  10   3        474.50        412.82        48.88 o                         
  -7  11   3       1261.87       1132.59       119.39 o                         
  -6  11   3          3.05         12.90        31.65 o                         
  -5  11   3        355.02        375.48        31.88 o                         
  -4  11   3       1024.41       1013.24        43.63 o                         
  -3  11   3        144.35        112.32        14.41 o                         
  -2  11   3        489.52        439.13        21.27 o                         
  -1  11   3         52.67         38.43         9.34 o                         
   0  11   3          4.48          1.10         7.49 o                         
   1  11   3        626.10        691.80        44.79 o                         
   2  11   3        446.74        473.23        28.71 o                         
   3  11   3        321.52        288.80        21.07 o                         
   4  11   3        489.61        491.91        30.87 o                         
   5  11   3         18.40          6.06        25.83 o                         
   6  11   3        233.10        208.09        39.18 o                         
   7  11   3        466.98        445.16        58.24 o                         
  -7  12   3         23.05          9.42        41.71 o                         
  -6  12   3        300.27        277.89        40.12 o                         
  -5  12   3          7.22        -12.82        26.05 o                         
  -4  12   3        284.70        279.41        31.83 o                         
  -3  12   3       1599.87       1819.97        61.12 o                         
  -2  12   3         29.18         21.05        11.40 o                         
  -1  12   3       1185.13       1195.37        30.51 o                         
   0  12   3       1253.99       1294.37        34.63 o                         
   1  12   3       1033.81        978.79        32.00 o                         
   2  12   3       6013.82       6288.64       112.87 o                         
   3  12   3       1679.69       1564.61        44.85 o                         
   4  12   3         12.46         19.86        22.59 o                         
   5  12   3        118.03        142.17        32.72 o                         
   6  12   3        138.45        199.93        36.98 o                         
  -7  13   3        369.91        443.62        75.18 o                         
  -6  13   3         72.91         60.48        36.54 o                         
  -5  13   3       1016.76        972.79        60.37 o                         
  -4  13   3         10.55          9.16        19.16 o                         
  -3  13   3          3.70          3.09        15.54 o                         
  -2  13   3       2514.97       2492.02        62.36 o                         
  -1  13   3        320.05        279.50        17.17 o                         
   0  13   3       1244.58       1193.79        35.85 o                         
   1  13   3       1227.24       1233.64        37.52 o                         
   2  13   3       3382.54       3339.52        70.26 o                         
   3  13   3         77.87         63.55        17.55 o                         
   4  13   3        109.65        151.50        28.63 o                         
   5  13   3         60.17         -7.33        28.94 o                         
   6  13   3        559.37        496.61        45.63 o                         
  -6  14   3        348.07        358.08        45.18 o                         
  -5  14   3        771.19        697.73        49.25 o                         
  -4  14   3        302.89        311.78        30.76 o                         
  -3  14   3        151.36        168.17        22.45 o                         
  -2  14   3        272.52        258.70        22.97 o                         
  -1  14   3       1137.42       1216.26        40.23 o                         
   0  14   3       1247.45       1181.54        37.71 o                         
   1  14   3        206.16        151.13        19.52 o                         
   2  14   3       1448.18       1541.04        44.70 o                         
   3  14   3         99.33         95.45        23.20 o                         
   4  14   3        893.16        964.76        94.04 o                         
   5  14   3       1129.00       1042.75        84.65 o                         
   6  14   3        156.82        122.81        39.60 o                         
  -6  15   3        142.33        153.88        41.67 o                         
  -5  15   3        401.15        334.95        40.68 o                         
  -4  15   3       1325.38       1269.13        59.78 o                         
  -3  15   3        987.53        862.62        57.07 o                         
  -2  15   3        471.70        459.03        29.43 o                         
  -1  15   3        724.93        627.64        39.15 o                         
   0  15   3        244.45        237.23        24.16 o                         
   1  15   3        964.08       1110.06        49.88 o                         
   2  15   3         42.08         26.94        17.22 o                         
   3  15   3         11.25         13.26        22.48 o                         
   4  15   3       1101.54       1120.45       102.61 o                         
   5  15   3          9.32         52.49        33.83 o                         
  -5  16   3        410.38        373.71        43.97 o                         
  -4  16   3       1193.61       1126.47        59.06 o                         
  -3  16   3        473.71        455.85        33.29 o                         
  -2  16   3        594.36        581.25        34.76 o                         
  -1  16   3        692.23        881.86        48.37 o                         
   0  16   3       1055.59       1002.44        42.64 o                         
   1  16   3        148.93        143.61        19.69 o                         
   2  16   3       2671.50       2690.05        80.49 o                         
   3  16   3        562.58        602.26        42.52 o                         
   4  16   3         28.79         72.81        32.31 o                         
   5  16   3        502.65        558.44        84.05 o                         
  -5  17   3        465.22        552.72        51.47 o                         
  -4  17   3        430.04        459.51        44.50 o                         
  -3  17   3        169.70        123.55        29.84 o                         
  -2  17   3       1289.34       1499.37        66.53 o                         
  -1  17   3        299.53        356.57        35.25 o                         
   0  17   3        353.41        458.96        44.27 o                         
   1  17   3        957.23       1104.04        44.47 o                         
   2  17   3         38.78         58.55        23.43 o                         
   3  17   3        344.13        313.75        36.49 o                         
   4  17   3        662.92        763.67        69.37 o                         
  -4  18   3        483.79        363.38        43.54 o                         
  -3  18   3       1137.87       1125.87        73.91 o                         
  -2  18   3        254.29        260.95        35.26 o                         
  -1  18   3        586.30        794.48        49.16 o                         
   0  18   3        764.00        790.73        62.44 o                         
   1  18   3          1.54        -21.55        25.06 o                         
   2  18   3        761.79        816.60        59.52 o                         
   3  18   3        221.95        241.18        36.57 o                         
   4  18   3        365.97        317.30        56.23 o                         
  -3  19   3        377.21        390.66        52.44 o                         
  -2  19   3       1210.82       1252.12        75.20 o                         
  -1  19   3        473.02        595.51        46.37 o                         
   0  19   3        784.82        971.94        55.65 o                         
   1  19   3       1060.45       1349.43        77.20 o                         
   2  19   3        723.30        858.30        50.60 o                         
   3  19   3        181.50        198.12        37.04 o                         
  -2  20   3         22.26         -4.50        38.04 o                         
  -1  20   3        211.78        217.29        37.72 o                         
   0  20   3        293.96        362.78        58.97 o                         
   1  20   3         19.24         27.29        37.10 o                         
   2  20   3       1776.90       2082.47        96.34 o                         
  -8   0   4        364.64        297.59        50.40 o                         
  -7   0   4       2527.53       2913.36        89.31 o                         
  -6   0   4        636.45        642.58        38.14 o                         
  -5   0   4        549.60        511.78        30.10 o                         
  -4   0   4      21685.68      24831.04       510.39 o                         
  -3   0   4       1083.09       1167.73        35.88 o                         
  -2   0   4       1012.19        885.77        34.22 o                         
  -1   0   4      12794.78      13009.38       311.35 o                         
   0   0   4       1506.53       1467.05        37.93 o                         
   1   0   4       8663.62       8873.20       215.11 o                         
   2   0   4        568.71        450.96        26.09 o                         
   3   0   4       2220.30       2006.04        63.34 o                         
   4   0   4       6799.09       7396.09       190.93 o                         
   5   0   4        388.94        379.53        34.68 o                         
   6   0   4       2108.77       2308.34        87.64 o                         
   7   0   4       1806.61       1912.44       114.55 o                         
   8   0   4         48.87        -50.70        50.70 o                         
  -8   1   4       1875.34       2138.63        75.21 o                         
  -7   1   4          0.30          0.99        19.56 o                         
  -6   1   4       3238.29       3629.92        68.77 o                         
  -5   1   4        961.52        951.16        30.42 o                         
  -4   1   4       1692.74       1675.85        34.93 o                         
  -3   1   4       5402.83       5397.19        98.97 o                         
  -2   1   4        309.04        242.07        11.71 o                         
  -1   1   4        676.53        613.01        16.63 o                         
   0   1   4       7267.80       7576.04       112.79 o                         
   1   1   4       2136.50       2203.34        62.93 o                         
   2   1   4       6041.13       6836.00       120.73 o                         
   3   1   4       4416.57       4369.14        82.76 o                         
   4   1   4         25.08         19.02        12.98 o                         
   5   1   4       4837.59       5170.93       102.08 o                         
   6   1   4       5040.97       5525.15       141.31 o                         
   7   1   4          7.07         33.83        25.24 o                         
   8   1   4        609.78        624.54        47.74 o                         
  -8   2   4        124.91        190.44        32.99 o                         
  -7   2   4       1042.56       1144.22        47.18 o                         
  -6   2   4        236.84        212.94        21.12 o                         
  -5   2   4       1076.03       1070.28        30.04 o                         
  -4   2   4      17793.41      19385.40       284.45 o                         
  -3   2   4       4711.27       4834.35        82.94 o                         
  -2   2   4       9209.04       9628.11       153.50 o                         
  -1   2   4      12463.85      12776.11       200.25 o                         
   0   2   4       1613.90       1544.04        28.21 o                         
   1   2   4      13673.01      13955.67       217.41 o                         
   2   2   4       5623.08       6361.83       105.03 o                         
   3   2   4       4030.23       4308.35        82.05 o                         
   4   2   4       3795.01       3810.11        76.96 o                         
   5   2   4        777.95        716.89        33.30 o                         
   6   2   4       1037.41        942.28        39.69 o                         
   7   2   4         62.13         72.63        29.97 o                         
   8   2   4         24.00         31.71        34.78 o                         
  -8   3   4       2010.77       2265.37        79.38 o                         
  -7   3   4         27.84         21.91        20.93 o                         
  -6   3   4       1309.81       1338.52        45.54 o                         
  -5   3   4       1937.16       1960.75        41.99 o                         
  -4   3   4       2091.18       2147.10        41.28 o                         
  -3   3   4       4653.95       4630.70        88.36 o                         
  -2   3   4       2001.01       1962.46        42.54 o                         
  -1   3   4       1047.27        965.78        22.71 o                         
   0   3   4      10788.26      11332.40       166.54 o                         
   1   3   4        331.08        322.68        13.71 o                         
   2   3   4       5343.80       5447.80        97.51 o                         
   3   3   4       8562.39       9047.58       147.59 o                         
   4   3   4          1.16         13.16        11.53 o                         
   5   3   4       2363.24       2396.30        58.10 o                         
   6   3   4       1485.52       1453.77        49.95 o                         
   7   3   4        137.95        145.13        32.03 o                         
   8   3   4       1933.65       2130.65       109.94 o                         
  -8   4   4         28.14         42.13        39.06 o                         
  -7   4   4       1935.88       2117.76        58.04 o                         
  -6   4   4       2189.06       2410.11        57.32 o                         
  -5   4   4       1500.21       1515.16        40.15 o                         
  -4   4   4       3037.27       3109.40        60.17 o                         
  -3   4   4        452.36        390.63        19.67 o                         
  -2   4   4       8567.77       8869.15       155.72 o                         
  -1   4   4       4767.58       4657.36        84.06 o                         
   0   4   4       1461.89       1459.32        29.77 o                         
   1   4   4      14056.36      14784.35       230.96 o                         
   2   4   4       3317.15       3401.84        61.10 o                         
   3   4   4        517.90        470.57        19.92 o                         
   4   4   4       5234.22       5466.97        96.92 o                         
   5   4   4        486.24        445.26        25.44 o                         
   6   4   4       1548.44       1482.51        84.45 o                         
   7   4   4       1373.27       1406.48        69.64 o                         
   8   4   4         12.23         -3.82        45.40 o                         
  -8   5   4       1048.29       1177.78        69.31 o                         
  -7   5   4        166.35        193.21        31.08 o                         
  -6   5   4       3045.05       3425.63        72.95 o                         
  -5   5   4        289.80        291.79        19.85 o                         
  -4   5   4       1667.03       1673.21        39.26 o                         
  -3   5   4       9243.60       9691.85       172.33 o                         
  -2   5   4       2958.91       2841.13        58.61 o                         
  -1   5   4       1579.77       1505.14        33.83 o                         
   0   5   4      15959.93      17782.11       275.97 o                         
   1   5   4       6089.52       6803.05       111.82 o                         
   2   5   4        275.05        195.10        14.83 o                         
   3   5   4       1214.36       1047.49        33.29 o                         
   4   5   4          0.07         24.18        12.59 o                         
   5   5   4       4516.84       4976.39       102.59 o                         
   6   5   4       1213.99       1266.90        75.66 o                         
   7   5   4         66.31         83.11        35.50 o                         
  -8   6   4         86.75         73.67        38.52 o                         
  -7   6   4       1159.93       1253.74        83.79 o                         
  -6   6   4        730.42        753.84        34.76 o                         
  -5   6   4       1966.24       2105.04        50.25 o                         
  -4   6   4       4997.24       5341.37       104.96 o                         
  -3   6   4       1583.25       1512.10        39.99 o                         
  -2   6   4       6002.63       6168.44       123.78 o                         
  -1   6   4       3749.87       3552.40        69.67 o                         
   0   6   4       1232.25       1271.77        26.68 o                         
   1   6   4       7505.79       8001.79       131.39 o                         
   2   6   4       3155.48       3278.63        68.71 o                         
   3   6   4       1740.40       1701.90        57.68 o                         
   4   6   4       6257.94       6695.57       139.84 o                         
   5   6   4        160.31        132.79        24.32 o                         
   6   6   4        362.63        381.37        33.51 o                         
   7   6   4       1464.26       1425.97        69.70 o                         
  -8   7   4        978.62        960.03        79.51 o                         
  -7   7   4          0.83         27.34        33.04 o                         
  -6   7   4       1608.91       1697.82        60.76 o                         
  -5   7   4       3424.74       3684.87        74.86 o                         
  -4   7   4        167.44        147.32        18.22 o                         
  -3   7   4       1034.24        975.30        32.95 o                         
  -2   7   4       3908.69       4142.85        88.47 o                         
  -1   7   4       8431.49       9242.90       150.35 o                         
   0   7   4       2509.31       2276.89        41.68 o                         
   1   7   4        616.16        684.08        23.04 o                         
   2   7   4       3987.61       4081.70        80.62 o                         
   3   7   4       6696.06       7056.08       131.64 o                         
   4   7   4        588.57        538.73        34.12 o                         
   5   7   4       1759.08       1706.90        53.16 o                         
   6   7   4       1632.63       1521.18       109.11 o                         
   7   7   4         15.24         28.85        35.10 o                         
  -8   8   4        207.35        144.16        49.69 o                         
  -7   8   4       1475.22       1776.19       126.84 o                         
  -6   8   4        706.11        709.33        45.76 o                         
  -5   8   4       2326.97       2578.79        59.40 o                         
  -4   8   4       3247.27       3389.12        71.97 o                         
  -3   8   4        109.81         85.13        15.15 o                         
  -2   8   4       3990.33       3933.93        80.19 o                         
  -1   8   4       5278.90       5437.25        92.42 o                         
   0   8   4        482.26        480.00        17.42 o                         
   1   8   4       8008.61       8474.17       152.85 o                         
   2   8   4       3568.68       3523.89        79.25 o                         
   3   8   4         39.74         49.31        15.70 o                         
   4   8   4       3895.10       4204.82        89.54 o                         
   5   8   4          8.93         12.66        20.01 o                         
   6   8   4        427.31        339.09        34.58 o                         
   7   8   4       1474.36       1293.61        95.38 o                         
  -8   9   4        873.52        891.81        94.96 o                         
  -7   9   4        504.00        561.90        49.69 o                         
  -6   9   4       1570.17       1779.95        71.71 o                         
  -5   9   4        461.10        435.01        31.67 o                         
  -4   9   4        875.85        803.07        42.52 o                         
  -3   9   4       6740.89       6836.19       128.88 o                         
  -2   9   4       2181.21       1948.38        43.03 o                         
  -1   9   4        427.46        330.03        17.76 o                         
   0   9   4       7027.26       7631.71       127.34 o                         
   1   9   4        377.04        309.81        27.20 o                         
   2   9   4        861.12        854.68        45.71 o                         
   3   9   4       2082.06       2100.90        57.27 o                         
   4   9   4        441.77        427.29        31.20 o                         
   5   9   4       3283.52       3480.36        82.54 o                         
   6   9   4        296.24        268.57        37.89 o                         
   7   9   4        227.43        226.97        43.64 o                         
  -7  10   4       1126.56       1251.47        80.47 o                         
  -6  10   4       1045.69       1150.19        59.26 o                         
  -5  10   4        499.37        514.30        39.28 o                         
  -4  10   4        707.45        648.66        27.63 o                         
  -3  10   4         90.35         89.24        13.83 o                         
  -2  10   4       2519.80       2454.90        52.29 o                         
  -1  10   4       3857.40       3893.82        67.50 o                         
   0  10   4        240.73        199.89        14.01 o                         
   1  10   4       7425.77       7923.28       135.18 o                         
   2  10   4       1392.31       1244.52        43.24 o                         
   3  10   4       1721.00       1700.09        58.00 o                         
   4  10   4       2859.53       2907.50        70.93 o                         
   5  10   4        820.79        845.18        41.59 o                         
   6  10   4        907.51        802.82        89.44 o                         
   7  10   4        735.45        692.57        58.27 o                         
  -7  11   4        397.31        310.55        47.21 o                         
  -6  11   4        288.54        255.23        40.04 o                         
  -5  11   4       2428.61       2600.65        81.41 o                         
  -4  11   4        122.34        107.40        20.43 o                         
  -3  11   4       3973.88       3914.61        77.20 o                         
  -2  11   4        495.92        419.78        37.45 o                         
  -1  11   4       2368.31       2340.88        50.62 o                         
   0  11   4       6996.40       7118.33       114.33 o                         
   1  11   4       2920.08       2900.63        60.51 o                         
   2  11   4         31.83         49.73        14.26 o                         
   3  11   4        705.27        664.60        32.95 o                         
   4  11   4        222.76        177.62        23.30 o                         
   5  11   4       1049.25        923.25        55.66 o                         
   6  11   4        798.60        610.68        82.27 o                         
  -7  12   4       1048.43       1072.25        66.12 o                         
  -6  12   4          5.45         43.01        34.31 o                         
  -5  12   4         78.21         66.36        30.00 o                         
  -4  12   4       3175.07       3247.63       129.07 o                         
  -3  12   4        259.80        206.23        20.97 o                         
  -2  12   4       2424.92       2419.85        54.31 o                         
  -1  12   4       1509.23       1463.34        38.50 o                         
   0  12   4         81.46         89.20        12.20 o                         
   1  12   4       8395.34       8685.40       149.07 o                         
   2  12   4       3538.67       3449.09        71.73 o                         
   3  12   4       1277.88       1218.96        72.72 o                         
   4  12   4        385.14        346.89        29.43 o                         
   5  12   4        343.55        279.44        39.63 o                         
   6  12   4        584.80        527.03        47.14 o                         
  -7  13   4          8.29         53.27        43.27 o                         
  -6  13   4        980.39       1061.15        62.43 o                         
  -5  13   4        571.36        499.74        42.83 o                         
  -4  13   4         21.46         20.18        23.63 o                         
  -3  13   4       3844.06       3840.70        87.16 o                         
  -2  13   4         82.70         54.05        14.30 o                         
  -1  13   4         81.02         43.08        13.27 o                         
   0  13   4        429.37        465.08        25.11 o                         
   1  13   4         23.73         15.42        13.78 o                         
   2  13   4       2091.57       1993.97        51.41 o                         
   3  13   4       2044.40       2042.59        58.76 o                         
   4  13   4        415.81        331.08        35.45 o                         
   5  13   4       1309.74       1227.54        79.63 o                         
   6  13   4       1242.60       1199.46        72.82 o                         
  -6  14   4        141.13        182.59        41.39 o                         
  -5  14   4        353.71        352.19        41.10 o                         
  -4  14   4       2640.90       2534.25        80.93 o                         
  -3  14   4          1.09        -17.97        20.17 o                         
  -2  14   4        322.53        307.69        24.88 o                         
  -1  14   4       4678.92       4794.58        92.14 o                         
   0  14   4          5.79         -3.47        13.33 o                         
   1  14   4       2286.65       2223.41        54.28 o                         
   2  14   4        178.98        143.79        20.18 o                         
   3  14   4        852.47        817.74        39.81 o                         
   4  14   4       2000.77       2042.77       139.95 o                         
   5  14   4        129.91        149.28        39.84 o                         
  -6  15   4        592.60        483.90        50.17 o                         
  -5  15   4        692.58        706.61        51.90 o                         
  -4  15   4        516.86        448.06        40.25 o                         
  -3  15   4        950.85        818.03        47.07 o                         
  -2  15   4        559.75        552.54        48.61 o                         
  -1  15   4        869.04        881.41        39.08 o                         
   0  15   4       1385.51       1292.61        46.42 o                         
   1  15   4        171.56        156.21        19.88 o                         
   2  15   4        218.07        205.12        22.83 o                         
   3  15   4       1404.24       1369.00        59.29 o                         
   4  15   4          5.47        -11.46        29.24 o                         
   5  15   4       1249.77       1120.27        71.96 o                         
  -5  16   4        385.73        294.63        42.15 o                         
  -4  16   4       1428.39       1228.97        61.67 o                         
  -3  16   4        818.90        648.69       100.07 o                         
  -2  16   4        685.85        639.63        49.76 o                         
  -1  16   4       2014.44       2028.00        68.20 o                         
   0  16   4        140.28        115.18        22.71 o                         
   1  16   4       1527.58       1476.04        71.11 o                         
   2  16   4        462.35        524.95        38.78 o                         
   3  16   4        691.51        672.95        45.48 o                         
   4  16   4       1011.63        998.31        56.93 o                         
   5  16   4          7.48         41.49        38.72 o                         
  -5  17   4        264.80        287.24        43.92 o                         
  -4  17   4        140.88        124.43        35.78 o                         
  -3  17   4        722.42        685.20        47.18 o                         
  -2  17   4        143.13        110.19        36.53 o                         
  -1  17   4        203.62        187.12        30.23 o                         
   0  17   4        560.06        612.84        39.59 o                         
   1  17   4          7.60         11.92        19.42 o                         
   2  17   4        391.53        407.92        34.22 o                         
   3  17   4       1833.09       1650.55        69.29 o                         
   4  17   4         26.19        -15.89        34.73 o                         
  -4  18   4        490.74        419.24        46.32 o                         
  -3  18   4        300.27        153.86        43.22 o                         
  -2  18   4       1016.71        960.44        67.87 o                         
  -1  18   4        575.43        599.08        44.62 o                         
   0  18   4          0.97        -21.64        23.52 o                         
   1  18   4       1223.84       1430.10        58.46 o                         
   2  18   4        500.56        551.15        46.17 o                         
   3  18   4          8.18        -30.24        30.24 o                         
  -3  19   4        665.70        525.44        85.28 o                         
  -2  19   4        118.54        141.69        43.07 o                         
  -1  19   4        167.92        140.45        41.61 o                         
   0  19   4        774.48        804.28        63.14 o                         
   1  19   4        333.40        337.27        45.63 o                         
   2  19   4        397.54        452.37        49.62 o                         
  -2  20   4        727.53        848.64        69.75 o                         
  -1  20   4        304.44        363.26        56.16 o                         
   0  20   4          4.32         24.23        31.63 o                         
   1  20   4        205.19        170.57        43.73 o                         
  -8   1   5         16.68         -1.84        43.63 o                         
  -7   1   5         48.31         46.16        23.51 o                         
  -6   1   5        624.76        591.88        26.15 o                         
  -5   1   5         39.43         18.37        12.01 o                         
  -4   1   5       5365.87       5753.67        92.67 o                         
  -3   1   5          0.97          5.40         8.67 o                         
  -2   1   5         53.36         48.06         8.44 o                         
  -1   1   5        425.92        447.75        16.39 o                         
   0   1   5       3707.38       4292.36        68.08 o                         
   1   1   5         36.29         40.80        10.63 o                         
   2   1   5       2442.43       2806.48        57.13 o                         
   3   1   5        137.76        141.80        15.10 o                         
   4   1   5        443.63        392.95        23.18 o                         
   5   1   5        494.15        445.65        28.24 o                         
   6   1   5        292.23        279.42        27.65 o                         
   7   1   5        200.34        211.17        31.18 o                         
  -8   2   5         10.56        -16.37        29.18 o                         
  -7   2   5         72.15         56.52        25.08 o                         
  -6   2   5       2374.68       2403.26        52.28 o                         
  -5   2   5        267.27        261.00        16.64 o                         
  -4   2   5       1527.51       1592.72        37.64 o                         
  -3   2   5          1.93          4.74         8.71 o                         
  -2   2   5         37.11         28.42         8.23 o                         
  -1   2   5        149.18        137.84        11.65 o                         
   0   2   5       2201.69       2313.33        40.48 o                         
   1   2   5        115.60        140.40        10.67 o                         
   2   2   5        953.28       1030.51        26.84 o                         
   3   2   5        507.85        440.89        27.16 o                         
   4   2   5          0.48         -5.88        13.34 o                         
   5   2   5         37.98         30.59        17.18 o                         
   6   2   5         18.23         10.35        21.80 o                         
   7   2   5         53.37         70.46        31.66 o                         
  -8   3   5         75.38         61.15        31.37 o                         
  -7   3   5         71.53         44.50        24.73 o                         
  -6   3   5        224.63        184.90        23.77 o                         
  -5   3   5          7.64         -1.84        14.99 o                         
  -4   3   5        243.44        226.17        15.45 o                         
  -3   3   5        971.85        928.78        29.51 o                         
  -2   3   5        180.64        181.02        11.92 o                         
  -1   3   5        629.50        594.49        19.49 o                         
   0   3   5        258.97        290.56        14.98 o                         
   1   3   5       3722.26       4302.41        74.61 o                         
   2   3   5        456.22        567.08        21.29 o                         
   3   3   5        412.82        376.92        19.94 o                         
   4   3   5        131.66         99.58        15.97 o                         
   5   3   5        192.36        189.29        22.13 o                         
   6   3   5       1064.50       1043.50        49.50 o                         
   7   3   5        274.50        277.40        36.15 o                         
  -8   4   5         17.95         22.90        31.33 o                         
  -7   4   5        355.27        365.97        32.93 o                         
  -6   4   5          1.31          2.14        18.27 o                         
  -5   4   5        127.17        114.01        15.89 o                         
  -4   4   5         44.23         48.71        14.54 o                         
  -3   4   5       2612.58       2724.46        59.07 o                         
  -2   4   5        304.14        307.66        14.86 o                         
  -1   4   5        176.31        149.53        11.37 o                         
   0   4   5        421.58        460.35        18.08 o                         
   1   4   5          6.13         -3.68         7.78 o                         
   2   4   5          1.80          6.38         9.30 o                         
   3   4   5       1068.20        991.15        29.71 o                         
   4   4   5          1.41         -4.23        12.60 o                         
   5   4   5         44.38         44.49        18.07 o                         
   6   4   5        592.39        512.77        50.25 o                         
   7   4   5         72.82        105.25        32.26 o                         
  -8   5   5          8.84         20.75        40.26 o                         
  -7   5   5         74.18         84.78        27.91 o                         
  -6   5   5        196.25        180.71        26.03 o                         
  -5   5   5        309.36        303.25        24.54 o                         
  -4   5   5         14.47          6.66        13.84 o                         
  -3   5   5        937.37        969.04        32.17 o                         
  -2   5   5        307.31        238.23        19.11 o                         
  -1   5   5       1296.68       1153.87        29.07 o                         
   0   5   5       1460.25       1395.28        30.56 o                         
   1   5   5       1733.58       1775.49        41.38 o                         
   2   5   5        163.37        121.63        12.58 o                         
   3   5   5        501.69        464.67        21.16 o                         
   4   5   5         15.49         22.54        13.32 o                         
   5   5   5        341.45        292.07        27.52 o                         
   6   5   5        107.89         82.01        27.74 o                         
   7   5   5         14.46         30.07        31.13 o                         
  -8   6   5         58.80         70.40        40.17 o                         
  -7   6   5         30.48         62.19        32.41 o                         
  -6   6   5        347.80        313.50        29.11 o                         
  -5   6   5       2354.14       2413.23        62.53 o                         
  -4   6   5        146.08        126.18        18.09 o                         
  -3   6   5        116.12         92.93        14.74 o                         
  -2   6   5         21.91          6.49        12.21 o                         
  -1   6   5         14.26         11.15         8.73 o                         
   0   6   5         63.74         56.75         8.22 o                         
   1   6   5          1.86          1.80         7.50 o                         
   2   6   5        604.49        603.17        28.93 o                         
   3   6   5        762.59        751.55        40.36 o                         
   4   6   5        424.60        352.50        25.46 o                         
   5   6   5        473.95        461.70        33.63 o                         
   6   6   5          3.25         -2.57        29.65 o                         
   7   6   5        470.02        420.10        41.37 o                         
  -8   7   5          1.26        -38.07        38.69 o                         
  -7   7   5        146.24        123.99        37.19 o                         
  -6   7   5         13.54          7.85        22.74 o                         
  -5   7   5         19.92         45.98        20.44 o                         
  -4   7   5        179.77        132.71        18.85 o                         
  -3   7   5         19.75         15.36        14.05 o                         
  -2   7   5         31.18         31.34        12.03 o                         
  -1   7   5       1333.61       1477.63        48.22 o                         
   0   7   5         29.35         28.13         7.89 o                         
   1   7   5       3396.51       3412.86        64.17 o                         
   2   7   5        380.68        423.23        22.88 o                         
   3   7   5          1.58         -2.47        13.09 o                         
   4   7   5        355.48        363.50        26.07 o                         
   5   7   5        175.89        145.86        25.50 o                         
   6   7   5         63.00         44.92        27.82 o                         
   7   7   5         27.76         69.51        38.51 o                         
  -8   8   5         43.46         92.79        43.15 o                         
  -7   8   5        250.51        214.08        40.68 o                         
  -6   8   5          6.81          8.17        28.10 o                         
  -5   8   5       1025.92       1109.37        44.40 o                         
  -4   8   5         72.33         74.62        18.14 o                         
  -3   8   5        907.74        829.66        45.27 o                         
  -2   8   5        407.88        367.88        21.85 o                         
  -1   8   5        191.03        211.63        14.20 o                         
   0   8   5        573.85        595.04        21.69 o                         
   1   8   5        333.43        319.37        17.85 o                         
   2   8   5        548.80        540.93        26.25 o                         
   3   8   5        375.95        362.96        23.64 o                         
   4   8   5          5.57          6.21        17.05 o                         
   5   8   5        416.49        317.36        32.27 o                         
   6   8   5        124.08         79.65        28.73 o                         
   7   8   5         13.49        -37.09        37.09 o                         
  -8   9   5          7.14         42.63        43.71 o                         
  -7   9   5         86.17        104.31        38.18 o                         
  -6   9   5        320.11        272.89        37.68 o                         
  -5   9   5        186.37        183.73        25.62 o                         
  -4   9   5        460.19        408.75        27.80 o                         
  -3   9   5          4.98          9.36        13.87 o                         
  -2   9   5         29.39         -0.91        12.41 o                         
  -1   9   5       2103.16       1993.24        54.82 o                         
   0   9   5         91.55         71.50        10.33 o                         
   1   9   5         11.18         15.00         9.85 o                         
   2   9   5        165.87        141.29        16.78 o                         
   3   9   5        241.71        232.70        21.24 o                         
   4   9   5        796.48        815.30        37.51 o                         
   5   9   5        530.32        450.65        32.75 o                         
   6   9   5         24.31        -10.63        31.08 o                         
   7   9   5        187.44        196.79        44.14 o                         
  -7  10   5          8.27        -24.09        36.64 o                         
  -6  10   5        118.88         83.77        33.05 o                         
  -5  10   5        982.71       1000.91        66.62 o                         
  -4  10   5         64.42         93.63        20.49 o                         
  -3  10   5        160.54        148.10        19.49 o                         
  -2  10   5       1037.90       1055.28        41.42 o                         
  -1  10   5        281.55        230.77        16.24 o                         
   0  10   5       1317.17       1298.43        32.05 o                         
   1  10   5        703.11        742.59        35.23 o                         
   2  10   5        821.00        892.23        51.77 o                         
   3  10   5        733.75        760.71        41.89 o                         
   4  10   5        413.87        417.16        45.42 o                         
   5  10   5        953.90        834.79        42.20 o                         
   6  10   5          7.49          9.94        35.16 o                         
  -7  11   5        140.08        170.12        43.44 o                         
  -6  11   5        113.02         82.38        36.11 o                         
  -5  11   5        283.81        267.83        35.09 o                         
  -4  11   5        799.34        827.85        66.65 o                         
  -3  11   5         54.10         54.31        17.71 o                         
  -2  11   5        259.26        200.09        19.63 o                         
  -1  11   5        130.36        117.74        13.77 o                         
   0  11   5         14.62          8.55         9.65 o                         
   1  11   5        828.55        901.11        32.93 o                         
   2  11   5       1354.06       1322.59        39.94 o                         
   3  11   5        126.11        100.79        19.60 o                         
   4  11   5        194.02        191.86        24.77 o                         
   5  11   5        721.30        695.20        61.08 o                         
   6  11   5        575.42        556.15        62.40 o                         
  -7  12   5         15.47          9.38        40.01 o                         
  -6  12   5         68.32         46.28        35.90 o                         
  -5  12   5        581.22        521.23        43.54 o                         
  -4  12   5          0.18         17.65        24.06 o                         
  -3  12   5        952.70        866.62        51.54 o                         
  -2  12   5       1104.69       1153.26        39.66 o                         
  -1  12   5         98.21         87.79        14.06 o                         
   0  12   5       4509.12       4446.29        95.45 o                         
   1  12   5       1049.56       1109.39        40.75 o                         
   2  12   5        464.23        465.41        39.59 o                         
   3  12   5        220.73        211.87        24.06 o                         
   4  12   5        184.30        131.71        31.14 o                         
   5  12   5        173.83        170.65        33.76 o                         
   6  12   5        372.63        266.81        45.46 o                         
  -6  13   5        120.93         86.01        38.83 o                         
  -5  13   5          8.56         19.01        30.07 o                         
  -4  13   5       2176.12       2201.65        74.92 o                         
  -3  13   5          4.62         -1.96        21.12 o                         
  -2  13   5       1184.28       1170.04        38.57 o                         
  -1  13   5       1762.95       1847.37        55.19 o                         
   0  13   5       2791.20       2739.38        60.22 o                         
   1  13   5        162.87        162.89        20.24 o                         
   2  13   5        214.58        174.51        22.19 o                         
   3  13   5         71.75         40.48        22.30 o                         
   4  13   5        975.51       1027.76        53.07 o                         
   5  13   5        140.08        160.44        35.33 o                         
  -6  14   5         93.60         85.36        40.24 o                         
  -5  14   5         60.93         47.03        32.62 o                         
  -4  14   5          0.85        -22.03        27.10 o                         
  -3  14   5        302.77        253.79        31.09 o                         
  -2  14   5        780.15        701.69        85.25 o                         
  -1  14   5        554.41        541.36        41.58 o                         
   0  14   5       3801.50       4139.79        88.04 o                         
   1  14   5        526.26        577.73        39.39 o                         
   2  14   5        559.71        594.96        36.98 o                         
   3  14   5       1624.93       1732.08        63.56 o                         
   4  14   5         42.23         50.42        29.67 o                         
   5  14   5        203.06        214.92        38.56 o                         
  -6  15   5        487.94        463.50        50.41 o                         
  -5  15   5        775.33        715.10        54.56 o                         
  -4  15   5        293.52        299.67        38.27 o                         
  -3  15   5        847.17        768.24        83.00 o                         
  -2  15   5        267.02        245.73        29.07 o                         
  -1  15   5        600.69        693.19        35.83 o                         
   0  15   5         95.68         61.04        18.57 o                         
   1  15   5         15.11         13.56        18.13 o                         
   2  15   5       1623.61       1578.66        74.74 o                         
   3  15   5          3.34         -9.77        25.31 o                         
   4  15   5       1063.68       1119.82        75.50 o                         
   5  15   5        241.80        186.41        39.89 o                         
  -5  16   5        169.74        133.07        40.15 o                         
  -4  16   5        536.20        511.82        45.76 o                         
  -3  16   5        821.43        806.54        49.77 o                         
  -2  16   5        842.82        767.37        58.26 o                         
  -1  16   5         97.05        125.65        34.28 o                         
   0  16   5       1875.64       1953.87        59.12 o                         
   1  16   5        312.56        315.80        28.55 o                         
   2  16   5        248.64        320.30        31.98 o                         
   3  16   5        901.31        972.07        60.22 o                         
   4  16   5         27.46         -8.81        32.29 o                         
  -5  17   5         39.96          5.48        37.52 o                         
  -4  17   5       1013.24        961.98        57.97 o                         
  -3  17   5         96.70        113.98        40.52 o                         
  -2  17   5        574.33        539.81        53.23 o                         
  -1  17   5        455.37        464.93        63.98 o                         
   0  17   5          3.85        -10.25        19.59 o                         
   1  17   5        866.31        918.47        44.68 o                         
   2  17   5       1006.56       1210.05       101.63 o                         
   3  17   5         51.30        -12.16        33.93 o                         
   4  17   5       1207.93       1363.02       118.73 o                         
  -4  18   5        105.84         68.94        37.75 o                         
  -3  18   5        620.02        706.61        61.33 o                         
  -2  18   5        327.47        357.96        49.12 o                         
  -1  18   5        144.55        178.18        43.68 o                         
   0  18   5       1223.65       1436.42        78.03 o                         
   1  18   5        646.28        775.65        53.31 o                         
   2  18   5        492.80        541.96        48.28 o                         
   3  18   5        646.82        715.87        58.25 o                         
  -3  19   5        316.73        306.32        53.45 o                         
  -2  19   5        545.16        526.76        58.17 o                         
  -1  19   5       1107.11       1564.61        87.56 o                         
   0  19   5        754.82        920.95        74.85 o                         
   1  19   5         58.29         50.01        36.23 o                         
   2  19   5        128.81        131.12        38.70 o                         
  -1  20   5         33.56         29.60        40.83 o                         
   0  20   5       1647.09       1912.47        93.94 o                         
  -8   0   6        114.15         72.42        57.04 o                         
  -7   0   6        435.10        419.04        62.84 o                         
  -6   0   6       3122.43       3325.47        91.74 o                         
  -5   0   6        428.13        351.25        28.82 o                         
  -4   0   6       3268.91       3258.76        82.21 o                         
  -3   0   6       6555.40       6692.31       175.00 o                         
  -2   0   6       1307.90       1368.82        50.13 o                         
  -1   0   6       7574.09       7338.99       186.52 o                         
   0   0   6       8455.96       8896.00       190.10 o                         
   1   0   6       3515.03       3454.24        82.54 o                         
   2   0   6      10062.75      10757.62       265.42 o                         
   3   0   6        383.32        401.55        32.39 o                         
   4   0   6       5105.57       5610.52       154.85 o                         
   5   0   6       1371.39       1259.91       132.03 o                         
   6   0   6        471.12        422.65        89.91 o                         
   7   0   6        504.34        489.27        54.65 o                         
  -8   1   6       1641.60       1798.60        96.57 o                         
  -7   1   6        418.95        420.81        37.12 o                         
  -6   1   6        459.45        471.52        26.78 o                         
  -5   1   6       3481.32       3573.25        65.03 o                         
  -4   1   6        275.55        240.17        16.91 o                         
  -3   1   6       2371.45       2244.25        46.27 o                         
  -2   1   6       3503.47       3339.76        67.64 o                         
  -1   1   6        222.86        207.96        12.97 o                         
   0   1   6       7667.54       8221.20       124.68 o                         
   1   1   6       2978.80       3024.54        55.84 o                         
   2   1   6        134.74        138.86        15.05 o                         
   3   1   6       5716.02       5984.77       112.86 o                         
   4   1   6       6940.32       7327.58       136.80 o                         
   5   1   6         13.89         25.33        18.96 o                         
   6   1   6       1547.00       1681.86        57.50 o                         
   7   1   6        327.77        345.35        40.21 o                         
  -8   2   6          4.84         -9.50        38.55 o                         
  -7   2   6        614.93        651.29        43.84 o                         
  -6   2   6       8814.86      10139.94       188.55 o                         
  -5   2   6        697.75        681.31        28.30 o                         
  -4   2   6       1975.99       1926.23        43.76 o                         
  -3   2   6       3849.25       3702.98        68.68 o                         
  -2   2   6        535.77        453.54        18.64 o                         
  -1   2   6      10786.64      11133.23       178.56 o                         
   0   2   6       2036.27       2000.93        37.33 o                         
   1   2   6       6039.24       6563.25       109.78 o                         
   2   2   6       5532.56       5439.45        98.13 o                         
   3   2   6        301.72        242.52        18.57 o                         
   4   2   6       2929.20       2963.45        66.30 o                         
   5   2   6        777.93        630.35        32.66 o                         
   6   2   6        316.93        306.47        29.41 o                         
   7   2   6       1935.81       2092.07        76.77 o                         
  -8   3   6        185.86        262.24        57.28 o                         
  -7   3   6        521.44        587.18        38.06 o                         
  -6   3   6       3142.50       3397.55        80.49 o                         
  -5   3   6       5033.72       5309.06       105.49 o                         
  -4   3   6        766.97        712.12        31.61 o                         
  -3   3   6        839.37        731.40        24.57 o                         
  -2   3   6       7730.21       7968.16       132.19 o                         
  -1   3   6         49.36         48.09         9.68 o                         
   0   3   6       7362.46       7760.02       118.98 o                         
   1   3   6       6591.22       7066.39       117.54 o                         
   2   3   6          4.65         16.01        10.54 o                         
   3   3   6       2812.46       2787.07        62.12 o                         
   4   3   6       2839.71       2846.97        80.68 o                         
   5   3   6        198.49        183.29        22.98 o                         
   6   3   6       2462.70       2579.29        78.01 o                         
   7   3   6        544.18        472.84        43.23 o                         
  -8   4   6        828.92        785.99        55.56 o                         
  -7   4   6        788.17        836.22        44.69 o                         
  -6   4   6        808.88        847.36        40.31 o                         
  -5   4   6         93.04         85.37        19.59 o                         
  -4   4   6       4932.82       5020.55       110.61 o                         
  -3   4   6       3729.01       3679.26        76.05 o                         
  -2   4   6        766.72        752.91        28.13 o                         
  -1   4   6      11925.11      12498.03       200.20 o                         
   0   4   6       2674.20       2740.95        51.29 o                         
   1   4   6        866.75        820.76        25.31 o                         
   2   4   6       8286.14       8711.11       144.67 o                         
   3   4   6        406.55        345.33        20.38 o                         
   4   4   6       5372.67       5718.50       110.93 o                         
   5   4   6       1173.28       1125.13        70.89 o                         
   6   4   6          4.59         23.19        27.18 o                         
   7   4   6        763.11        699.29        66.36 o                         
  -8   5   6       1831.20       2198.52       109.92 o                         
  -7   5   6        285.21        349.17        34.32 o                         
  -6   5   6        431.86        404.44        31.24 o                         
  -5   5   6       2821.81       2911.06        70.62 o                         
  -4   5   6        845.99        877.00        34.80 o                         
  -3   5   6       1777.07       1712.67        45.18 o                         
  -2   5   6       9191.12       9524.42       156.38 o                         
  -1   5   6       2403.35       2566.99        51.39 o                         
   0   5   6        186.85         99.08         9.52 o                         
   1   5   6       1267.09       1010.12        28.03 o                         
   2   5   6        184.94        190.77        15.37 o                         
   3   5   6       9234.54      10247.90       169.40 o                         
   4   5   6        436.14        372.74        22.70 o                         
   5   5   6        380.94        346.52        31.13 o                         
   6   5   6       3421.48       3635.69        97.53 o                         
   7   5   6        123.81        105.74        36.30 o                         
  -8   6   6        181.26        244.98        65.67 o                         
  -7   6   6        831.77        859.81        47.14 o                         
  -6   6   6       2080.67       2302.37        66.37 o                         
  -5   6   6        324.52        276.18        25.96 o                         
  -4   6   6       3695.92       3892.93        84.20 o                         
  -3   6   6       2069.17       1923.95        55.54 o                         
  -2   6   6       2754.51       2814.05        62.44 o                         
  -1   6   6       9431.56      10143.91       177.81 o                         
   0   6   6       3477.67       3584.24        61.87 o                         
   1   6   6       1444.20       1334.26        30.75 o                         
   2   6   6       6286.98       6556.69       122.51 o                         
   3   6   6          4.98          1.98        14.52 o                         
   4   6   6        365.93        331.61        25.77 o                         
   5   6   6       3125.64       3270.94        86.30 o                         
   6   6   6         71.62        104.63        34.50 o                         
   7   6   6       1270.94       1204.83        84.31 o                         
  -8   7   6        819.88        842.90        73.36 o                         
  -7   7   6        716.27        861.40        55.96 o                         
  -6   7   6        121.69        171.23        27.89 o                         
  -5   7   6       1385.99       1407.47        50.17 o                         
  -4   7   6       1416.67       1444.16        46.36 o                         
  -3   7   6       4289.90       4435.22       114.08 o                         
  -2   7   6       1239.96       1087.78        47.21 o                         
  -1   7   6        414.20        371.27        18.86 o                         
   0   7   6       5562.18       5771.00        93.25 o                         
   1   7   6       7544.09       7875.34       123.53 o                         
   2   7   6       1431.24       1292.98        38.83 o                         
   3   7   6       1964.01       1958.79        52.02 o                         
   4   7   6       3966.23       4077.69        88.57 o                         
   5   7   6         31.48         52.96        24.95 o                         
   6   7   6       1293.49       1260.91        82.62 o                         
   7   7   6         21.89          5.71        35.54 o                         
  -8   8   6        267.62        224.37        47.81 o                         
  -7   8   6        923.62        991.72        60.14 o                         
  -6   8   6       1214.06       1219.35        60.75 o                         
  -5   8   6         66.40         68.29        22.42 o                         
  -4   8   6       3332.47       3474.18        87.24 o                         
  -3   8   6       3292.44       3232.98        73.47 o                         
  -2   8   6        378.40        317.34        22.28 o                         
  -1   8   6       5153.22       5084.82        91.95 o                         
   0   8   6       1353.26       1262.66        35.40 o                         
   1   8   6       1277.20       1249.82        31.18 o                         
   2   8   6       4798.07       4796.14        96.00 o                         
   3   8   6          8.34         18.26        16.37 o                         
   4   8   6        647.69        616.45        38.50 o                         
   5   8   6       2605.29       2715.51        78.48 o                         
   6   8   6         26.54         34.52        30.83 o                         
  -7   9   6        154.10        147.75        40.37 o                         
  -6   9   6        353.32        334.94        46.05 o                         
  -5   9   6       2581.97       2749.99        73.59 o                         
  -4   9   6        682.40        686.41        35.58 o                         
  -3   9   6        551.32        491.11        28.34 o                         
  -2   9   6       4023.70       4303.67        97.07 o                         
  -1   9   6        141.93        133.48        14.39 o                         
   0   9   6       1314.00       1240.28        31.23 o                         
   1   9   6       2899.59       2911.43        60.10 o                         
   2   9   6        316.93        310.86        23.11 o                         
   3   9   6       6086.53       6736.50       131.07 o                         
   4   9   6         27.59         11.13        20.01 o                         
   5   9   6        984.21        981.93        74.06 o                         
   6   9   6       2502.72       2581.70       115.79 o                         
  -7  10   6        258.48        270.00        44.84 o                         
  -6  10   6        369.88        374.09        43.59 o                         
  -5  10   6         87.45         55.02        29.52 o                         
  -4  10   6       1889.03       1856.47        58.92 o                         
  -3  10   6       1844.83       1875.35        77.35 o                         
  -2  10   6       1219.61       1260.41        42.66 o                         
  -1  10   6      10714.40      11435.95       189.65 o                         
   0  10   6       2540.18       2410.92        53.16 o                         
   1  10   6        716.86        744.68        30.16 o                         
   2  10   6       2182.90       2168.59        55.93 o                         
   3  10   6        509.07        422.35        28.44 o                         
   4  10   6       2417.66       2443.91        74.73 o                         
   5  10   6        952.51        831.32        67.90 o                         
   6  10   6        110.88         50.88        36.67 o                         
  -7  11   6       1191.79       1142.71        67.37 o                         
  -6  11   6        426.90        458.46        46.36 o                         
  -5  11   6       2472.58       2667.60        98.43 o                         
  -4  11   6        118.24         81.43        22.69 o                         
  -3  11   6       1322.03       1347.84        74.73 o                         
  -2  11   6       5495.66       5411.87       123.51 o                         
  -1  11   6       1277.48       1185.78        32.66 o                         
   0  11   6         37.30         24.74        11.28 o                         
   1  11   6        216.30        230.58        25.21 o                         
   2  11   6        633.05        596.69        30.90 o                         
   3  11   6       1847.99       1819.39        67.21 o                         
   4  11   6       1708.84       1720.93        77.95 o                         
   5  11   6        866.30        716.04        43.61 o                         
   6  11   6        846.30        624.71        54.64 o                         
  -7  12   6         21.36          9.37        51.56 o                         
  -6  12   6       1700.90       1737.84       115.96 o                         
  -5  12   6          1.70        -14.42        30.39 o                         
  -4  12   6       1306.45       1399.40        75.97 o                         
  -3  12   6       1387.91       1239.23        47.91 o                         
  -2  12   6          3.63         10.91        19.96 o                         
  -1  12   6       5011.49       5017.11        94.78 o                         
   0  12   6        918.79        890.52        38.36 o                         
   1  12   6       2934.20       3031.61        65.69 o                         
   2  12   6       1261.99       1353.57        46.58 o                         
   3  12   6        406.43        337.92        29.49 o                         
   4  12   6        886.19        788.32        41.90 o                         
   5  12   6        708.62        659.87        48.10 o                         
  -6  13   6         47.07         13.82        42.97 o                         
  -5  13   6       2288.54       2241.01       141.91 o                         
  -4  13   6         90.64         96.65        30.17 o                         
  -3  13   6        484.22        441.84        31.45 o                         
  -2  13   6        335.16        274.71        30.47 o                         
  -1  13   6          5.60         19.86        17.41 o                         
   0  13   6       2877.22       2888.09        70.10 o                         
   1  13   6       2548.71       2544.94        59.75 o                         
   2  13   6        497.97        470.16        30.71 o                         
   3  13   6       1549.54       1609.88        56.30 o                         
   4  13   6       1022.31       1115.29        91.99 o                         
   5  13   6        328.83        283.65        40.68 o                         
  -6  14   6        712.44        684.97        98.65 o                         
  -5  14   6         56.99         73.88        34.94 o                         
  -4  14   6        312.38        314.47        44.11 o                         
  -3  14   6       1917.07       1878.26        74.60 o                         
  -2  14   6        230.68        217.71        29.28 o                         
  -1  14   6       2318.49       2390.17        73.54 o                         
   0  14   6       1471.87       1504.55        61.71 o                         
   1  14   6       1037.49       1085.92        41.20 o                         
   2  14   6       2165.00       2161.58        62.11 o                         
   3  14   6         17.68         26.75        23.17 o                         
   4  14   6        851.42        879.12        69.77 o                         
   5  14   6        446.49        408.91        44.49 o                         
  -5  15   6        685.91        599.43        84.03 o                         
  -4  15   6        207.24        222.25        36.71 o                         
  -3  15   6        943.94        814.50        64.16 o                         
  -2  15   6        671.02        603.79        63.59 o                         
  -1  15   6          1.16         -4.86        23.20 o                         
   0  15   6        354.49        334.04        28.49 o                         
   1  15   6        789.00        810.45        36.57 o                         
   2  15   6         97.24        136.77        28.08 o                         
   3  15   6       1370.93       1402.31        79.11 o                         
   4  15   6       1690.77       1745.99        73.45 o                         
  -5  16   6         39.65         38.40        38.06 o                         
  -4  16   6        352.65        306.74        41.72 o                         
  -3  16   6       1203.00       1189.61        60.41 o                         
  -2  16   6         26.01         -6.48        32.61 o                         
  -1  16   6       1740.59       1858.72        71.07 o                         
   0  16   6        371.17        381.18        36.88 o                         
   1  16   6        841.51        853.30        39.98 o                         
   2  16   6       1287.76       1371.97        53.85 o                         
   3  16   6          4.26         33.80        29.49 o                         
   4  16   6        149.16        130.95        37.54 o                         
  -4  17   6         65.46         19.81        35.71 o                         
  -3  17   6        262.46        246.76        48.42 o                         
  -2  17   6        677.58        805.41        69.64 o                         
  -1  17   6         45.47         69.29        35.99 o                         
   0  17   6        673.35        740.76        48.43 o                         
   1  17   6       1306.54       1345.48        76.88 o                         
   2  17   6         51.95         63.21        25.09 o                         
   3  17   6        721.47        758.12        49.83 o                         
  -3  18   6        446.55        411.11        55.67 o                         
  -2  18   6         30.45         -8.21        38.11 o                         
  -1  18   6        576.97        459.26        53.39 o                         
   0  18   6        147.88        152.52        39.92 o                         
   1  18   6        205.94        273.94        39.76 o                         
   2  18   6       1007.17       1104.46        98.62 o                         
  -2  19   6        761.15        741.39        83.79 o                         
  -1  19   6         45.53         18.97        40.73 o                         
   0  19   6        192.73        192.75        53.41 o                         
   1  19   6        391.68        409.61        49.01 o                         
  -8   1   7         14.47         17.96        40.49 o                         
  -7   1   7         33.30         24.17        34.39 o                         
  -6   1   7        525.22        451.88        35.11 o                         
  -5   1   7         23.43         17.26        14.84 o                         
  -4   1   7         10.26         13.62        12.28 o                         
  -3   1   7        201.88        204.63        18.40 o                         
  -2   1   7        332.89        356.57        29.61 o                         
  -1   1   7         54.01         55.79        10.43 o                         
   0   1   7       2734.82       3031.26        53.32 o                         
   1   1   7        535.41        574.43        22.03 o                         
   2   1   7        992.10        957.21        34.81 o                         
   3   1   7        696.28        668.24        33.45 o                         
   4   1   7        678.82        683.61        32.95 o                         
   5   1   7       1099.89       1030.66        56.42 o                         
   6   1   7        271.18        273.54        31.12 o                         
   7   1   7         68.14         54.14        34.55 o                         
  -8   2   7        348.11        334.44        50.26 o                         
  -7   2   7         70.28        106.05        31.43 o                         
  -6   2   7        508.31        452.38        33.13 o                         
  -5   2   7         78.28         85.78        16.81 o                         
  -4   2   7         20.50          5.04        12.69 o                         
  -3   2   7          9.39         -8.61        10.77 o                         
  -2   2   7        796.09        788.13        29.16 o                         
  -1   2   7        726.02        742.49        24.74 o                         
   0   2   7         30.55         38.47         9.25 o                         
   1   2   7        723.31        827.61        26.68 o                         
   2   2   7         12.20          7.26        11.56 o                         
   3   2   7          3.54        -14.66        14.66 o                         
   4   2   7         14.36         -1.19        17.14 o                         
   5   2   7        116.60         79.79        22.30 o                         
   6   2   7        103.68         94.71        30.33 o                         
   7   2   7         31.70         17.01        33.33 o                         
  -8   3   7          0.88        -31.11        40.03 o                         
  -7   3   7          0.18         11.95        29.51 o                         
  -6   3   7          2.89         15.69        21.80 o                         
  -5   3   7         13.68         10.18        17.29 o                         
  -4   3   7         48.51         53.30        14.00 o                         
  -3   3   7         32.68         13.77        11.72 o                         
  -2   3   7        130.81        135.61        13.67 o                         
  -1   3   7       2363.20       2647.89        53.20 o                         
   0   3   7        505.08        562.82        19.50 o                         
   1   3   7         83.07         68.16        12.26 o                         
   2   3   7        108.15         83.28        13.83 o                         
   3   3   7         93.87        104.04        17.14 o                         
   4   3   7        464.57        410.93        32.38 o                         
   5   3   7        795.94        788.45        59.06 o                         
   6   3   7         19.71         25.33        29.07 o                         
   7   3   7         65.67        109.88        36.77 o                         
  -8   4   7        127.35        138.92        39.31 o                         
  -7   4   7         63.81         97.11        33.15 o                         
  -6   4   7        176.08        119.77        25.10 o                         
  -5   4   7        793.61        684.86        33.82 o                         
  -4   4   7         30.99         32.73        16.33 o                         
  -3   4   7        657.35        610.22        32.83 o                         
  -2   4   7         92.91         68.94        12.60 o                         
  -1   4   7         23.04         21.18        10.80 o                         
   0   4   7        338.05        374.40        17.09 o                         
   1   4   7          8.49          2.56        10.51 o                         
   2   4   7          3.03        -11.60        11.60 o                         
   3   4   7         51.66         69.03        15.48 o                         
   4   4   7        670.09        637.47        32.22 o                         
   5   4   7         90.50         58.93        25.96 o                         
   6   4   7         94.28         90.70        31.30 o                         
   7   4   7         33.97         44.26        35.22 o                         
  -8   5   7        294.11        259.21        43.72 o                         
  -7   5   7        402.88        413.88        41.20 o                         
  -6   5   7        111.12        108.33        28.00 o                         
  -5   5   7        477.58        448.82        29.98 o                         
  -4   5   7         23.70         20.87        17.17 o                         
  -3   5   7        405.84        338.86        22.80 o                         
  -2   5   7        612.62        612.54        24.19 o                         
  -1   5   7        555.23        591.63        23.79 o                         
   0   5   7        890.39        817.04        33.96 o                         
   1   5   7        875.13        904.30        29.00 o                         
   2   5   7        485.91        510.87        23.93 o                         
   3   5   7         64.12         55.81        15.62 o                         
   4   5   7         19.72         24.09        21.13 o                         
   5   5   7          4.18        -17.21        23.83 o                         
   6   5   7         20.31        -28.68        28.68 o                         
   7   5   7        133.13        147.87        39.60 o                         
  -8   6   7         12.47         10.36        55.42 o                         
  -7   6   7        930.55        789.39        50.08 o                         
  -6   6   7         62.61         80.49        27.89 o                         
  -5   6   7          5.61         -2.44        22.45 o                         
  -4   6   7        184.30        191.18        22.07 o                         
  -3   6   7         66.31         60.45        17.08 o                         
  -2   6   7         91.23         67.91        13.19 o                         
  -1   6   7        727.05        749.28        26.91 o                         
   0   6   7         29.17         31.39         9.67 o                         
   1   6   7       2908.98       2934.51        64.77 o                         
   2   6   7         26.41         31.67        13.62 o                         
   3   6   7        531.80        492.40        25.70 o                         
   4   6   7        107.25        117.85        24.19 o                         
   5   6   7        212.01        148.28        29.17 o                         
   6   6   7        211.49        183.37        35.89 o                         
  -8   7   7          9.96         13.16        48.80 o                         
  -7   7   7        108.56        122.39        34.89 o                         
  -6   7   7        143.99        165.68        28.95 o                         
  -5   7   7          7.95         32.36        24.32 o                         
  -4   7   7         35.18         10.09        18.36 o                         
  -3   7   7       1051.89       1042.01        40.09 o                         
  -2   7   7         56.97         51.34        13.67 o                         
  -1   7   7       1831.67       1775.81        45.54 o                         
   0   7   7        214.53        198.10        14.04 o                         
   1   7   7          0.91          5.10         9.66 o                         
   2   7   7        421.71        406.17        25.97 o                         
   3   7   7        171.15         93.67        21.48 o                         
   4   7   7         65.85         50.53        25.53 o                         
   5   7   7          9.59          8.63        29.67 o                         
   6   7   7         18.00         -4.82        30.70 o                         
  -7   8   7        273.52        223.84        41.85 o                         
  -6   8   7          7.49         13.35        28.17 o                         
  -5   8   7        673.61        682.74        44.39 o                         
  -4   8   7         59.43         36.83        22.63 o                         
  -3   8   7         66.24         92.06        21.05 o                         
  -2   8   7       1097.24       1080.61        39.90 o                         
  -1   8   7        382.45        342.63        19.91 o                         
   0   8   7        676.26        652.62        32.78 o                         
   1   8   7         11.02         20.35        11.12 o                         
   2   8   7        923.56        965.35        39.73 o                         
   3   8   7        889.36        885.29        56.76 o                         
   4   8   7         49.50         87.84        22.57 o                         
   5   8   7         83.79         70.51        28.01 o                         
   6   8   7        227.49        204.61        36.69 o                         
  -7   9   7         20.40          8.13        37.15 o                         
  -6   9   7        219.28        166.78        37.46 o                         
  -5   9   7         14.17          1.37        24.26 o                         
  -4   9   7          5.92         -3.22        22.72 o                         
  -3   9   7        507.93        438.73        29.58 o                         
  -2   9   7         71.98         56.92        18.17 o                         
  -1   9   7        668.61        638.12        27.24 o                         
   0   9   7        105.03         76.85        12.38 o                         
   1   9   7        451.82        433.04        20.98 o                         
   2   9   7        464.48        452.97        37.60 o                         
   3   9   7        914.32        844.26        49.58 o                         
   4   9   7         24.64         -4.20        21.40 o                         
   5   9   7        402.29        465.06        40.59 o                         
   6   9   7         69.60         83.10        35.03 o                         
  -7  10   7        470.12        468.53        50.47 o                         
  -6  10   7         18.10         17.30        34.68 o                         
  -5  10   7         55.90         74.68        27.01 o                         
  -4  10   7        251.89        259.68        27.66 o                         
  -3  10   7        340.92        356.20        28.85 o                         
  -2  10   7       1249.05       1235.33        45.57 o                         
  -1  10   7       1732.72       1714.20        52.09 o                         
   0  10   7        340.41        334.77        20.45 o                         
   1  10   7        864.29        875.18        56.55 o                         
   2  10   7          0.26         -4.70        15.87 o                         
   3  10   7       1548.62       1505.00        51.47 o                         
   4  10   7         52.39         49.23        23.50 o                         
   5  10   7        181.66        209.52        38.04 o                         
   6  10   7        107.28        155.47        42.52 o                         
  -7  11   7        144.97        192.45        45.83 o                         
  -6  11   7        692.07        626.34        52.50 o                         
  -5  11   7        136.62        100.00        32.72 o                         
  -4  11   7        620.00        612.09        49.82 o                         
  -3  11   7        222.95        231.11        26.33 o                         
  -2  11   7          0.15          9.14        18.63 o                         
  -1  11   7        445.78        370.36        26.77 o                         
   0  11   7        709.31        660.71        29.00 o                         
   1  11   7          5.10         19.69        14.15 o                         
   2  11   7        194.21        198.30        23.02 o                         
   3  11   7        576.53        539.03        33.63 o                         
   4  11   7        298.81        282.63        30.54 o                         
   5  11   7        199.66        182.88        34.27 o                         
  -6  12   7         48.48         49.39        38.85 o                         
  -5  12   7        547.07        496.44        45.96 o                         
  -4  12   7        678.78        672.96        40.42 o                         
  -3  12   7         13.33          5.94        21.11 o                         
  -2  12   7       1483.14       1524.49        75.23 o                         
  -1  12   7        288.66        269.60        25.48 o                         
   0  12   7       1157.39       1107.50        60.58 o                         
   1  12   7        841.10        904.37        50.74 o                         
   2  12   7          5.34         -1.30        18.00 o                         
   3  12   7        608.61        612.17        36.44 o                         
   4  12   7        411.88        389.37        34.10 o                         
   5  12   7         11.84          4.23        31.72 o                         
  -6  13   7        874.75        714.41        67.12 o                         
  -5  13   7          2.56         10.10        41.60 o                         
  -4  13   7        631.42        550.56        46.62 o                         
  -3  13   7       1433.03       1343.96        52.46 o                         
  -2  13   7        520.98        450.06        31.46 o                         
  -1  13   7         20.88         15.15        19.20 o                         
   0  13   7        410.37        331.04        28.85 o                         
   1  13   7         19.01         11.03        16.34 o                         
   2  13   7        918.17        961.31        81.43 o                         
   3  13   7        115.83        103.37        25.12 o                         
   4  13   7        349.64        346.21        34.74 o                         
   5  13   7       1289.57       1155.67        90.28 o                         
  -6  14   7         40.00         -0.33        39.54 o                         
  -5  14   7         53.13         44.58        36.71 o                         
  -4  14   7        302.11        294.81        39.89 o                         
  -3  14   7        662.27        588.55        64.18 o                         
  -2  14   7       4421.21       4638.12       104.01 o                         
  -1  14   7       1220.55       1324.18        59.38 o                         
   0  14   7         33.70         16.31        24.80 o                         
   1  14   7       1462.87       1487.19        50.90 o                         
   2  14   7        102.69         73.48        22.56 o                         
   3  14   7        578.71        521.61        42.20 o                         
   4  14   7        241.96        262.25        37.29 o                         
  -5  15   7        400.93        359.67        52.44 o                         
  -4  15   7        249.91        207.84        38.59 o                         
  -3  15   7        324.79        309.81        39.30 o                         
  -2  15   7        167.34        100.68        30.26 o                         
  -1  15   7         32.04         60.12        27.42 o                         
   0  15   7       1290.84       1364.91        88.09 o                         
   1  15   7         57.32         51.98        21.39 o                         
   2  15   7       1387.86       1543.27        57.80 o                         
   3  15   7        189.35        142.83        29.02 o                         
   4  15   7        319.03        372.29        43.10 o                         
  -5  16   7        779.04        792.56        73.70 o                         
  -4  16   7        338.36        322.70        42.89 o                         
  -3  16   7         26.70          6.01        32.45 o                         
  -2  16   7       1002.58        965.31        67.11 o                         
  -1  16   7        101.67        161.21        32.09 o                         
   0  16   7        881.49       1000.95        55.64 o                         
   1  16   7       1235.31       1455.78        83.50 o                         
   2  16   7         13.33          8.65        23.73 o                         
   3  16   7        171.48        168.23        32.76 o                         
  -4  17   7        489.56        400.05        57.25 o                         
  -3  17   7        205.24        251.03        49.38 o                         
  -2  17   7          1.10          1.05        39.31 o                         
  -1  17   7        806.71        743.12        65.07 o                         
   0  17   7        650.17        681.01        48.34 o                         
   1  17   7         38.07         93.23        35.25 o                         
   2  17   7       1015.69       1206.21        62.44 o                         
   3  17   7        468.72        545.55        88.52 o                         
  -3  18   7        279.03        268.96        52.21 o                         
  -2  18   7       1648.54       1989.99       100.45 o                         
  -1  18   7        775.20        763.68        65.36 o                         
   0  18   7        373.98        379.17        41.58 o                         
   1  18   7        302.24        373.17        46.65 o                         
   2  18   7         11.93         18.38        41.37 o                         
  -1  19   7        102.41        131.09        45.62 o                         
   0  19   7        220.93        286.23        54.42 o                         
  -8   0   8        902.25        860.34        92.84 o                         
  -7   0   8        158.79        159.70        56.35 o                         
  -6   0   8       2324.32       2498.08        95.58 o                         
  -5   0   8       1877.62       1835.69        75.48 o                         
  -4   0   8        676.63        611.71        63.01 o                         
  -3   0   8       3392.38       3206.64       100.20 o                         
  -2   0   8       8116.69       8636.85       223.28 o                         
  -1   0   8       4709.26       4940.97       115.63 o                         
   0   0   8       8541.82       8682.48       190.53 o                         
   1   0   8        612.70        621.39        32.16 o                         
   2   0   8       6131.90       6629.81       177.36 o                         
   3   0   8        231.69        219.96        32.39 o                         
   4   0   8       2568.12       2750.85        96.64 o                         
   5   0   8       2698.68       2816.68       103.64 o                         
   6   0   8        325.26        280.47        47.87 o                         
  -8   1   8        168.45        218.64        48.33 o                         
  -7   1   8       1669.34       1795.99        84.20 o                         
  -6   1   8         95.65        100.55        27.31 o                         
  -5   1   8       1787.22       1750.74        52.35 o                         
  -4   1   8       1584.52       1433.60        44.32 o                         
  -3   1   8         34.00         48.55        15.68 o                         
  -2   1   8       8998.79       9641.67       174.39 o                         
  -1   1   8       2167.04       2200.03        47.65 o                         
   0   1   8        895.65        928.78        26.31 o                         
   1   1   8       4612.65       4863.25        87.28 o                         
   2   1   8       5775.30       5956.06       138.87 o                         
   3   1   8         22.30         -4.99        16.60 o                         
   4   1   8       1953.60       1880.30        54.82 o                         
   5   1   8        590.84        523.48        35.37 o                         
   6   1   8       1648.45       1626.71        60.33 o                         
  -8   2   8       2809.89       3195.34       117.16 o                         
  -7   2   8         10.09          7.33        31.01 o                         
  -6   2   8        617.84        582.13        45.86 o                         
  -5   2   8       1188.47       1172.66        55.68 o                         
  -4   2   8        455.05        424.05        32.17 o                         
  -3   2   8       5701.74       5857.00       104.28 o                         
  -2   2   8        502.28        498.08        26.78 o                         
  -1   2   8       2328.39       2127.39        46.95 o                         
   0   2   8       5837.67       5887.64       103.14 o                         
   1   2   8         78.09         85.69        13.59 o                         
   2   2   8       7827.09       8161.85       137.99 o                         
   3   2   8       4049.39       4138.33        87.17 o                         
   4   2   8        698.84        608.00        33.45 o                         
   5   2   8       1781.64       1772.61        58.18 o                         
   6   2   8        486.98        433.04        42.08 o                         
  -8   3   8       2003.93       1998.57       176.45 o                         
  -7   3   8       2733.18       2996.41        91.54 o                         
  -6   3   8        316.31        286.19        33.14 o                         
  -5   3   8        649.16        514.58        31.75 o                         
  -4   3   8       5220.07       5357.09        98.56 o                         
  -3   3   8         47.06         49.36        14.34 o                         
  -2   3   8       3515.48       3486.75        68.00 o                         
  -1   3   8       1955.16       1943.35        44.48 o                         
   0   3   8         92.32        101.93        12.05 o                         
   1   3   8       3251.36       3289.17        64.65 o                         
   2   3   8       2785.95       2745.03        61.65 o                         
   3   3   8        298.93        275.57        23.42 o                         
   4   3   8       2664.41       2721.05        71.20 o                         
   5   3   8        303.35        256.37        68.27 o                         
   6   3   8       1918.42       2002.92        85.64 o                         
  -8   4   8        263.78        398.52        53.25 o                         
  -7   4   8         61.01         52.03        32.45 o                         
  -6   4   8       2110.07       2303.99        76.05 o                         
  -5   4   8       1580.57       1533.99        60.61 o                         
  -4   4   8        451.17        400.76        26.11 o                         
  -3   4   8       6071.86       6060.52       108.26 o                         
  -2   4   8       1504.78       1474.76        38.77 o                         
  -1   4   8       2182.53       2110.10        47.49 o                         
   0   4   8       7749.76       7966.01       125.09 o                         
   1   4   8        113.90        136.57        18.01 o                         
   2   4   8       7239.18       7697.01       142.95 o                         
   3   4   8        671.74        641.43        31.62 o                         
   4   4   8         44.86         25.07        19.89 o                         
   5   4   8       2308.80       2274.95       146.34 o                         
   6   4   8        798.31        717.97        48.92 o                         
  -8   5   8        247.09        223.96        42.86 o                         
  -7   5   8        897.51        889.74        53.59 o                         
  -6   5   8        211.80        250.37        29.58 o                         
  -5   5   8       1373.11       1390.01        58.40 o                         
  -4   5   8       2968.12       3066.15        73.08 o                         
  -3   5   8         65.89         90.37        15.40 o                         
  -2   5   8       1343.28       1387.92        63.00 o                         
  -1   5   8       2728.60       2531.86        54.43 o                         
   0   5   8        637.38        684.23        27.41 o                         
   1   5   8       8565.94       9249.96       166.32 o                         
   2   5   8         99.15         65.49        15.85 o                         
   3   5   8        501.90        506.87        28.56 o                         
   4   5   8       5489.50       5870.78       131.03 o                         
   5   5   8        283.81        178.59        31.00 o                         
   6   5   8        703.62        670.27        48.28 o                         
  -8   6   8        475.32        475.07        60.75 o                         
  -7   6   8         20.83         36.17        34.04 o                         
  -6   6   8       1750.97       1858.14        62.13 o                         
  -5   6   8       1124.41       1023.65        43.87 o                         
  -4   6   8       1806.15       1838.37        54.96 o                         
  -3   6   8       7049.27       7563.52       145.03 o                         
  -2   6   8       1886.46       1946.19        55.41 o                         
  -1   6   8        788.80        771.51        29.85 o                         
   0   6   8       4987.29       5216.46       102.81 o                         
   1   6   8        307.03        304.38        23.08 o                         
   2   6   8        610.33        660.91        29.35 o                         
   3   6   8       4108.71       4249.59        91.63 o                         
   4   6   8        355.74        299.72        31.26 o                         
   5   6   8       2327.70       2302.51        76.05 o                         
   6   6   8        483.12        429.82        43.41 o                         
  -7   7   8        980.43        978.01        61.32 o                         
  -6   7   8        279.47        281.45        32.75 o                         
  -5   7   8       2070.62       2165.76        72.73 o                         
  -4   7   8        795.22        712.68        36.23 o                         
  -3   7   8        115.87         92.06        19.95 o                         
  -2   7   8       2630.98       2592.57        57.58 o                         
  -1   7   8       2903.46       2864.77        65.49 o                         
   0   7   8        753.58        740.29        46.87 o                         
   1   7   8       3323.74       3309.32        66.75 o                         
   2   7   8       4907.15       4936.85       112.87 o                         
   3   7   8        413.19        441.70        62.90 o                         
   4   7   8       1761.36       1927.30        76.55 o                         
   5   7   8         56.71         30.54        33.33 o                         
   6   7   8        989.38        857.49        80.56 o                         
  -7   8   8          1.43        -33.20        38.49 o                         
  -6   8   8       1737.01       1693.48        62.17 o                         
  -5   8   8       1352.70       1379.85        54.10 o                         
  -4   8   8        400.01        370.70        29.81 o                         
  -3   8   8       4281.64       4519.45        97.99 o                         
  -2   8   8        564.82        506.27        47.98 o                         
  -1   8   8       2674.93       2604.15        58.00 o                         
   0   8   8       4244.38       4365.12        84.20 o                         
   1   8   8         17.50          1.45        11.76 o                         
   2   8   8       1084.79        974.17        51.17 o                         
   3   8   8       3065.53       3094.23        75.67 o                         
   4   8   8         48.55         43.99        24.46 o                         
   5   8   8       1623.65       1569.85        91.13 o                         
   6   8   8        479.15        389.61        51.21 o                         
  -7   9   8        990.14        893.27        63.37 o                         
  -6   9   8        119.79        125.33        31.16 o                         
  -5   9   8        593.27        531.41        37.24 o                         
  -4   9   8       1391.27       1448.44        94.67 o                         
  -3   9   8         32.66         65.09        21.35 o                         
  -2   9   8       1435.44       1383.64        48.39 o                         
  -1   9   8       2520.88       2462.63        63.90 o                         
   0   9   8          8.63          9.88        14.75 o                         
   1   9   8       5882.50       6268.41       127.82 o                         
   2   9   8         15.54         16.66        17.62 o                         
   3   9   8       1792.88       1796.10        56.27 o                         
   4   9   8       3225.62       3277.92        98.25 o                         
   5   9   8        313.47        264.08        43.17 o                         
  -7  10   8         23.66         29.20        45.84 o                         
  -6  10   8        982.54        925.69        80.79 o                         
  -5  10   8        701.39        644.60        48.95 o                         
  -4  10   8        814.75        735.54        39.92 o                         
  -3  10   8       7518.59       7788.15       240.57 o                         
  -2  10   8       2323.45       2359.09        68.63 o                         
  -1  10   8        597.61        547.34        27.80 o                         
   0  10   8       1175.72       1197.01        45.80 o                         
   1  10   8         43.09         32.30        16.10 o                         
   2  10   8       2896.73       2983.83        75.62 o                         
   3  10   8        710.87        658.29        37.34 o                         
   4  10   8         61.54         20.33        26.66 o                         
   5  10   8       1147.91       1058.28        74.10 o                         
  -6  11   8         30.85         33.71        41.96 o                         
  -5  11   8        600.67        606.33        48.18 o                         
  -4  11   8       2601.35       2937.83        80.14 o                         
  -3  11   8         54.06         84.25        24.24 o                         
  -2  11   8         86.81         68.27        22.11 o                         
  -1  11   8        211.44        179.71        23.80 o                         
   0  11   8        391.95        394.40        28.50 o                         
   1  11   8       2445.34       2536.44        65.00 o                         
   2  11   8       1752.11       1711.55        54.24 o                         
   3  11   8       1467.06       1459.69        63.07 o                         
   4  11   8       1537.83       1463.10        94.45 o                         
   5  11   8        121.73        142.19        36.67 o                         
  -6  12   8        560.90        542.07        60.99 o                         
  -5  12   8        976.43        875.38        56.45 o                         
  -4  12   8         19.81         22.85        25.26 o                         
  -3  12   8       2387.25       2593.91        73.37 o                         
  -2  12   8        112.46        153.66        25.53 o                         
  -1  12   8       2820.65       2991.00       100.33 o                         
   0  12   8       2217.78       2191.31        61.95 o                         
   1  12   8        251.84        238.82        24.42 o                         
   2  12   8       1470.70       1416.50        72.56 o                         
   3  12   8       1513.98       1519.25        56.55 o                         
   4  12   8          3.21         -0.05        26.67 o                         
   5  12   8       1053.38        992.84        57.06 o                         
  -6  13   8         51.37         48.45        47.29 o                         
  -5  13   8        780.62        737.36       113.45 o                         
  -4  13   8        430.67        444.19        48.95 o                         
  -3  13   8         17.48         55.56        25.39 o                         
  -2  13   8       1718.59       1664.86        61.53 o                         
  -1  13   8       1204.74       1149.10        59.56 o                         
   0  13   8         11.99         24.77        25.66 o                         
   1  13   8       1494.11       1612.65        79.35 o                         
   2  13   8        658.64        711.18        48.78 o                         
   3  13   8        388.23        364.77        47.87 o                         
   4  13   8        701.28        697.42        44.46 o                         
  -5  14   8        406.30        396.50        48.05 o                         
  -4  14   8        298.69        264.09        49.14 o                         
  -3  14   8       1635.02       1619.27        61.12 o                         
  -2  14   8       2161.79       2186.27        71.80 o                         
  -1  14   8       1179.68       1043.99        90.56 o                         
   0  14   8       1408.29       1466.77        77.29 o                         
   1  14   8          2.29         14.77        25.42 o                         
   2  14   8       1285.08       1458.32       108.48 o                         
   3  14   8        307.19        285.38        33.57 o                         
   4  14   8         46.14         31.44        30.56 o                         
  -5  15   8        323.18        297.41        45.82 o                         
  -4  15   8        123.92         61.82        35.45 o                         
  -3  15   8        262.16        201.50        37.04 o                         
  -2  15   8       1433.97       1464.14        77.47 o                         
  -1  15   8        701.58        641.55        46.56 o                         
   0  15   8         80.65         81.08        31.36 o                         
   1  15   8       1023.11       1155.75        67.23 o                         
   2  15   8       1698.76       1918.16       118.14 o                         
   3  15   8        116.25        102.65        30.00 o                         
  -4  16   8          2.73         16.20        35.63 o                         
  -3  16   8       1168.36       1118.59        83.47 o                         
  -2  16   8        100.92         92.45        41.71 o                         
  -1  16   8        349.48        381.12        41.92 o                         
   0  16   8       1216.82       1294.42        97.81 o                         
   1  16   8         25.59         52.20        49.92 o                         
   2  16   8        441.46        458.82        44.03 o                         
   3  16   8        562.27        512.27        51.56 o                         
  -3  17   8          4.36        -16.56        41.57 o                         
  -2  17   8        353.92        385.48        54.09 o                         
  -1  17   8        332.22        350.33        42.57 o                         
   0  17   8          5.40          5.18        35.26 o                         
   1  17   8        875.16       1031.48        67.03 o                         
   2  17   8        523.49        493.07        53.18 o                         
  -2  18   8         35.43         98.94        47.03 o                         
  -1  18   8        632.68        595.91        61.53 o                         
   0  18   8       1536.44       1596.13       118.51 o                         
  -8   1   9          3.50         52.12        43.93 o                         
  -7   1   9          3.84         68.96        40.17 o                         
  -6   1   9          4.41        -26.43        26.43 o                         
  -5   1   9         43.36         42.15        21.33 o                         
  -4   1   9          5.80         10.06        17.28 o                         
  -3   1   9          1.21         -3.86        16.43 o                         
  -2   1   9        368.00        349.63        24.79 o                         
  -1   1   9        585.13        561.27        29.79 o                         
   0   1   9        399.18        399.75        19.53 o                         
   1   1   9        123.51        101.86        14.28 o                         
   2   1   9        520.26        442.41        26.88 o                         
   3   1   9        680.71        623.65        33.64 o                         
   4   1   9        267.36        293.53        31.94 o                         
   5   1   9         93.05         40.23        26.38 o                         
   6   1   9         98.00         91.66        35.99 o                         
  -8   2   9         72.97         48.98        43.56 o                         
  -7   2   9         87.72         92.31        39.67 o                         
  -6   2   9          1.77        -26.44        26.44 o                         
  -5   2   9         23.56         49.65        24.22 o                         
  -4   2   9          0.45          6.22        17.15 o                         
  -3   2   9        306.21        272.60        20.31 o                         
  -2   2   9         75.78         43.81        14.20 o                         
  -1   2   9        312.08        337.39        20.60 o                         
   0   2   9          0.00         -6.96        11.24 o                         
   1   2   9          0.56         12.68        13.82 o                         
   2   2   9         13.59         17.33        17.06 o                         
   3   2   9         57.64         65.90        19.71 o                         
   4   2   9          4.32        -16.25        21.20 o                         
   5   2   9         55.82         51.23        26.09 o                         
   6   2   9        110.40        120.65        36.15 o                         
  -8   3   9         31.87         62.91        72.21 o                         
  -7   3   9          5.48         12.29        32.25 o                         
  -6   3   9          1.12         -4.88        27.10 o                         
  -5   3   9          0.77         30.15        25.55 o                         
  -4   3   9        203.46        176.16        20.41 o                         
  -3   3   9        576.29        545.42        26.32 o                         
  -2   3   9        535.09        537.28        25.24 o                         
  -1   3   9         25.06         28.65        13.87 o                         
   0   3   9        331.63        294.10        17.76 o                         
   1   3   9        134.79        113.34        16.59 o                         
   2   3   9        133.94        103.02        18.16 o                         
   3   3   9        492.11        403.56        28.84 o                         
   4   3   9         48.38         24.17        21.86 o                         
   5   3   9         36.13         48.92        29.47 o                         
   6   3   9          0.55          3.73        32.35 o                         
  -7   4   9         91.10         83.21        34.87 o                         
  -6   4   9          6.30         11.01        28.48 o                         
  -5   4   9        262.30        244.47        31.59 o                         
  -4   4   9         36.47         50.97        19.77 o                         
  -3   4   9          1.16        -11.56        14.68 o                         
  -2   4   9        162.82        140.08        17.27 o                         
  -1   4   9          3.03         -1.13        13.30 o                         
   0   4   9          0.01          0.93        11.66 o                         
   1   4   9          5.30         -5.84        14.01 o                         
   2   4   9         81.33         78.38        17.75 o                         
   3   4   9        293.18        277.20        28.74 o                         
   4   4   9        404.11        365.57        35.73 o                         
   5   4   9          2.10        -15.32        28.82 o                         
   6   4   9          2.33         11.65        33.68 o                         
  -7   5   9        248.98        226.27        40.20 o                         
  -6   5   9         17.47         21.07        29.36 o                         
  -5   5   9         43.97         51.00        24.72 o                         
  -4   5   9         66.95         63.62        20.85 o                         
  -3   5   9        226.73        221.56        20.55 o                         
  -2   5   9        866.91        850.31        34.09 o                         
  -1   5   9        400.73        388.06        23.36 o                         
   0   5   9        488.22        438.81        24.58 o                         
   1   5   9         18.66         25.17        14.84 o                         
   2   5   9         47.06         33.81        18.92 o                         
   3   5   9        112.99        156.93        23.25 o                         
   4   5   9          0.63         -3.47        24.97 o                         
   5   5   9        323.71        275.63        36.82 o                         
   6   5   9          4.74        -11.12        42.29 o                         
  -7   6   9          1.99        -22.14        34.14 o                         
  -6   6   9        187.26        176.97        35.81 o                         
  -5   6   9        102.26         72.31        25.15 o                         
  -4   6   9          6.58        -16.54        19.91 o                         
  -3   6   9        316.89        281.23        25.45 o                         
  -2   6   9         75.79         78.31        17.01 o                         
  -1   6   9       2422.86       2524.43        57.51 o                         
   0   6   9       1172.06       1143.86        49.66 o                         
   1   6   9        224.99        197.94        22.45 o                         
   2   6   9       1043.37       1078.68        38.80 o                         
   3   6   9          2.95         11.90        22.60 o                         
   4   6   9         63.94         67.33        27.69 o                         
   5   6   9          0.73        -20.03        30.71 o                         
   6   6   9         13.93         10.71        37.84 o                         
  -7   7   9         17.43         12.96        37.37 o                         
  -6   7   9        118.45         89.68        33.75 o                         
  -5   7   9        564.44        603.01        38.01 o                         
  -4   7   9        139.41        111.44        24.31 o                         
  -3   7   9        330.05        276.28        26.15 o                         
  -2   7   9          7.43         -0.78        15.43 o                         
  -1   7   9         82.15        107.69        17.53 o                         
   0   7   9        513.76        488.58        28.54 o                         
   1   7   9        252.27        198.52        18.92 o                         
   2   7   9          4.74          6.80        19.90 o                         
   3   7   9         10.11         34.79        35.36 o                         
   4   7   9          0.83         11.02        30.06 o                         
   5   7   9        519.46        476.57        48.85 o                         
  -7   8   9        261.44        276.87        76.07 o                         
  -6   8   9          5.44        -15.22        27.98 o                         
  -5   8   9         15.66         24.50        26.44 o                         
  -4   8   9        493.10        457.58        37.44 o                         
  -3   8   9         87.33         57.31        22.29 o                         
  -2   8   9        578.02        522.36        33.90 o                         
  -1   8   9         41.86         39.07        17.12 o                         
   0   8   9       2661.41       2631.49        60.73 o                         
   1   8   9       1619.14       1670.06        45.74 o                         
   2   8   9         79.12         60.13        19.54 o                         
   3   8   9        832.08        782.01        46.70 o                         
   4   8   9        643.16        549.40        51.08 o                         
   5   8   9        238.73        253.20        37.39 o                         
  -7   9   9         11.90        -26.75        43.76 o                         
  -6   9   9         15.71         14.59        30.52 o                         
  -5   9   9         63.54         24.23        29.17 o                         
  -4   9   9        421.03        358.83        34.43 o                         
  -3   9   9       1821.73       1811.87        59.15 o                         
  -2   9   9        308.58        259.97        26.88 o                         
  -1   9   9        125.58        143.04        19.82 o                         
   0   9   9        226.06        231.41        22.47 o                         
   1   9   9        885.53        842.19        36.33 o                         
   2   9   9        160.62        246.42        25.60 o                         
   3   9   9        169.88        219.55        28.29 o                         
   4   9   9         84.33         40.24        28.21 o                         
   5   9   9         32.76         17.29        31.32 o                         
  -6  10   9         25.63        -10.07        36.25 o                         
  -5  10   9        186.52        151.52        31.82 o                         
  -4  10   9       1138.40       1072.48        68.10 o                         
  -3  10   9       1366.41       1304.65        90.41 o                         
  -2  10   9         82.04        113.81        24.19 o                         
  -1  10   9        304.15        277.05        27.64 o                         
   0  10   9        186.23        164.30        21.12 o                         
   1  10   9       1497.74       1447.12       101.50 o                         
   2  10   9        352.64        380.48        29.86 o                         
   3  10   9        167.45        150.45        26.77 o                         
   4  10   9         91.19         76.31        30.05 o                         
   5  10   9         13.53         27.63        33.18 o                         
  -6  11   9        466.98        483.38        49.57 o                         
  -5  11   9        282.91        306.20        36.58 o                         
  -4  11   9        114.89         97.49        29.38 o                         
  -3  11   9        141.64        105.68        26.89 o                         
  -2  11   9         45.29         54.35        23.65 o                         
  -1  11   9        502.16        412.12        31.89 o                         
   0  11   9        222.31        237.71        26.92 o                         
   1  11   9        123.22        131.08        27.96 o                         
   2  11   9        152.72        144.17        24.80 o                         
   3  11   9        265.75        281.17        31.34 o                         
   4  11   9        133.48        124.08        32.45 o                         
  -6  12   9        292.67        297.23        47.12 o                         
  -5  12   9        110.46         82.87        38.01 o                         
  -4  12   9        292.78        216.15        33.34 o                         
  -3  12   9        133.75        112.39        28.18 o                         
  -2  12   9        824.97        769.90        56.61 o                         
  -1  12   9       1175.01       1246.03        74.52 o                         
   0  12   9         61.70         58.44        28.12 o                         
   1  12   9       1115.45       1308.41        59.06 o                         
   2  12   9        504.68        485.39        35.43 o                         
   3  12   9         36.35         36.36        25.52 o                         
   4  12   9        836.13        996.39        73.45 o                         
  -5  13   9        594.13        523.76        51.16 o                         
  -4  13   9          0.06         10.79        30.06 o                         
  -3  13   9         37.59         28.21        27.00 o                         
  -2  13   9         49.48         37.81        25.57 o                         
  -1  13   9         19.00         48.69        29.35 o                         
   0  13   9        704.35        715.47        52.94 o                         
   1  13   9         46.96         47.96        33.29 o                         
   2  13   9        491.50        525.35        44.41 o                         
   3  13   9       1161.99       1185.13        73.02 o                         
   4  13   9         55.71         31.81        32.63 o                         
  -5  14   9        300.13        205.27        44.54 o                         
  -4  14   9       2313.54       2193.34       101.80 o                         
  -3  14   9        658.52        644.30        43.03 o                         
  -2  14   9          8.17          3.76        30.68 o                         
  -1  14   9       1031.20       1078.84        59.74 o                         
   0  14   9        411.82        380.57        47.25 o                         
   1  14   9        628.00        718.01       122.42 o                         
   2  14   9        312.54        381.68        41.18 o                         
   3  14   9        109.07         75.22        31.21 o                         
  -4  15   9         76.73         92.54        37.69 o                         
  -3  15   9        177.11        166.94        38.75 o                         
  -2  15   9        483.09        461.87        51.54 o                         
  -1  15   9        208.20        182.81        40.19 o                         
   0  15   9       1004.29       1036.74        65.00 o                         
   1  15   9         50.96         64.20        38.67 o                         
   2  15   9        178.39        161.80        36.86 o                         
  -3  16   9        154.02        203.01        50.05 o                         
  -2  16   9        678.52        655.62        51.34 o                         
  -1  16   9        834.18        889.63        92.65 o                         
   0  16   9          5.65         -1.70        36.54 o                         
   1  16   9        409.52        432.77        53.17 o                         
   2  16   9        323.20        287.69        48.93 o                         
  -2  17   9        232.53        317.90        53.77 o                         
  -1  17   9         37.87         76.54        36.40 o                         
   0  17   9        988.45       1197.77        72.57 o                         
  -7   0  10        603.47        566.13        79.60 o                         
  -6   0  10        272.79        204.84        58.63 o                         
  -5   0  10       1111.81       1040.56        63.52 o                         
  -4   0  10       1878.25       1960.20        83.16 o                         
  -3   0  10       4391.30       4774.23       143.68 o                         
  -2   0  10       3903.94       3809.14       121.25 o                         
  -1   0  10        717.58        696.23        36.36 o                         
   0   0  10       4019.94       4177.38       106.35 o                         
   1   0  10         63.10         36.90        22.41 o                         
   2   0  10       4862.57       5662.33       161.84 o                         
   3   0  10       7385.70       8060.90       239.22 o                         
   4   0  10        601.32        530.59        91.09 o                         
   5   0  10        241.85        201.06        47.44 o                         
  -7   1  10        728.94        653.01        58.78 o                         
  -6   1  10        646.30        583.55        52.59 o                         
  -5   1  10        137.39        129.28        28.73 o                         
  -4   1  10       6451.97       6863.37       137.30 o                         
  -3   1  10       1342.52       1246.16        45.01 o                         
  -2   1  10       1301.44       1269.14        45.79 o                         
  -1   1  10       3315.54       3391.42        70.25 o                         
   0   1  10       2854.57       2858.87        57.22 o                         
   1   1  10         48.87         48.10        16.74 o                         
   2   1  10       1111.77       1166.09        64.58 o                         
   3   1  10        545.94        535.00        38.97 o                         
   4   1  10       2552.64       2518.82        71.07 o                         
   5   1  10       1757.24       1753.06        64.44 o                         
  -7   2  10        284.43        287.28        48.32 o                         
  -6   2  10        478.41        463.08        41.84 o                         
  -5   2  10       2759.47       2854.07        84.62 o                         
  -4   2  10        292.65        288.82        27.25 o                         
  -3   2  10        508.17        442.94        38.67 o                         
  -2   2  10       3923.35       3933.32        87.26 o                         
  -1   2  10          2.70          5.56        15.21 o                         
   0   2  10      10609.94      11273.66       188.33 o                         
   1   2  10       6474.36       6692.82       119.11 o                         
   2   2  10        814.86        744.07        35.89 o                         
   3   2  10       1329.13       1400.69        51.43 o                         
   4   2  10        120.15         99.61        27.50 o                         
   5   2  10        743.11        650.64        46.85 o                         
  -7   3  10        418.96        358.83        50.02 o                         
  -6   3  10       2006.20       2072.57        76.25 o                         
  -5   3  10         40.10         24.63        26.98 o                         
  -4   3  10       1568.85       1434.38        60.20 o                         
  -3   3  10        655.36        652.09        35.10 o                         
  -2   3  10        434.63        432.63        25.61 o                         
  -1   3  10       3168.91       3258.56        68.92 o                         
   0   3  10        940.02        937.12        31.24 o                         
   1   3  10        875.13        902.52        39.09 o                         
   2   3  10       2968.44       3102.91        73.95 o                         
   3   3  10        145.68        132.13        24.35 o                         
   4   3  10       2112.82       2073.68        64.82 o                         
   5   3  10       2540.45       2409.15        82.39 o                         
  -7   4  10        375.24        418.60        45.38 o                         
  -6   4  10        248.77        249.32        38.06 o                         
  -5   4  10       2292.37       2394.87        83.70 o                         
  -4   4  10        500.10        515.82        50.14 o                         
  -3   4  10       2660.14       2717.49        62.71 o                         
  -2   4  10       3990.13       4038.90        81.38 o                         
  -1   4  10          0.25          3.21        16.03 o                         
   0   4  10       5880.13       6074.67       111.09 o                         
   1   4  10        839.84        808.06        37.40 o                         
   2   4  10        267.28        264.98        25.37 o                         
   3   4  10       3992.72       4165.91       119.44 o                         
   4   4  10        773.89        840.48        50.10 o                         
   5   4  10        173.87        169.55        36.73 o                         
  -7   5  10        826.44        822.68        56.94 o                         
  -6   5  10        967.82        927.74        55.01 o                         
  -5   5  10         89.41        102.81        30.34 o                         
  -4   5  10       1554.92       1681.09        63.68 o                         
  -3   5  10       2181.76       2177.25        61.36 o                         
  -2   5  10       1110.58       1023.27        37.78 o                         
  -1   5  10       4283.10       4641.22        90.71 o                         
   0   5  10        304.35        278.29        23.12 o                         
   1   5  10        162.67        211.48        26.02 o                         
   2   5  10       4570.65       4876.00       102.31 o                         
   3   5  10         38.97         17.44        24.30 o                         
   4   5  10       1566.75       1640.84        68.58 o                         
   5   5  10       1234.49       1183.93        60.55 o                         
  -7   6  10        554.00        532.79        50.57 o                         
  -6   6  10        662.33        690.91        50.79 o                         
  -5   6  10       3169.90       3474.80        99.58 o                         
  -4   6  10        534.86        557.38        36.15 o                         
  -3   6  10        487.77        437.34        31.78 o                         
  -2   6  10       4327.98       4497.59        89.61 o                         
  -1   6  10        637.00        641.72        31.47 o                         
   0   6  10       1175.29       1235.37        45.05 o                         
   1   6  10       2822.77       3098.49        68.58 o                         
   2   6  10        790.68        717.87        34.61 o                         
   3   6  10       3156.36       3266.07        88.68 o                         
   4   6  10        524.14        483.48        41.83 o                         
   5   6  10        176.75        180.82        38.25 o                         
  -7   7  10        792.25        646.92        69.01 o                         
  -6   7  10        329.19        322.17        42.51 o                         
  -5   7  10         10.97         21.80        30.16 o                         
  -4   7  10       1167.26       1171.89        50.14 o                         
  -3   7  10        609.25        606.55        35.56 o                         
  -2   7  10         69.27         79.60        22.83 o                         
  -1   7  10       4226.30       4311.72        86.98 o                         
   0   7  10       1613.53       1602.71        47.57 o                         
   1   7  10       1565.48       1570.77        75.53 o                         
   2   7  10       2862.48       3135.35        87.84 o                         
   3   7  10         10.51         24.06        31.25 o                         
   4   7  10       1755.34       1919.05        84.65 o                         
   5   7  10       1018.40        916.73        63.71 o                         
  -7   8  10        330.29        236.75       125.58 o                         
  -6   8  10        480.75        456.09        47.34 o                         
  -5   8  10       3666.91       3950.44       105.15 o                         
  -4   8  10        663.60        601.74        39.38 o                         
  -3   8  10       1336.91       1326.37        55.39 o                         
  -2   8  10       2470.29       2555.41        80.56 o                         
  -1   8  10        129.29         97.26        20.42 o                         
   0   8  10       1636.91       1722.66        62.18 o                         
   1   8  10       2096.59       2049.54        61.72 o                         
   2   8  10         51.18         50.65        21.22 o                         
   3   8  10       1250.30       1358.33        62.81 o                         
   4   8  10        473.59        429.20        49.51 o                         
   5   8  10        326.62        284.70        40.16 o                         
  -6   9  10        526.18        555.01        92.71 o                         
  -5   9  10          1.28          9.73        30.31 o                         
  -4   9  10       1030.02        973.62        51.51 o                         
  -3   9  10        867.20        889.69        56.58 o                         
  -2   9  10        304.37        276.47        31.39 o                         
  -1   9  10       3073.40       3146.07        73.55 o                         
   0   9  10        258.14        241.37        25.66 o                         
   1   9  10       1547.42       1487.31       127.55 o                         
   2   9  10       2881.08       2976.73        76.74 o                         
   3   9  10         86.56         62.22        27.20 o                         
   4   9  10        700.33        668.60        46.59 o                         
  -6  10  10        138.11        135.00        43.96 o                         
  -5  10  10       2852.85       2934.27        93.36 o                         
  -4  10  10        819.24        790.64        63.99 o                         
  -3  10  10       1213.84       1155.35        51.78 o                         
  -2  10  10        770.09        733.44        41.96 o                         
  -1  10  10         12.80         34.01        23.77 o                         
   0  10  10       2424.08       2636.19       112.68 o                         
   1  10  10        593.95        606.24        42.85 o                         
   2  10  10          7.49         24.15        29.13 o                         
   3  10  10       2027.58       2115.69        74.36 o                         
   4  10  10       1032.67       1083.64        58.06 o                         
  -6  11  10        718.76        635.59        55.97 o                         
  -5  11  10         34.00         13.88        31.96 o                         
  -4  11  10        178.28        194.84        32.98 o                         
  -3  11  10        287.24        315.77        34.18 o                         
  -2  11  10         97.45        119.66        28.36 o                         
  -1  11  10       1998.64       1964.42       123.77 o                         
   0  11  10        731.13        816.80        51.82 o                         
   1  11  10       1855.21       1789.11       105.78 o                         
   2  11  10       2201.90       2214.81        97.36 o                         
   3  11  10          5.79         13.43        26.93 o                         
   4  11  10        700.71        756.34        52.37 o                         
  -5  12  10       1048.70        943.76        71.31 o                         
  -4  12  10        114.46         76.76        32.70 o                         
  -3  12  10       1340.67       1279.92        68.53 o                         
  -2  12  10       1863.98       1928.81        70.13 o                         
  -1  12  10         27.55         16.42        30.04 o                         
   0  12  10       1874.63       1904.09       135.50 o                         
   1  12  10       1580.71       1800.84       159.06 o                         
   2  12  10         14.58         30.58        31.94 o                         
   3  12  10       1092.16       1201.94        70.05 o                         
  -5  13  10         12.14         12.89        39.59 o                         
  -4  13  10        709.02        658.06        57.08 o                         
  -3  13  10        288.90        275.71        35.95 o                         
  -2  13  10        275.24        342.87        36.94 o                         
  -1  13  10       1131.90       1127.95        60.50 o                         
   0  13  10        412.11        415.70        49.06 o                         
   1  13  10        579.13        536.49        68.88 o                         
   2  13  10        640.10        562.88        47.94 o                         
   3  13  10         80.18         81.98        40.26 o                         
  -4  14  10       1087.59        859.46        58.88 o                         
  -3  14  10        992.07        878.92        71.01 o                         
  -2  14  10        564.49        584.76        48.91 o                         
  -1  14  10          7.09          2.79        32.74 o                         
   0  14  10       1085.28       1195.28        97.23 o                         
   1  14  10        264.73        284.97        48.17 o                         
   2  14  10         75.14        100.34        36.36 o                         
  -3  15  10        539.87        475.83        51.81 o                         
  -2  15  10          9.34         -1.27        33.93 o                         
  -1  15  10        871.43        946.54        99.55 o                         
   0  15  10       1013.03       1138.82       121.61 o                         
   1  15  10        159.35        154.37        45.33 o                         
  -2  16  10       1004.04        946.77        86.17 o                         
  -1  16  10         41.84         76.48        41.97 o                         
   0  16  10        806.59        743.00        77.26 o                         
  -7   1  11          1.65        -31.52        42.08 o                         
  -6   1  11          1.48        -17.13        36.55 o                         
  -5   1  11        144.16         74.47        30.44 o                         
  -4   1  11          0.07          1.22        22.31 o                         
  -3   1  11         23.20         17.65        22.05 o                         
  -2   1  11          0.41          9.83        20.27 o                         
  -1   1  11         39.00          5.13        20.02 o                         
   0   1  11         55.02         57.92        16.69 o                         
   1   1  11         32.87         44.43        20.14 o                         
   2   1  11          5.33          4.66        21.03 o                         
   3   1  11          0.65          2.91        23.82 o                         
   4   1  11         36.37         25.67        27.61 o                         
   5   1  11         26.42         49.56        34.09 o                         
  -7   2  11         33.69         -1.61        42.68 o                         
  -6   2  11        140.34         97.22        36.62 o                         
  -5   2  11         75.63         55.55        30.79 o                         
  -4   2  11         13.61         13.47        22.61 o                         
  -3   2  11         67.40         56.94        23.70 o                         
  -2   2  11          7.09         11.74        20.63 o                         
  -1   2  11          3.36         17.62        17.87 o                         
   0   2  11         81.99         85.97        19.34 o                         
   1   2  11        106.10        109.38        21.63 o                         
   2   2  11          1.60          3.94        20.94 o                         
   3   2  11         18.78          2.22        23.78 o                         
   4   2  11        121.24        142.77        31.05 o                         
   5   2  11         82.33         74.80        35.80 o                         
  -7   3  11          4.76        -26.90        42.76 o                         
  -6   3  11        154.64        136.89        36.11 o                         
  -5   3  11         34.43         48.12        30.39 o                         
  -4   3  11        289.17        275.83        34.94 o                         
  -3   3  11          0.43         -7.72        21.61 o                         
  -2   3  11        515.51        502.24        33.71 o                         
  -1   3  11        601.29        617.26        43.04 o                         
   0   3  11        217.75        170.29        21.99 o                         
   1   3  11          3.79          1.79        18.10 o                         
   2   3  11        140.55         93.61        23.93 o                         
   3   3  11         75.35         82.38        26.14 o                         
   4   3  11         21.65         -2.90        30.98 o                         
   5   3  11        238.63        251.56        41.54 o                         
  -7   4  11         52.42        -14.04        44.69 o                         
  -6   4  11         10.35         -0.72        33.44 o                         
  -5   4  11         34.34         34.83        30.33 o                         
  -4   4  11          8.05          0.05        27.25 o                         
  -3   4  11        195.24        160.52        26.53 o                         
  -2   4  11         92.00        118.63        21.37 o                         
  -1   4  11        162.98        177.69        23.25 o                         
   0   4  11          1.41         -7.99        19.49 o                         
   1   4  11        254.25        251.08        27.19 o                         
   2   4  11        375.75        293.21        29.61 o                         
   3   4  11          1.62          8.31        24.39 o                         
   4   4  11          2.18         16.57        31.33 o                         
   5   4  11        134.01        151.87        39.39 o                         
  -7   5  11          2.20         30.10        37.81 o                         
  -6   5  11          0.15         54.13        36.62 o                         
  -5   5  11        190.98        170.49        35.65 o                         
  -4   5  11        286.62        227.27        35.17 o                         
  -3   5  11         58.80         52.49        27.00 o                         
  -2   5  11        129.94        111.97        21.81 o                         
  -1   5  11         73.55         53.27        20.26 o                         
   0   5  11        223.60        226.75        25.57 o                         
   1   5  11        432.44        375.67        31.76 o                         
   2   5  11          0.65          0.26        21.74 o                         
   3   5  11        423.29        384.67        37.55 o                         
   4   5  11          4.51        -15.66        30.77 o                         
   5   5  11          2.23        -12.49        34.64 o                         
  -6   6  11          5.30          6.73        36.41 o                         
  -5   6  11         43.55         53.54        33.37 o                         
  -4   6  11        124.81         87.54        31.27 o                         
  -3   6  11        824.05        781.83        41.48 o                         
  -2   6  11       1170.57       1138.05        50.88 o                         
  -1   6  11         33.58         30.33        19.75 o                         
   0   6  11       1515.27       1402.01        66.17 o                         
   1   6  11          0.75          7.64        22.24 o                         
   2   6  11         17.26         25.05        24.04 o                         
   3   6  11         52.84         89.84        35.75 o                         
   4   6  11         56.34        104.21        33.59 o                         
  -6   7  11         52.83         21.54        40.03 o                         
  -5   7  11        101.89        144.32        36.84 o                         
  -4   7  11          1.61          9.86        29.98 o                         
  -3   7  11        187.83        169.65        29.15 o                         
  -2   7  11        293.66        296.11        30.40 o                         
  -1   7  11        231.12        233.63        25.67 o                         
   0   7  11         47.42         54.51        23.29 o                         
   1   7  11         33.84        101.64        25.97 o                         
   2   7  11          0.14         19.00        30.16 o                         
   3   7  11        482.48        374.53        43.86 o                         
   4   7  11        203.68        220.40        43.96 o                         
  -6   8  11        121.45         67.83        39.22 o                         
  -5   8  11         23.90         14.88        33.85 o                         
  -4   8  11        349.85        393.11        44.81 o                         
  -3   8  11          4.69          0.96        25.20 o                         
  -2   8  11       1735.67       1665.13        60.11 o                         
  -1   8  11       1895.07       1915.87        59.25 o                         
   0   8  11        250.48        191.95        27.54 o                         
   1   8  11       1063.91        961.63        52.66 o                         
   2   8  11        726.02        725.07        88.34 o                         
   3   8  11        346.73        333.68        36.02 o                         
   4   8  11        212.04        185.31        35.88 o                         
  -6   9  11        291.32        287.94        51.25 o                         
  -5   9  11       1131.95       1063.64        76.80 o                         
  -4   9  11        250.66        255.64        34.61 o                         
  -3   9  11         37.30         23.90        29.01 o                         
  -2   9  11        200.04        206.26        30.14 o                         
  -1   9  11        496.32        465.60        36.16 o                         
   0   9  11        140.79        175.56        36.67 o                         
   1   9  11         10.60         -4.69        27.50 o                         
   2   9  11          8.05         -8.73        33.01 o                         
   3   9  11        104.16         92.08        32.15 o                         
   4   9  11        553.28        538.88        45.76 o                         
  -5  10  11        427.39        331.83        45.39 o                         
  -4  10  11         25.36          2.23        30.07 o                         
  -3  10  11         25.53         45.41        29.01 o                         
  -2  10  11         99.43         90.53        28.96 o                         
  -1  10  11        914.70        986.68        49.33 o                         
   0  10  11        484.68        469.37        41.07 o                         
   1  10  11         96.31         79.51        31.81 o                         
   2  10  11        230.22        183.74        36.91 o                         
   3  10  11          1.20          0.80        36.81 o                         
  -5  11  11        110.05        132.28        37.24 o                         
  -4  11  11         13.29         14.26        31.11 o                         
  -3  11  11        574.69        568.14        42.32 o                         
  -2  11  11        232.15        250.93        34.81 o                         
  -1  11  11          2.26         37.70        32.99 o                         
   0  11  11        294.84        335.69        46.50 o                         
   1  11  11        481.91        496.48        44.27 o                         
   2  11  11        163.61        144.84        37.80 o                         
   3  11  11        536.25        689.57        59.37 o                         
  -5  12  11        156.90        170.49        40.19 o                         
  -4  12  11        286.67        239.20        51.86 o                         
  -3  12  11        648.78        542.50        42.73 o                         
  -2  12  11         24.72         30.16        29.76 o                         
  -1  12  11       1011.93        940.06        99.52 o                         
   0  12  11        495.24        446.16        93.30 o                         
   1  12  11         57.84         38.92        33.20 o                         
   2  12  11        937.59        980.65        59.50 o                         
  -4  13  11         31.38         37.26        33.33 o                         
  -3  13  11        106.05         63.51        33.99 o                         
  -2  13  11        468.84        441.21        47.91 o                         
  -1  13  11         10.20         48.73        38.14 o                         
   0  13  11        523.33        572.21        79.31 o                         
   1  13  11        429.98        479.62       114.40 o                         
   2  13  11          3.96        -13.72        34.55 o                         
  -3  14  11        561.01        542.85        47.08 o                         
  -2  14  11        346.68        357.23        47.33 o                         
  -1  14  11        432.58        372.63        51.62 o                         
   0  14  11        500.05        541.19        57.86 o                         
   1  14  11        201.76        159.85        52.30 o                         
  -2  15  11        509.56        484.13        51.10 o                         
  -1  15  11          2.52         38.01        42.38 o                         
   0  15  11        105.38        119.03        47.29 o                         
  -6   0  12        159.69         88.28        62.14 o                         
  -5   0  12       1919.85       1937.17       126.52 o                         
  -4   0  12       1345.91       1220.08        74.70 o                         
  -3   0  12        260.58        234.61        43.69 o                         
  -2   0  12       2765.70       2892.74       114.10 o                         
  -1   0  12        355.16        337.78        45.42 o                         
   0   0  12       3045.22       3167.47       165.03 o                         
   1   0  12       7792.66       8364.21       227.82 o                         
   2   0  12        451.89        423.45        56.92 o                         
   3   0  12        832.45        793.25        63.90 o                         
   4   0  12       1529.62       1490.35        89.65 o                         
  -6   1  12       2844.97       2988.17       112.74 o                         
  -5   1  12        593.47        585.14        47.55 o                         
  -4   1  12        854.83        780.73        44.18 o                         
  -3   1  12       2289.97       2341.83        70.18 o                         
  -2   1  12        914.58        998.80        48.22 o                         
  -1   1  12        207.32        216.76        28.09 o                         
   0   1  12        376.88        401.24        36.02 o                         
   1   1  12        155.11        131.21        25.31 o                         
   2   1  12       3006.38       3296.39        90.98 o                         
   3   1  12       1745.38       1782.21        75.34 o                         
   4   1  12        123.29        123.58        33.54 o                         
  -6   2  12        142.06        176.58        45.88 o                         
  -5   2  12        354.10        330.05        41.71 o                         
  -4   2  12       1811.33       1807.08        93.28 o                         
  -3   2  12          8.81         -3.81        24.10 o                         
  -2   2  12       6598.24       7128.56       145.36 o                         
  -1   2  12       3465.15       3641.18        88.11 o                         
   0   2  12       1057.95       1116.20        69.02 o                         
   1   2  12       1785.20       1886.50        66.32 o                         
   2   2  12         42.23         -4.56        23.77 o                         
   3   2  12       1581.30       1417.76        61.68 o                         
   4   2  12       1544.29       1760.04        69.94 o                         
  -6   3  12       1029.23        937.74        58.84 o                         
  -5   3  12        324.66        267.30        39.88 o                         
  -4   3  12        584.95        596.90        46.53 o                         
  -3   3  12       1982.14       2117.73        66.57 o                         
  -2   3  12        138.28        131.63        27.47 o                         
  -1   3  12       1257.35       1408.46        67.36 o                         
   0   3  12       2587.63       2649.21        71.54 o                         
   1   3  12         26.93          0.32        25.59 o                         
   2   3  12       1456.83       1722.45        79.11 o                         
   3   3  12       2604.90       2653.04        83.61 o                         
   4   3  12        280.07        245.27        40.44 o                         
  -6   4  12         98.54         94.72        37.30 o                         
  -5   4  12       1622.79       1558.84        71.53 o                         
  -4   4  12       1143.83       1127.77        63.85 o                         
  -3   4  12         45.87         38.82        30.00 o                         
  -2   4  12       4241.51       4466.54       102.85 o                         
  -1   4  12       1738.59       1670.52        52.18 o                         
   0   4  12        433.65        465.88        34.02 o                         
   1   4  12       3421.72       3455.65        93.58 o                         
   2   4  12        439.94        434.56        49.63 o                         
   3   4  12        296.38        323.24        38.32 o                         
   4   4  12        463.67        408.45        69.25 o                         
  -6   5  12        711.72        760.03        61.10 o                         
  -5   5  12        721.32        650.73        51.09 o                         
  -4   5  12       1101.74       1067.32        60.16 o                         
  -3   5  12       1492.21       1565.75        68.71 o                         
  -2   5  12        542.86        512.20        37.42 o                         
  -1   5  12        104.65        133.17        23.99 o                         
   0   5  12       2147.62       2276.75        67.23 o                         
   1   5  12        107.04        114.91        29.45 o                         
   2   5  12       2340.19       2437.49       122.10 o                         
   3   5  12       1721.95       1926.30       141.27 o                         
   4   5  12         30.78         15.36        33.74 o                         
  -6   6  12         87.86         39.85        39.96 o                         
  -5   6  12        267.31        228.49        41.56 o                         
  -4   6  12       3178.33       3312.85       100.66 o                         
  -3   6  12        505.79        480.12        43.78 o                         
  -2   6  12       1334.55       1329.10        54.75 o                         
  -1   6  12       1152.86       1095.73        44.44 o                         
   0   6  12        918.34        840.87        42.89 o                         
   1   6  12       3210.32       3104.67        88.19 o                         
   2   6  12        314.73        300.74        44.27 o                         
   3   6  12        490.92        425.91        49.86 o                         
   4   6  12        831.91        693.87        53.02 o                         
  -6   7  12        699.64        770.15        59.64 o                         
  -5   7  12        154.85        133.96        39.48 o                         
  -4   7  12          8.66         67.42        34.29 o                         
  -3   7  12       3360.09       3677.96       105.27 o                         
  -2   7  12          5.11         -1.79        26.04 o                         
  -1   7  12       1586.67       1699.88        60.05 o                         
   0   7  12       3471.01       3641.73        90.00 o                         
   1   7  12        112.19        120.76        29.16 o                         
   2   7  12       2284.64       2432.86       130.15 o                         
   3   7  12        652.68        689.19        58.59 o                         
  -5   8  12        219.66        196.12        41.97 o                         
  -4   8  12       1167.81       1149.50        63.49 o                         
  -3   8  12        270.73        259.62        39.62 o                         
  -2   8  12       1486.24       1485.08        59.83 o                         
  -1   8  12        805.47        793.36        45.11 o                         
   0   8  12        204.53        223.93        31.12 o                         
   1   8  12       1178.51       1225.36        70.86 o                         
   2   8  12        286.08        266.68        43.11 o                         
   3   8  12        747.31        786.45        73.69 o                         
  -5   9  12        106.73        126.03        41.05 o                         
  -4   9  12        701.32        657.39        76.42 o                         
  -3   9  12       1056.99        954.04        54.53 o                         
  -2   9  12        719.60        687.16        58.22 o                         
  -1   9  12       1072.45       1129.01        57.55 o                         
   0   9  12       1810.08       2014.09        76.34 o                         
   1   9  12          6.53         31.29        32.02 o                         
   2   9  12       1254.29       1211.36        69.43 o                         
   3   9  12       1373.91       1465.96       141.14 o                         
  -5  10  12       1212.07       1133.99        67.99 o                         
  -4  10  12        433.79        439.76        73.21 o                         
  -3  10  12         28.22          6.86        30.81 o                         
  -2  10  12       2099.40       2167.10       115.13 o                         
  -1  10  12        840.51        912.71        54.59 o                         
   0  10  12         81.67         50.25        39.27 o                         
   1  10  12       1560.42       1580.46        91.37 o                         
   2  10  12        574.79        650.02        70.13 o                         
  -4  11  12         45.17         18.57        36.16 o                         
  -3  11  12       1016.48       1042.67        56.35 o                         
  -2  11  12        100.54         77.78        33.68 o                         
  -1  11  12       1568.20       1446.35       108.26 o                         
   0  11  12       2046.24       2216.53        98.19 o                         
   1  11  12         26.43         30.05        34.47 o                         
   2  11  12        570.87        687.08        91.82 o                         
  -4  12  12        856.31        865.77        62.76 o                         
  -3  12  12          1.77         22.66        33.38 o                         
  -2  12  12       1418.21       1400.22        99.40 o                         
  -1  12  12        681.39        696.75        61.07 o                         
   0  12  12         82.34        111.23        42.80 o                         
   1  12  12       1142.14       1074.09       102.16 o                         
  -3  13  12        625.94        662.45        73.89 o                         
  -2  13  12        278.77        259.64        44.27 o                         
  -1  13  12        759.11        675.13        60.23 o                         
   0  13  12        507.91        462.63        55.35 o                         
   1  13  12         78.58        136.26        80.70 o                         
  -6   1  13          3.48        -43.52        43.52 o                         
  -5   1  13         56.05         41.74        45.00 o                         
  -4   1  13         10.55         41.28        34.63 o                         
  -3   1  13        103.30         91.13        30.40 o                         
  -2   1  13          3.00        -25.20        25.20 o                         
  -1   1  13        534.75        492.76        38.30 o                         
   0   1  13         55.93         92.46        34.82 o                         
   1   1  13        115.22        128.80        37.48 o                         
   2   1  13          8.45          1.57        30.84 o                         
   3   1  13          8.33         -9.20        30.18 o                         
  -6   2  13          0.88        -43.37        43.37 o                         
  -5   2  13         41.44         91.68        38.54 o                         
  -4   2  13         33.62         59.16        34.94 o                         
  -3   2  13         18.62         20.99        28.07 o                         
  -2   2  13        199.46        176.17        31.17 o                         
  -1   2  13        286.85        244.30        32.37 o                         
   0   2  13         50.46         84.25        34.54 o                         
   1   2  13          0.04         11.56        27.89 o                         
   2   2  13         52.49         21.75        30.72 o                         
   3   2  13         71.88         46.56        31.28 o                         
  -6   3  13        163.16        143.13        51.77 o                         
  -5   3  13         77.10        124.31        40.12 o                         
  -4   3  13        231.51        191.30        40.26 o                         
  -3   3  13        275.13        249.15        39.29 o                         
  -2   3  13        312.46        317.15        35.09 o                         
  -1   3  13         82.62        104.48        30.42 o                         
   0   3  13        135.50        127.50        52.55 o                         
   1   3  13        356.92        363.10        37.25 o                         
   2   3  13         70.46         78.72        33.14 o                         
   3   3  13        261.24        268.85        42.01 o                         
  -6   4  13          3.23        -36.59        38.38 o                         
  -5   4  13        269.79        253.13        45.12 o                         
  -4   4  13        302.45        245.14        42.49 o                         
  -3   4  13        424.56        423.76        45.16 o                         
  -2   4  13         82.50        106.86        29.72 o                         
  -1   4  13         24.80         23.29        29.97 o                         
   0   4  13         62.24         56.69        27.29 o                         
   1   4  13         40.36         28.34        30.33 o                         
   2   4  13         27.26         57.06        32.44 o                         
   3   4  13         26.85         35.28        39.54 o                         
  -5   5  13          1.01        -14.69        37.77 o                         
  -4   5  13         66.56         73.57        39.02 o                         
  -3   5  13         33.92         80.63        35.21 o                         
  -2   5  13        245.88        236.48        35.84 o                         
  -1   5  13        241.68        260.04        35.90 o                         
   0   5  13          0.20         -8.70        25.54 o                         
   1   5  13        384.61        377.79        39.03 o                         
   2   5  13          0.99          7.32        35.55 o                         
   3   5  13         34.18          9.10        37.86 o                         
  -5   6  13        173.86        126.04        41.65 o                         
  -4   6  13        195.30        167.06        41.60 o                         
  -3   6  13         22.13         27.71        34.87 o                         
  -2   6  13        676.84        676.65        73.76 o                         
  -1   6  13        255.61        256.89        34.62 o                         
   0   6  13         61.95         45.11        28.10 o                         
   1   6  13          9.06         33.61        31.77 o                         
   2   6  13         83.85         92.26        38.14 o                         
   3   6  13        176.66        133.50        43.41 o                         
  -5   7  13        131.49        156.90        42.81 o                         
  -4   7  13         65.25        106.83        40.04 o                         
  -3   7  13        134.13        135.98        38.67 o                         
  -2   7  13         76.28        121.13        36.06 o                         
  -1   7  13         25.63         38.75        29.52 o                         
   0   7  13          0.11        -11.99        27.48 o                         
   1   7  13        261.57        333.20        44.76 o                         
   2   7  13        206.05        169.97        43.36 o                         
  -5   8  13          6.36         14.12        39.60 o                         
  -4   8  13        276.76        265.59        45.53 o                         
  -3   8  13       1187.75       1145.84        65.30 o                         
  -2   8  13         43.92         10.96        34.92 o                         
  -1   8  13        417.96        389.44        42.32 o                         
   0   8  13        397.05        367.98        38.30 o                         
   1   8  13         88.53         50.72        38.40 o                         
   2   8  13        272.35        336.29        48.55 o                         
  -4   9  13        114.08        150.48        43.15 o                         
  -3   9  13        115.71        101.41        43.73 o                         
  -2   9  13         95.55         74.65        33.97 o                         
  -1   9  13         22.69         12.43        34.44 o                         
   0   9  13         16.45         29.73        40.83 o                         
   1   9  13        241.26        260.76        44.50 o                         
   2   9  13        468.54        478.36        52.89 o                         
  -4  10  13          0.40        -32.14        37.99 o                         
  -3  10  13        455.74        402.21        48.47 o                         
  -2  10  13        160.90        131.62        36.07 o                         
  -1  10  13         55.73        108.04        44.91 o                         
   0  10  13        424.48        483.81        54.92 o                         
   1  10  13          0.74        -19.94        37.21 o                         
  -3  11  13         13.23         47.22        39.53 o                         
  -2  11  13        377.57        361.11        46.88 o                         
  -1  11  13        353.33        399.19        55.59 o                         
   0  11  13         60.24         47.05        44.41 o                         
   1  11  13        404.11        432.13        77.87 o                         
  -2  12  13        328.18        330.83        64.48 o                         
  -1  12  13         67.21        102.24        45.63 o                         
  -5   0  14          3.17         -2.61        65.07 o                         
  -4   0  14       1771.07       1753.89       132.01 o                         
  -3   0  14        740.07        653.01        68.75 o                         
  -2   0  14       1015.38        906.82        95.29 o                         
  -1   0  14       3927.12       4479.01       187.63 o                         
   0   0  14        116.20        133.92        55.69 o                         
   1   0  14       1595.15       1957.46       128.77 o                         
   2   0  14       2110.08       2423.57       150.41 o                         
  -5   1  14       1087.38       1093.99        79.27 o                         
  -4   1  14        166.48        113.35        41.95 o                         
  -3   1  14        415.33        389.31        41.56 o                         
  -2   1  14        194.43        206.58        35.97 o                         
  -1   1  14          2.46        -17.97        32.01 o                         
   0   1  14       2573.15       2620.97        98.47 o                         
   1   1  14       1066.47       1115.65        77.49 o                         
   2   1  14        166.12        193.91        44.83 o                         
  -5   2  14          8.43         11.83        50.06 o                         
  -4   2  14       2648.65       2880.11       105.00 o                         
  -3   2  14        844.13        902.56        55.71 o                         
  -2   2  14       1075.06       1092.56        56.64 o                         
  -1   2  14       2312.78       2509.53        86.77 o                         
   0   2  14         44.49         39.77        38.41 o                         
   1   2  14       1564.86       1577.56        82.63 o                         
   2   2  14       1317.09       1644.82       125.99 o                         
  -5   3  14        939.00       1030.02        68.00 o                         
  -4   3  14         46.22         60.37        39.81 o                         
  -3   3  14        666.72        713.44        56.16 o                         
  -2   3  14       1075.44       1157.33        58.82 o                         
  -1   3  14         65.26         69.99        34.22 o                         
   0   3  14       1066.62       1206.89        70.82 o                         
   1   3  14       1797.25       1885.70        88.77 o                         
   2   3  14        258.72        246.70        41.10 o                         
  -5   4  14        103.62         60.62        43.89 o                         
  -4   4  14       2827.08       3010.92       103.88 o                         
  -3   4  14       1853.13       1763.33        79.07 o                         
  -2   4  14        337.00        367.84        40.37 o                         
  -1   4  14       1698.94       1893.24        77.25 o                         
   0   4  14        159.95        140.57        40.84 o                         
   1   4  14        630.08        654.39        57.72 o                         
   2   4  14        754.03        690.81        52.78 o                         
  -4   5  14        173.90        211.09        46.15 o                         
  -3   5  14        357.38        313.77        47.04 o                         
  -2   5  14        925.21       1023.71        63.18 o                         
  -1   5  14        148.32        186.23        39.35 o                         
   0   5  14       1848.85       2096.50        96.87 o                         
   1   5  14       1671.07       1813.52       133.19 o                         
   2   5  14        311.08        352.26        48.71 o                         
  -4   6  14        860.29        928.78        64.99 o                         
  -3   6  14        359.67        388.19        49.26 o                         
  -2   6  14        684.15        563.00        58.17 o                         
  -1   6  14       2496.45       2680.21        93.00 o                         
   0   6  14         88.39        121.55        41.60 o                         
   1   6  14        764.14        798.53       138.44 o                         
   2   6  14        486.66        447.99        60.02 o                         
  -4   7  14        293.21        231.09        47.27 o                         
  -3   7  14        611.37        596.64        54.74 o                         
  -2   7  14       2286.87       2308.74       145.01 o                         
  -1   7  14        119.87        199.50        46.42 o                         
   0   7  14       2251.49       2378.34       162.30 o                         
   1   7  14        305.44        303.09        48.31 o                         
  -3   8  14        308.45        328.89        48.40 o                         
  -2   8  14        438.14        422.70        55.71 o                         
  -1   8  14       1278.18       1234.80        75.78 o                         
   0   8  14         73.82        129.91        42.66 o                         
   1   8  14       1022.18       1050.49        76.53 o                         
  -3   9  14        815.18        937.17        71.03 o                         
  -2   9  14        948.24        898.37        69.03 o                         
  -1   9  14         63.36         83.36        44.72 o                         
   0   9  14       1122.29       1123.94        75.84 o                         
  -1  10  14        696.78        872.84       102.18 o                         
  -4   1  15         16.71        -12.38        45.21 o                         
  -3   1  15        317.57        340.12        45.47 o                         
  -2   1  15          8.91         21.69        35.20 o                         
  -1   1  15         89.63         51.76        43.25 o                         
   0   1  15         12.28         26.99        41.97 o                         
   1   1  15          3.46         41.98        42.21 o                         
  -4   2  15        112.90        132.69        47.32 o                         
  -3   2  15        280.81        302.13        48.63 o                         
  -2   2  15        185.92        173.02        41.79 o                         
  -1   2  15         15.68         51.68        41.59 o                         
   0   2  15         24.67         64.04        43.01 o                         
   1   2  15         63.44         62.12        43.30 o                         
  -4   3  15        158.72        194.00        48.08 o                         
  -3   3  15         25.83         -2.86        40.08 o                         
  -2   3  15         58.62         39.27        39.54 o                         
  -1   3  15        171.39        244.41        48.63 o                         
   0   3  15         72.14        109.89        44.24 o                         
   1   3  15         83.29        131.97        47.18 o                         
  -3   4  15          1.04        -11.13        39.68 o                         
  -2   4  15          1.97         -2.89        44.14 o                         
  -1   4  15        141.76        171.54        45.73 o                         
   0   4  15         58.85         74.76        44.07 o                         
  -3   5  15          1.21         19.44        41.16 o                         
  -2   5  15          2.99        -42.26        42.26 o                         
  -1   5  15        328.72        314.91        50.84 o                         
   0   5  15          8.65         12.80        41.87 o                         
  -2   6  15        115.16        152.55        50.63 o                         
  -1   6  15         24.49         76.92        47.17 o                         
   0   6  15          2.19         -8.60        41.74 o                         
                                                                                
